# Supplementary material for: Transcriptomic Insights Into the Growth Phase- and Sugar-Associated Changes in the Exopolysaccharide Production of a High EPS-Producing Streptococcus thermophilus ASCC 1275
Source: Front Microbiol. 2018 Aug 20;9:1919. doi: 10.3389/fmicb.2018.01919 (PMC6109772; doi:10.3389/fmicb.2018.01919)
Supplement: Supplementary file 2 [file Data_Sheet_2.XLSX]

## Sheet: S2-1
Table S2-1 Differentially expressed genes of ST1275 G5h vs G10h
Gene_ID	Gene_name		length	G5h_FPKM	G10h_FPKM	log2(fold_change)	p_value	q_value	KEGG_ID	KEGG_name	COG	COG_category	COGname
T303_09600	hypothetical protein		954	29.2647	429.289	3.87472	5e-05	0.00024	NA	NA	NA	NA	NA
T303_04480	bacteriocin immunity protein		198	1308.58	8366.81	2.67668	5e-05	0.00024	NA	NA	NA	NA	NA
T303_08895	phosphoribosylglycinamide synthetase		636	15.1347	71.1113	2.23222	5e-05	0.00024	NA	NA	NA	NA	NA
T303_09120	formate acetyltransferase		2310	1621.03	6842.33	2.07758	5e-05	0.00024	path:sthe00620;path:sthe00640;path:sthe00650;path:sthe01100;path:sthe01120	Pyruvate metabolism - Streptococcus thermophilus ASCC 1275;Propanoate metabolism - Streptococcus thermophilus ASCC 1275;Butanoate metabolism - Streptococcus thermophilus ASCC 1275;Metabolic pathways - Streptococcus thermophilus ASCC 1275;Microbial metabolism in diverse environments - Streptococcus thermophilus ASCC 1275	COG: COG1882	C	Energy production and conversion
T303_08890	hypothetical protein		732	39.1511	143.981	1.87875	5e-05	0.00024	NA	NA	NA	NA	NA
T303_02145	hypothetical protein		363	22.6649	75.0149	1.72672	5e-05	0.00024	NA	NA	NA	NA	NA
T303_07695	hypothetical protein		345	2273.76	6971.55	1.6164	5e-05	0.00024	NA	NA	NA	NA	NA
T303_09595	30S ribosomal protein S6		291	289.343	852.118	1.55827	5e-05	0.00024	path:sthe03010	Ribosome - Streptococcus thermophilus ASCC 1275	COG: COG0360	J	Translation, ribosomal structure and biogenesis
T303_07350	NADH oxidase		1386	1255.53	3695.97	1.55766	5e-05	0.00024	NA	NA	NA	NA	NA
T303_08560	rpsP; 30S ribosomal protein S16		273	2081.09	6106.8	1.55308	5e-05	0.00024	path:sthe03010	Ribosome - Streptococcus thermophilus ASCC 1275	COG: COG0228	J	Translation, ribosomal structure and biogenesis
T303_07430	aspartate-semialdehyde dehydrogenase		1077	44.3764	129.131	1.54097	5e-05	0.00024	path:sthe00260;path:sthe00261;path:sthe00270;path:sthe00300;path:sthe01100;path:sthe01110;path:sthe01120;path:sthe01130;path:sthe01210;path:sthe01230	Glycine, serine and threonine metabolism - Streptococcus thermophilus ASCC 1275;Monobactam biosynthesis - Streptococcus thermophilus ASCC 1275;Cysteine and methionine metabolism - Streptococcus thermophilus ASCC 1275;Lysine biosynthesis - Streptococcus thermophilus ASCC 1275;Metabolic pathways - Streptococcus thermophilus ASCC 1275;Biosynthesis of secondary metabolites - Streptococcus thermophilu…	COG: COG0136	E	Amino acid transport and metabolism
T303_05095	hypothetical protein		343	4.72211	13.208	1.4839	0.03355	0.078734	NA	NA	NA	NA	NA
T303_07620	peptide methionine sulfoxide reductase MsrB		1023	4408.63	12144.6	1.46191	5e-05	0.00024	NA	NA	COG: COG0225 COG0229	O O	NA
T303_03920	pyridine nucleotide-disulfide oxidoreductase		1317	8586.85	22941.9	1.41778	5e-05	0.00024	NA	NA	NA	NA	NA
T303_09590	single-stranded DNA-binding protein		519	296.73	785.43	1.40433	5e-05	0.00024	path:sthe03030;path:sthe03430;path:sthe03440	DNA replication - Streptococcus thermophilus ASCC 1275;Mismatch repair - Streptococcus thermophilus ASCC 1275;Homologous recombination - Streptococcus thermophilus ASCC 1275	COG: COG0629	L	Replication, recombination and repair
T303_06690	UDP-galactose-4-epimerase		1014	569.322	1472.2	1.37066	5e-05	0.00024	path:sthe00052;path:sthe00520;path:sthe01100	Galactose metabolism - Streptococcus thermophilus ASCC 1275;Amino sugar and nucleotide sugar metabolism - Streptococcus thermophilus ASCC 1275;Metabolic pathways - Streptococcus thermophilus ASCC 1275	COG: COG1087	M	Cell wall/membrane/envelope biogenesis
T303_06195	pyruvate dehydrogenase E1 subunit alpha		972	932.326	2401.15	1.36482	5e-05	0.00024	path:sthe00010;path:sthe00020;path:sthe00620;path:sthe01100;path:sthe01110;path:sthe01120;path:sthe01130;path:sthe01200	Glycolysis / Gluconeogenesis - Streptococcus thermophilus ASCC 1275;Citrate cycle (TCA cycle) - Streptococcus thermophilus ASCC 1275;Pyruvate metabolism - Streptococcus thermophilus ASCC 1275;Metabolic pathways - Streptococcus thermophilus ASCC 1275;Biosynthesis of secondary metabolites - Streptococcus thermophilus ASCC 1275;Microbial metabolism in diverse environments - Streptococcus thermophilu…	COG: COG1071	C	Energy production and conversion
T303_07560	ABC transporter ATP-binding protein		273	58.0208	148.832	1.35904	5e-05	0.00024	NA	NA	COG: COG1131 COG1134	V GM	NA
T303_04575	membrane protein		264	5148.12	13150.9	1.35305	5e-05	0.00024	NA	NA	NA	NA	NA
T303_08850	pyridine nucleotide-disulfide oxidoreductase		1182	192.091	483.081	1.33048	5e-05	0.00024	NA	NA	COG: COG2081	R	General function prediction only
T303_07565	hypothetical protein		678	67.1456	168.322	1.32586	5e-05	0.00024	NA	NA	NA	NA	NA
T303_02050	peptide ABC transporter ATP-binding protein		2291	276.242	691.274	1.32333	5e-05	0.00024	path:sthe02010	ABC transporters - Streptococcus thermophilus ASCC 1275	COG: COG1126	E	Amino acid transport and metabolism
T303_01335	phosphoribosylformylglycinamidine synthase		3750	830.965	2074.62	1.31999	5e-05	0.00024	path:sthe00230;path:sthe01100;path:sthe01110;path:sthe01130	Purine metabolism - Streptococcus thermophilus ASCC 1275;Metabolic pathways - Streptococcus thermophilus ASCC 1275;Biosynthesis of secondary metabolites - Streptococcus thermophilus ASCC 1275;Biosynthesis of antibiotics - Streptococcus thermophilus ASCC 1275	COG: COG0046 COG0047	F F	NA
T303_05895	orotidine 5'-phosphate decarboxylase		696	105.526	262.416	1.31425	5e-05	0.00024	path:sthe00240;path:sthe01100	Pyrimidine metabolism - Streptococcus thermophilus ASCC 1275;Metabolic pathways - Streptococcus thermophilus ASCC 1275	COG: COG0284	F	Nucleotide transport and metabolism
T303_06460	ribose 5-phosphate isomerase		681	464.206	1153.35	1.31299	5e-05	0.00024	path:sthe00030;path:sthe01100;path:sthe01110;path:sthe01120;path:sthe01130;path:sthe01200;path:sthe01230	Pentose phosphate pathway - Streptococcus thermophilus ASCC 1275;Metabolic pathways - Streptococcus thermophilus ASCC 1275;Biosynthesis of secondary metabolites - Streptococcus thermophilus ASCC 1275;Microbial metabolism in diverse environments - Streptococcus thermophilus ASCC 1275;Biosynthesis of antibiotics - Streptococcus thermophilus ASCC 1275;Carbon metabolism - Streptococcus thermophilus A…	COG: COG0120	G	Carbohydrate transport and metabolism
T303_06455	phosphopentomutase		1212	797.238	1964.83	1.30132	5e-05	0.00024	path:sthe00030;path:sthe00230	Pentose phosphate pathway - Streptococcus thermophilus ASCC 1275;Purine metabolism - Streptococcus thermophilus ASCC 1275	COG: COG1015	G	Carbohydrate transport and metabolism
T303_01885	23S ribosomal RNA		2902	0.603959	1.48725	1.30013	5e-05	0.00024	path:sthe03010	Ribosome - Streptococcus thermophilus ASCC 1275	NA	NA	NA
T303_01330	phosphoribosylaminoimidazole-succinocarboxamide synthase		708	713.101	1753.79	1.2983	5e-05	0.00024	path:sthe00230;path:sthe01100;path:sthe01110;path:sthe01130	Purine metabolism - Streptococcus thermophilus ASCC 1275;Metabolic pathways - Streptococcus thermophilus ASCC 1275;Biosynthesis of secondary metabolites - Streptococcus thermophilus ASCC 1275;Biosynthesis of antibiotics - Streptococcus thermophilus ASCC 1275	COG: COG0152	F	Nucleotide transport and metabolism
T303_01620	30S ribosomal protein S2		768	576.931	1384.93	1.26334	5e-05	0.00024	path:sthe03010	Ribosome - Streptococcus thermophilus ASCC 1275	COG: COG0052	J	Translation, ribosomal structure and biogenesis
T303_09585	30S ribosomal protein S18		240	737.992	1750.26	1.24589	5e-05	0.00024	path:sthe03010	Ribosome - Streptococcus thermophilus ASCC 1275	COG: COG0238	J	Translation, ribosomal structure and biogenesis
T303_07870	lactose/galactose permease		1905	300.771	709.084	1.23729	5e-05	0.00024	NA	NA	COG: COG2211	G	Carbohydrate transport and metabolism
T303_08755	uracil phosphoribosyltransferase		432	329.771	774.968	1.23267	5e-05	0.00024	NA	NA	NA	NA	NA
T303_08555	RNA-binding protein		249	4489.61	10521.6	1.22869	5e-05	0.00024	NA	NA	COG: COG1837	R	General function prediction only
T303_07555	hypothetical protein		660	47.0831	109.719	1.22053	5e-05	0.00024	NA	NA	NA	NA	NA
T303_07885	galactose-1-phosphate uridylyltransferase		2668	52.7029	122.792	1.22027	5e-05	0.00024	path:sthe00052;path:sthe00520;path:sthe01100	Galactose metabolism - Streptococcus thermophilus ASCC 1275;Amino sugar and nucleotide sugar metabolism - Streptococcus thermophilus ASCC 1275;Metabolic pathways - Streptococcus thermophilus ASCC 1275	COG: COG1085	G	Carbohydrate transport and metabolism
T303_02240	molecular chaperone GroES		288	65085.7	148623	1.19124	5e-05	0.00024	NA	NA	COG: COG0234	O	Post-translational modification, protein turnover, and chaperones
T303_06730	hypothetical protein		1152	2068	4691.04	1.18167	5e-05	0.00024	NA	NA	NA	NA	NA
T303_03785	rplL; 50S ribosomal protein L7/L12		384	1407.21	3150.52	1.16275	5e-05	0.00024	path:sthe03010	Ribosome - Streptococcus thermophilus ASCC 1275	COG: COG0222	J	Translation, ribosomal structure and biogenesis
T303_09140	hypothetical protein		486	24.0519	53.5309	1.15422	5e-05	0.00024	NA	NA	NA	NA	NA
T303_05940	hypothetical protein		288	103.314	226.379	1.1317	5e-05	0.00024	NA	NA	NA	NA	NA
T303_05105	hypothetical protein		294	5.04487	11.0421	1.13012	0.0167	0.042827	NA	NA	NA	NA	NA
T303_02410	transcription elongation factor GreA		581	1221.63	2663.13	1.12432	5e-05	0.00024	NA	NA	COG: COG0782	K	Transcription
T303_02545	phosphatase		651	23.7853	51.697	1.12001	5e-05	0.00024	path:sthe00550	Peptidoglycan biosynthesis - Streptococcus thermophilus ASCC 1275	COG: COG0671	I	Lipid transport and metabolism
T303_00585	50S ribosomal protein L29		207	295.904	642.837	1.11932	5e-05	0.00024	path:sthe03010	Ribosome - Streptococcus thermophilus ASCC 1275	COG: COG0255	J	Translation, ribosomal structure and biogenesis
T303_08660	hypothetical protein		270	174.35	377.712	1.1153	5e-05	0.00024	NA	NA	COG: COG2827	L	Replication, recombination and repair
T303_07890	galactokinase		2668	48.1734	103.97	1.10987	0.00015	0.000663	path:sthe00052;path:sthe00520;path:sthe01100	Galactose metabolism - Streptococcus thermophilus ASCC 1275;Amino sugar and nucleotide sugar metabolism - Streptococcus thermophilus ASCC 1275;Metabolic pathways - Streptococcus thermophilus ASCC 1275	COG: COG0153	G	Carbohydrate transport and metabolism
T303_07545	NUDIX hydrolase		689	16.2524	35.0355	1.10816	5e-05	0.00024	NA	NA	NA	NA	NA
T303_03265	peptide deformylase		411	317.953	681.743	1.10041	5e-05	0.00024	NA	NA	COG: COG0242	J	Translation, ribosomal structure and biogenesis
T303_04690	phosphoglycerate mutase		639	1054.84	2259.51	1.09899	5e-05	0.00024	NA	NA	NA	NA	NA
T303_04320	catabolite control protein A		1035	2396.33	5126.9	1.09726	5e-05	0.00024	NA	NA	COG: COG1609	K	Transcription
T303_02055	glutamine ABC transporter substrate-binding protein		2291	259.994	555.971	1.09653	5e-05	0.00024	path:sthe02010	ABC transporters - Streptococcus thermophilus ASCC 1275	COG: COG0834	ET	NA
T303_01635	CtsR family transcriptional regulator of class III stress genes (heat shock response)		456	932.569	1993.26	1.09585	5e-05	0.00024	NA	NA	COG: COG4463	K	Transcription
T303_01855	molecular chaperone DnaJ		1152	7335.9	15678.1	1.09571	5e-05	0.00024	NA	NA	COG: COG0484	O	Post-translational modification, protein turnover, and chaperones
T303_08610	tRNA-processing ribonuclease BN		933	706.814	1509.79	1.09494	5e-05	0.00024	NA	NA	COG: COG1295	S	Function unknown
T303_03405	hypothetical protein		270	38.2518	81.6587	1.09408	5e-05	0.00024	NA	NA	NA	NA	NA
T303_06695	hypothetical protein		456	187.449	398.322	1.08743	5e-05	0.00024	NA	NA	NA	NA	NA
T303_08345	GTPase		198	601.52	1273.79	1.08244	5e-05	0.00024	NA	NA	NA	NA	NA
T303_01735	30S ribosomal protein S9		393	1760.59	3726.11	1.08161	5e-05	0.00024	path:sthe03010	Ribosome - Streptococcus thermophilus ASCC 1275	COG: COG0103	J	Translation, ribosomal structure and biogenesis
T303_05575	GMP synthase		1584	4490.29	9475.07	1.07733	5e-05	0.00024	path:sthe00230;path:sthe01100	Purine metabolism - Streptococcus thermophilus ASCC 1275;Metabolic pathways - Streptococcus thermophilus ASCC 1275	COG: COG0518 COG0519	F F	NA
T303_03780	50S ribosomal protein L10		570	941.074	1972.02	1.06729	5e-05	0.00024	path:sthe03010	Ribosome - Streptococcus thermophilus ASCC 1275	COG: COG0244	J	Translation, ribosomal structure and biogenesis
T303_06070	lipoate-protein ligase A		990	1418.46	2967.09	1.06472	5e-05	0.00024	path:sthe01100	Metabolic pathways - Streptococcus thermophilus ASCC 1275	COG: COG0095	H	Coenzyme transport and metabolism
T303_03150	DeoR family transcriptional regulator		1655	906.725	1893.2	1.06209	0.0007	0.002601	NA	NA	COG: COG1349	KG	NA
T303_03410	cell wall protein		660	30.0776	62.7209	1.06026	5e-05	0.00024	NA	NA	NA	NA	NA
T303_07195	phosphoglucosamine mutase		1353	393.162	818.836	1.05845	5e-05	0.00024	path:sthe00520;path:sthe01100;path:sthe01130	Amino sugar and nucleotide sugar metabolism - Streptococcus thermophilus ASCC 1275;Metabolic pathways - Streptococcus thermophilus ASCC 1275;Biosynthesis of antibiotics - Streptococcus thermophilus ASCC 1275	COG: COG1109	G	Carbohydrate transport and metabolism
T303_06445	purine nucleoside phosphorylase		810	768.625	1597.3	1.05529	5e-05	0.00024	path:sthe00230;path:sthe00240;path:sthe00760;path:sthe01100;path:sthe01110	Purine metabolism - Streptococcus thermophilus ASCC 1275;Pyrimidine metabolism - Streptococcus thermophilus ASCC 1275;Nicotinate and nicotinamide metabolism - Streptococcus thermophilus ASCC 1275;Metabolic pathways - Streptococcus thermophilus ASCC 1275;Biosynthesis of secondary metabolites - Streptococcus thermophilus ASCC 1275	COG: COG0005	F	Nucleotide transport and metabolism
T303_05400	hypothetical protein		180	23.0233	47.7363	1.05199	0.02475	0.06043	NA	NA	NA	NA	NA
T303_00465	fructose-1,6-bisphosphate aldolase		882	10630.5	21996.6	1.04907	5e-05	0.00024	path:sthe00010;path:sthe00030;path:sthe00051;path:sthe00680;path:sthe01100;path:sthe01110;path:sthe01120;path:sthe01130;path:sthe01200;path:sthe01230	Glycolysis / Gluconeogenesis - Streptococcus thermophilus ASCC 1275;Pentose phosphate pathway - Streptococcus thermophilus ASCC 1275;Fructose and mannose metabolism - Streptococcus thermophilus ASCC 1275;Methane metabolism - Streptococcus thermophilus ASCC 1275;Metabolic pathways - Streptococcus thermophilus ASCC 1275;Biosynthesis of secondary metabolites - Streptococcus thermophilus ASCC 1275;Mi…	COG: COG0191	G	Carbohydrate transport and metabolism
T303_09135	type I restriction endonuclease subunit S		306	31.9541	65.9113	1.04453	5e-05	0.00024	NA	NA	COG: COG0732	V	Defense mechanisms
T303_08880	histidine triad protein		725	739.665	1525.14	1.044	5e-05	0.00024	NA	NA	COG: COG0537	FGR	NA
T303_06190	TPP-dependent acetoin dehydrogenase complex, E1 protein subunit beta		1014	886.679	1818.81	1.03651	5e-05	0.00024	path:sthe00010;path:sthe00020;path:sthe00620;path:sthe01100;path:sthe01110;path:sthe01120;path:sthe01130;path:sthe01200	Glycolysis / Gluconeogenesis - Streptococcus thermophilus ASCC 1275;Citrate cycle (TCA cycle) - Streptococcus thermophilus ASCC 1275;Pyruvate metabolism - Streptococcus thermophilus ASCC 1275;Metabolic pathways - Streptococcus thermophilus ASCC 1275;Biosynthesis of secondary metabolites - Streptococcus thermophilus ASCC 1275;Microbial metabolism in diverse environments - Streptococcus thermophilu…	COG: COG0022	C	Energy production and conversion
T303_08140	eutD; phosphotransacetylase		984	240.616	490.511	1.02755	5e-05	0.00024	path:sthe00430;path:sthe00620;path:sthe00640;path:sthe00680;path:sthe01100;path:sthe01120;path:sthe01200	Taurine and hypotaurine metabolism - Streptococcus thermophilus ASCC 1275;Pyruvate metabolism - Streptococcus thermophilus ASCC 1275;Propanoate metabolism - Streptococcus thermophilus ASCC 1275;Methane metabolism - Streptococcus thermophilus ASCC 1275;Metabolic pathways - Streptococcus thermophilus ASCC 1275;Microbial metabolism in diverse environments - Streptococcus thermophilus ASCC 1275;Carbo…	COG: COG0280	C	Energy production and conversion
T303_04695	prolyl-tRNA synthetase		474	828.355	1684.46	1.02396	5e-05	0.00024	NA	NA	COG: COG2606	J	Translation, ribosomal structure and biogenesis
T303_08055	GntR family transcriptional regulator		378	1642.98	3339.25	1.02321	5e-05	0.00024	NA	NA	NA	NA	NA
T303_04315	dipeptidase		1086	1289.49	2615.18	1.02012	5e-05	0.00024	NA	NA	COG: COG0006	E	Amino acid transport and metabolism
T303_07895	galactose operon repressor		996	258.942	524.488	1.01828	5e-05	0.00024	NA	NA	COG: COG1609	K	Transcription
T303_05420	cysteine synthase		912	96.1688	194.576	1.01669	5e-05	0.00024	path:sthe00270;path:sthe00920;path:sthe01100;path:sthe01110;path:sthe01120;path:sthe01130;path:sthe01200;path:sthe01230	Cysteine and methionine metabolism - Streptococcus thermophilus ASCC 1275;Sulfur metabolism - Streptococcus thermophilus ASCC 1275;Metabolic pathways - Streptococcus thermophilus ASCC 1275;Biosynthesis of secondary metabolites - Streptococcus thermophilus ASCC 1275;Microbial metabolism in diverse environments - Streptococcus thermophilus ASCC 1275;Biosynthesis of antibiotics - Streptococcus therm…	COG: COG0031	E	Amino acid transport and metabolism
T303_04050	dihydrofolate reductase		679	411.699	830.265	1.01198	5e-05	0.00024	path:sthe00670;path:sthe00790;path:sthe01100	One carbon pool by folate - Streptococcus thermophilus ASCC 1275;Folate biosynthesis - Streptococcus thermophilus ASCC 1275;Metabolic pathways - Streptococcus thermophilus ASCC 1275	COG: COG0262	H	Coenzyme transport and metabolism
T303_06550	signal peptidase		685	973.065	1955.55	1.00696	5e-05	0.00024	path:sthe02024;path:sthe03060	Quorum sensing - Streptococcus thermophilus ASCC 1275;Protein export - Streptococcus thermophilus ASCC 1275	COG: COG0681	U	Intracellular trafficking, secretion, and vesicular transport
T303_06900	transcriptional regulator		276	6526.24	13114.9	1.00688	5e-05	0.00024	NA	NA	COG: COG0776	L	Replication, recombination and repair
T303_02970	competence protein		1963	48.8661	98.001	1.00396	5e-05	0.00024	NA	NA	COG: COG0513	L	Replication, recombination and repair
T303_00600	50S ribosomal protein L22		345	539.761	1079.41	0.999845	5e-05	0.00024	path:sthe03010	Ribosome - Streptococcus thermophilus ASCC 1275	COG: COG0091	J	Translation, ribosomal structure and biogenesis
T303_05425	cystathionine beta-lyase		1185	130.717	259.826	0.991093	5e-05	0.00024	path:sthe00270;path:sthe00450;path:sthe01100;path:sthe01110;path:sthe01230	Cysteine and methionine metabolism - Streptococcus thermophilus ASCC 1275;Selenocompound metabolism - Streptococcus thermophilus ASCC 1275;Metabolic pathways - Streptococcus thermophilus ASCC 1275;Biosynthesis of secondary metabolites - Streptococcus thermophilus ASCC 1275;Biosynthesis of amino acids - Streptococcus thermophilus ASCC 1275	COG: COG0626	E	Amino acid transport and metabolism
T303_03195	accessory Sec system glycosyltransferase GtfB		2824	365.849	726.792	0.990293	5e-05	0.00024	NA	NA	NA	NA	NA
T303_05630	DNA topoisomerase I		2145	193.11	382.544	0.9862	5e-05	0.00024	NA	NA	COG: COG0550 COG0551 COG1754	L L S	NA
T303_07865	beta-galactosidase		3081	468.591	923.899	0.979404	5e-05	0.00024	path:sthe00052;path:sthe00511;path:sthe01100	Galactose metabolism - Streptococcus thermophilus ASCC 1275;Other glycan degradation - Streptococcus thermophilus ASCC 1275;Metabolic pathways - Streptococcus thermophilus ASCC 1275	COG: COG3250	G	Carbohydrate transport and metabolism
T303_02025	30S ribosomal protein S15		327	1865.69	3661.27	0.972633	5e-05	0.00024	path:sthe03010	Ribosome - Streptococcus thermophilus ASCC 1275	COG: COG0184	J	Translation, ribosomal structure and biogenesis
T303_05935	5'-nucleotidase		1774	140.615	275.702	0.971359	5e-05	0.00024	NA	NA	NA	NA	NA
T303_08350	obgE; GTPase CgtA		1314	169.814	332.043	0.967419	5e-05	0.00024	NA	NA	COG: COG0536	DL	NA
T303_00605	30S ribosomal protein S19		279	505.494	983.272	0.959898	5e-05	0.00024	path:sthe03010	Ribosome - Streptococcus thermophilus ASCC 1275	COG: COG0185	J	Translation, ribosomal structure and biogenesis
T303_00290	ketol-acid reductoisomerase		1023	255.962	497.639	0.959174	5e-05	0.00024	path:sthe00290;path:sthe00770;path:sthe01100;path:sthe01110;path:sthe01130;path:sthe01210;path:sthe01230	Valine, leucine and isoleucine biosynthesis - Streptococcus thermophilus ASCC 1275;Pantothenate and CoA biosynthesis - Streptococcus thermophilus ASCC 1275;Metabolic pathways - Streptococcus thermophilus ASCC 1275;Biosynthesis of secondary metabolites - Streptococcus thermophilus ASCC 1275;Biosynthesis of antibiotics - Streptococcus thermophilus ASCC 1275;2-Oxocarboxylic acid metabolism - Strepto…	COG: COG0059	EH	NA
T303_08030	DNA-directed RNA polymerase subunit omega		315	875.528	1695.07	0.953123	5e-05	0.00024	path:sthe00230;path:sthe00240;path:sthe01100;path:sthe03020	Purine metabolism - Streptococcus thermophilus ASCC 1275;Pyrimidine metabolism - Streptococcus thermophilus ASCC 1275;Metabolic pathways - Streptococcus thermophilus ASCC 1275;RNA polymerase - Streptococcus thermophilus ASCC 1275	COG: COG1758	K	Transcription
T303_07190	sugar translocase		441	400.474	774.088	0.95079	5e-05	0.00024	NA	NA	NA	NA	NA
T303_05900	orotate phosphoribosyltransferase		630	187.871	363.043	0.950402	5e-05	0.00024	path:sthe00240;path:sthe01100	Pyrimidine metabolism - Streptococcus thermophilus ASCC 1275;Metabolic pathways - Streptococcus thermophilus ASCC 1275	COG: COG0461	F	Nucleotide transport and metabolism
T303_09900	50S ribosomal protein L34		135	1602.38	3090.53	0.947636	5e-05	0.00024	path:sthe03010	Ribosome - Streptococcus thermophilus ASCC 1275	COG: COG0230	J	Translation, ribosomal structure and biogenesis
T303_03540	tuf; elongation factor Tu		1197	14208.9	27247.8	0.939346	5e-05	0.00024	NA	NA	COG: COG0050	J	Translation, ribosomal structure and biogenesis
T303_00220	acetate kinase		1221	129.43	248.035	0.938374	5e-05	0.00024	path:sthe00430;path:sthe00620;path:sthe00640;path:sthe00680;path:sthe01100;path:sthe01120;path:sthe01200	Taurine and hypotaurine metabolism - Streptococcus thermophilus ASCC 1275;Pyruvate metabolism - Streptococcus thermophilus ASCC 1275;Propanoate metabolism - Streptococcus thermophilus ASCC 1275;Methane metabolism - Streptococcus thermophilus ASCC 1275;Metabolic pathways - Streptococcus thermophilus ASCC 1275;Microbial metabolism in diverse environments - Streptococcus thermophilus ASCC 1275;Carbo…	COG: COG0282	C	Energy production and conversion
T303_08420	phosphoserine phosphatase		648	659.857	1262.19	0.935699	5e-05	0.00024	path:sthe00260;path:sthe00680;path:sthe01100;path:sthe01120;path:sthe01130;path:sthe01200;path:sthe01230	Glycine, serine and threonine metabolism - Streptococcus thermophilus ASCC 1275;Methane metabolism - Streptococcus thermophilus ASCC 1275;Metabolic pathways - Streptococcus thermophilus ASCC 1275;Microbial metabolism in diverse environments - Streptococcus thermophilus ASCC 1275;Biosynthesis of antibiotics - Streptococcus thermophilus ASCC 1275;Carbon metabolism - Streptococcus thermophilus ASCC …	COG: COG0560	E	Amino acid transport and metabolism
T303_09195	peptidase		357	301.747	577.158	0.935628	5e-05	0.00024	NA	NA	NA	NA	NA
T303_09245	bacteriocin		231	421.311	805.407	0.934832	5e-05	0.00024	NA	NA	NA	NA	NA
T303_01730	50S ribosomal protein L13		447	1082.97	2063.2	0.929892	5e-05	0.00024	path:sthe03010	Ribosome - Streptococcus thermophilus ASCC 1275	COG: COG0102	J	Translation, ribosomal structure and biogenesis
T303_00625	50S ribosomal protein L3		627	521.41	990.109	0.92517	5e-05	0.00024	path:sthe03010	Ribosome - Streptococcus thermophilus ASCC 1275	COG: COG0087	J	Translation, ribosomal structure and biogenesis
T303_06240	CRISPR-associated protein CasB		1651	36.7005	69.1633	0.914208	0.0258	0.062619	NA	NA	NA	NA	NA
T303_08750	ActP protein		2229	308.588	579.965	0.910281	5e-05	0.00024	NA	NA	COG: COG2217	P	Inorganic ion transport and metabolism
T303_05625	DNA polymerase sliding clamp subunit		840	25.9075	48.6625	0.909439	5e-05	0.00024	NA	NA	COG: COG0758	L	Replication, recombination and repair
T303_05250	cytidine deaminase		399	826.362	1539.14	0.897277	5e-05	0.00024	path:sthe00240;path:sthe01100	Pyrimidine metabolism - Streptococcus thermophilus ASCC 1275;Metabolic pathways - Streptococcus thermophilus ASCC 1275	COG: COG0295	F	Nucleotide transport and metabolism
T303_06120	iron ABC transporter substrate-binding protein		879	17.0731	31.7887	0.896788	5e-05	0.00024	NA	NA	COG: COG2822	P	Inorganic ion transport and metabolism
T303_01155	cell division protein FtsH		1968	550.427	1024.5	0.896294	5e-05	0.00024	NA	NA	COG: COG0465	O	Post-translational modification, protein turnover, and chaperones
T303_04535	CRISPR-associated protein Cas1		912	95.6764	177.383	0.890634	5e-05	0.00024	NA	NA	COG: COG1518	V	Defense mechanisms
T303_07270	phosphocarrier protein HPr		264	22561.5	41817.1	0.890229	5e-05	0.00024	NA	NA	COG: COG1925	TG	NA
T303_00755	50S ribosomal protein L28		189	484.584	895.533	0.885999	5e-05	0.00024	path:sthe03010	Ribosome - Streptococcus thermophilus ASCC 1275	COG: COG0227	J	Translation, ribosomal structure and biogenesis
T303_00575	50S ribosomal protein L14		369	671.016	1235.66	0.880862	5e-05	0.00024	path:sthe03010	Ribosome - Streptococcus thermophilus ASCC 1275	COG: COG0093	J	Translation, ribosomal structure and biogenesis
T303_04060	ATP-dependent protease		1227	490.751	903.7	0.880852	5e-05	0.00024	NA	NA	COG: COG1219	O	Post-translational modification, protein turnover, and chaperones
T303_03365	competence protein CoiA		1044	1.06641	1.95969	0.877861	0.0131	0.034685	NA	NA	COG: COG4469	R	General function prediction only
T303_05160	formate--tetrahydrofolate ligase		1671	973.881	1783.13	0.872596	5e-05	0.00024	path:sthe00670;path:sthe01100;path:sthe01120;path:sthe01200	One carbon pool by folate - Streptococcus thermophilus ASCC 1275;Metabolic pathways - Streptococcus thermophilus ASCC 1275;Microbial metabolism in diverse environments - Streptococcus thermophilus ASCC 1275;Carbon metabolism - Streptococcus thermophilus ASCC 1275	COG: COG2759	F	Nucleotide transport and metabolism
T303_01035	inosine 5'-monophosphate dehydrogenase		1482	367.126	670.073	0.868041	5e-05	0.00024	path:sthe00230;path:sthe01100;path:sthe01110	Purine metabolism - Streptococcus thermophilus ASCC 1275;Metabolic pathways - Streptococcus thermophilus ASCC 1275;Biosynthesis of secondary metabolites - Streptococcus thermophilus ASCC 1275	COG: COG0516 COG0517	F T	NA
T303_00620	50S ribosomal protein L4		920	428.465	781.661	0.867365	5e-05	0.00024	path:sthe03010	Ribosome - Streptococcus thermophilus ASCC 1275	COG: COG0088	J	Translation, ribosomal structure and biogenesis
T303_08390	drug/metabolite transporter permease		891	729.491	1329.13	0.865514	5e-05	0.00024	NA	NA	NA	NA	NA
T303_06845	6-phosphofructokinase		1020	2187.75	3981.24	0.86377	5e-05	0.00024	path:sthe00010;path:sthe00030;path:sthe00051;path:sthe00052;path:sthe00680;path:sthe01100;path:sthe01110;path:sthe01120;path:sthe01130;path:sthe01200;path:sthe01230;path:sthe03018	Glycolysis / Gluconeogenesis - Streptococcus thermophilus ASCC 1275;Pentose phosphate pathway - Streptococcus thermophilus ASCC 1275;Fructose and mannose metabolism - Streptococcus thermophilus ASCC 1275;Galactose metabolism - Streptococcus thermophilus ASCC 1275;Methane metabolism - Streptococcus thermophilus ASCC 1275;Metabolic pathways - Streptococcus thermophilus ASCC 1275;Biosynthesis of sec…	COG: COG0205	G	Carbohydrate transport and metabolism
T303_00595	30S ribosomal protein S3		654	802.386	1455.41	0.859054	5e-05	0.00024	path:sthe03010	Ribosome - Streptococcus thermophilus ASCC 1275	COG: COG0092	J	Translation, ribosomal structure and biogenesis
T303_00045	50S ribosomal protein L11		426	621.244	1125.67	0.857558	5e-05	0.00024	path:sthe03010	Ribosome - Streptococcus thermophilus ASCC 1275	COG: COG0080	J	Translation, ribosomal structure and biogenesis
T303_00590	50S ribosomal protein L16		414	559.187	1011.19	0.854653	5e-05	0.00024	path:sthe03010	Ribosome - Streptococcus thermophilus ASCC 1275	COG: COG0197	J	Translation, ribosomal structure and biogenesis
T303_08425	septation ring formation regulator EzrA		1725	1203.46	2175.14	0.853925	5e-05	0.00024	NA	NA	COG: COG4477	D	Cell cycle control, cell division, chromosome partitioning
T303_04725	lipase		204	166.171	299.997	0.852278	0.0001	0.000459	NA	NA	NA	NA	NA
T303_00580	30S ribosomal protein S17		261	551.332	995.155	0.851999	5e-05	0.00024	path:sthe03010	Ribosome - Streptococcus thermophilus ASCC 1275	COG: COG0186	J	Translation, ribosomal structure and biogenesis
T303_05600	DeoR family transcriptional regulator		516	61.8659	111.624	0.851429	5e-05	0.00024	NA	NA	COG: COG1827	KH	NA
T303_01435	hypothetical protein		243	20.4762	36.8829	0.849003	0.00775	0.021756	NA	NA	NA	NA	NA
T303_06515	translation initiation factor IF-3		531	504.983	901.698	0.836408	5e-05	0.00024	NA	NA	COG: COG0290	J	Translation, ribosomal structure and biogenesis
T303_01340	amidophosphoribosyltransferase		1440	929.434	1659.43	0.836266	5e-05	0.00024	path:sthe00230;path:sthe00250;path:sthe01100;path:sthe01110;path:sthe01130	Purine metabolism - Streptococcus thermophilus ASCC 1275;Alanine, aspartate and glutamate metabolism - Streptococcus thermophilus ASCC 1275;Metabolic pathways - Streptococcus thermophilus ASCC 1275;Biosynthesis of secondary metabolites - Streptococcus thermophilus ASCC 1275;Biosynthesis of antibiotics - Streptococcus thermophilus ASCC 1275	COG: COG0034	F	Nucleotide transport and metabolism
T303_03900	16S pseudouridylate synthase		720	76.6962	136.689	0.833666	5e-05	0.00024	NA	NA	COG: COG1187	J	Translation, ribosomal structure and biogenesis
T303_07880	UDP-glucose 4-epimerase		1002	70.2616	124.525	0.825629	5e-05	0.00024	path:sthe00052;path:sthe00520;path:sthe01100	Galactose metabolism - Streptococcus thermophilus ASCC 1275;Amino sugar and nucleotide sugar metabolism - Streptococcus thermophilus ASCC 1275;Metabolic pathways - Streptococcus thermophilus ASCC 1275	COG: COG1087	M	Cell wall/membrane/envelope biogenesis
T303_03395	hypothetical protein		216	2415.12	4275.16	0.823884	5e-05	0.00024	NA	NA	NA	NA	NA
T303_05725	alpha-acetolactate decarboxylase		720	390.051	689.176	0.82121	5e-05	0.00024	path:sthe00650;path:sthe00660	Butanoate metabolism - Streptococcus thermophilus ASCC 1275;C5-Branched dibasic acid metabolism - Streptococcus thermophilus ASCC 1275	COG: COG3527	Q	Secondary metabolites biosynthesis, transport, and catabolism
T303_04420	ethanolamine utilization protein EutJ		939	21.1644	37.1946	0.813453	5e-05	0.00024	NA	NA	COG: COG1275	V	Defense mechanisms
T303_00570	50S ribosomal protein L24		306	598.063	1049.46	0.811275	5e-05	0.00024	path:sthe03010	Ribosome - Streptococcus thermophilus ASCC 1275	COG: COG0198	J	Translation, ribosomal structure and biogenesis
T303_03190	glycosyl transferase family 4		2824	261.814	458.773	0.809237	0.00385	0.011759	NA	NA	NA	NA	NA
T303_08550	dihydrofolate synthase		1263	113.687	199.124	0.808601	5e-05	0.00024	path:sthe00790;path:sthe01100	Folate biosynthesis - Streptococcus thermophilus ASCC 1275;Metabolic pathways - Streptococcus thermophilus ASCC 1275	COG: COG0285	H	Coenzyme transport and metabolism
T303_00610	rplB; 50S ribosomal protein L2		834	559.544	979.788	0.808217	5e-05	0.00024	path:sthe03010	Ribosome - Streptococcus thermophilus ASCC 1275	COG: COG0090	J	Translation, ribosomal structure and biogenesis
T303_01295	glucan binding protein		1368	374.534	654.877	0.806126	5e-05	0.00024	NA	NA	COG: COG0791 COG3883	M S	NA
T303_03670	transposase IS3		741	5.25018	9.16616	0.803952	0.00115	0.004122	NA	NA	NA	NA	NA
T303_07225	oxidoreductase		3272	961.24	1672.67	0.799187	0.02185	0.054243	NA	NA	NA	NA	NA
T303_08655	methyltransferase		765	100.177	174.189	0.798106	5e-05	0.00024	NA	NA	NA	NA	NA
T303_00865	Transglycosylase associated protein		240	43823.4	75882.8	0.792072	5e-05	0.00024	NA	NA	NA	NA	NA
T303_02865	ribosome-binding factor A		354	248.537	429.727	0.78996	5e-05	0.00024	NA	NA	COG: COG0858	J	Translation, ribosomal structure and biogenesis
T303_03905	peptidase M20		1146	134.202	231.542	0.786862	5e-05	0.00024	NA	NA	NA	NA	NA
T303_09565	uvrA; excinuclease ABC subunit A		2826	240.862	413.062	0.778149	5e-05	0.00024	path:sthe03420	Nucleotide excision repair - Streptococcus thermophilus ASCC 1275	COG: COG0178	L	Replication, recombination and repair
T303_08615	methionine aminopeptidase		861	358.24	613.026	0.775023	5e-05	0.00024	NA	NA	COG: COG0024	J	Translation, ribosomal structure and biogenesis
T303_03205	50S ribosomal protein L21		315	1048.84	1793.29	0.773813	5e-05	0.00024	path:sthe03010	Ribosome - Streptococcus thermophilus ASCC 1275	COG: COG0261	J	Translation, ribosomal structure and biogenesis
T303_02020	permease of the major facilitator superfamily		1164	6.22792	10.6121	0.768894	5e-05	0.00024	NA	NA	NA	NA	NA
T303_00435	restriction endonuclease subunit M		1596	80.9048	137.655	0.766761	5e-05	0.00024	NA	NA	COG: COG0286	V	Defense mechanisms
T303_06725	tRNA delta(2)-isopentenylpyrophosphate transferase		1152	32.6874	55.5808	0.765851	0.0392	0.089545	path:sthe01100;path:sthe01110	Metabolic pathways - Streptococcus thermophilus ASCC 1275;Biosynthesis of secondary metabolites - Streptococcus thermophilus ASCC 1275	COG: COG0324	J	Translation, ribosomal structure and biogenesis
T303_02685	DNA-directed RNA polymerase subunit delta		849	39.5449	67.105	0.762929	5e-05	0.00024	NA	NA	NA	NA	NA
T303_09740	transposase		249	114.758	194.646	0.762258	0.00015	0.000663	NA	NA	COG: COG1943	X	NA
T303_02295	transcription antitermination protein NusG		540	145.533	246.442	0.759903	5e-05	0.00024	NA	NA	COG: COG0250	K	Transcription
T303_06510	rpmI; 50S ribosomal protein L35		201	634.144	1072.71	0.758381	5e-05	0.00024	path:sthe03010	Ribosome - Streptococcus thermophilus ASCC 1275	COG: COG0291	J	Translation, ribosomal structure and biogenesis
T303_02300	phosphoesterase		489	10.5111	17.7395	0.755055	0.0022	0.00722	NA	NA	NA	NA	NA
T303_03800	ABC transporter permease		1047	34.5867	58.3515	0.754552	5e-05	0.00024	NA	NA	COG: COG0577 COG3127	V Q	NA
T303_08035	guanylate kinase		630	338.622	571.287	0.754541	5e-05	0.00024	path:sthe00230;path:sthe01100	Purine metabolism - Streptococcus thermophilus ASCC 1275;Metabolic pathways - Streptococcus thermophilus ASCC 1275	COG: COG0194	F	Nucleotide transport and metabolism
T303_02860	translation initiation factor IF-2		2832	371.536	621.953	0.743304	5e-05	0.00024	NA	NA	COG: COG0532	J	Translation, ribosomal structure and biogenesis
T303_06185	branched-chain alpha-keto acid dehydrogenase subunit E2		1389	637.055	1064.7	0.740953	5e-05	0.00024	path:sthe00010;path:sthe00020;path:sthe00620;path:sthe01100;path:sthe01110;path:sthe01120;path:sthe01130;path:sthe01200	Glycolysis / Gluconeogenesis - Streptococcus thermophilus ASCC 1275;Citrate cycle (TCA cycle) - Streptococcus thermophilus ASCC 1275;Pyruvate metabolism - Streptococcus thermophilus ASCC 1275;Metabolic pathways - Streptococcus thermophilus ASCC 1275;Biosynthesis of secondary metabolites - Streptococcus thermophilus ASCC 1275;Microbial metabolism in diverse environments - Streptococcus thermophilu…	COG: COG0508	C	Energy production and conversion
T303_01625	elongation factor Ts		1041	652.402	1080.16	0.727416	5e-05	0.00024	NA	NA	COG: COG0264	J	Translation, ribosomal structure and biogenesis
T303_05060	hypothetical protein		276	16.3057	26.9779	0.726403	0.01735	0.044424	NA	NA	NA	NA	NA
T303_07610	hypothetical protein		354	8.92512	14.7579	0.72554	0.01655	0.042576	NA	NA	COG: COG2233	F	Nucleotide transport and metabolism
T303_08740	D-alanine--D-alanine ligase		1047	132.117	217.929	0.722046	0.0001	0.000459	path:sthe00473;path:sthe00550;path:sthe01100;path:sthe01502	D-Alanine metabolism - Streptococcus thermophilus ASCC 1275;Peptidoglycan biosynthesis - Streptococcus thermophilus ASCC 1275;Metabolic pathways - Streptococcus thermophilus ASCC 1275;Vancomycin resistance - Streptococcus thermophilus ASCC 1275	COG: COG1181	MR	NA
T303_01565	DNA polymerase III PolC		4395	136.751	225.458	0.721308	5e-05	0.00024	path:sthe00230;path:sthe00240;path:sthe01100;path:sthe03030;path:sthe03430;path:sthe03440	Purine metabolism - Streptococcus thermophilus ASCC 1275;Pyrimidine metabolism - Streptococcus thermophilus ASCC 1275;Metabolic pathways - Streptococcus thermophilus ASCC 1275;DNA replication - Streptococcus thermophilus ASCC 1275;Mismatch repair - Streptococcus thermophilus ASCC 1275;Homologous recombination - Streptococcus thermophilus ASCC 1275	COG: COG2176	L	Replication, recombination and repair
T303_02310	cytochrome C		765	25.5889	42.1601	0.720357	0.00035	0.001413	NA	NA	COG: COG1349	KG	NA
T303_04915	ileS; isoleucyl-tRNA synthetase		2790	739.73	1218.71	0.720287	5e-05	0.00024	path:sthe00970	Aminoacyl-tRNA biosynthesis - Streptococcus thermophilus ASCC 1275	COG: COG0060	J	Translation, ribosomal structure and biogenesis
T303_07255	glyceraldehyde-3-phosphate dehydrogenase		1434	1929.41	3173.75	0.718025	0.0001	0.000459	path:sthe00010;path:sthe00030;path:sthe01100;path:sthe01120;path:sthe01200	Glycolysis / Gluconeogenesis - Streptococcus thermophilus ASCC 1275;Pentose phosphate pathway - Streptococcus thermophilus ASCC 1275;Metabolic pathways - Streptococcus thermophilus ASCC 1275;Microbial metabolism in diverse environments - Streptococcus thermophilus ASCC 1275;Carbon metabolism - Streptococcus thermophilus ASCC 1275	COG: COG1012	C	Energy production and conversion
T303_05555	alcohol dehydrogenase		360	21.8993	35.9372	0.714591	0.00235	0.00759	NA	NA	NA	NA	NA
T303_05275	hypothetical protein		636	143.105	233.45	0.706038	0.0001	0.000459	NA	NA	NA	NA	NA
T303_03210	50S ribosomal protein L27		291	2523.59	4109.91	0.70363	5e-05	0.00024	path:sthe03010	Ribosome - Streptococcus thermophilus ASCC 1275	COG: COG0211	J	Translation, ribosomal structure and biogenesis
T303_00520	adenylate kinase		657	72.8794	118.623	0.702805	5e-05	0.00024	path:sthe00230;path:sthe00730;path:sthe01100;path:sthe01110;path:sthe01130	Purine metabolism - Streptococcus thermophilus ASCC 1275;Thiamine metabolism - Streptococcus thermophilus ASCC 1275;Metabolic pathways - Streptococcus thermophilus ASCC 1275;Biosynthesis of secondary metabolites - Streptococcus thermophilus ASCC 1275;Biosynthesis of antibiotics - Streptococcus thermophilus ASCC 1275	COG: COG0563	F	Nucleotide transport and metabolism
T303_06840	pyruvate kinase		1503	8385.59	13630.7	0.700875	0.0007	0.002601	path:sthe00010;path:sthe00230;path:sthe00620;path:sthe01100;path:sthe01110;path:sthe01120;path:sthe01130;path:sthe01200;path:sthe01230	Glycolysis / Gluconeogenesis - Streptococcus thermophilus ASCC 1275;Purine metabolism - Streptococcus thermophilus ASCC 1275;Pyruvate metabolism - Streptococcus thermophilus ASCC 1275;Metabolic pathways - Streptococcus thermophilus ASCC 1275;Biosynthesis of secondary metabolites - Streptococcus thermophilus ASCC 1275;Microbial metabolism in diverse environments - Streptococcus thermophilus ASCC 1…	COG: COG0469	G	Carbohydrate transport and metabolism
T303_02515	ribosomal large subunit pseudouridine synthase B		1016	1318.46	2141.24	0.699597	0.00035	0.001413	NA	NA	COG: COG1187	J	Translation, ribosomal structure and biogenesis
T303_05175	transposase IS3		741	23.8574	38.7189	0.698604	0.00025	0.001048	NA	NA	NA	NA	NA
T303_01725	2-dehydropantoate 2-reductase		957	663.143	1074.04	0.695652	0.0001	0.000459	path:sthe00770;path:sthe01100;path:sthe01110	Pantothenate and CoA biosynthesis - Streptococcus thermophilus ASCC 1275;Metabolic pathways - Streptococcus thermophilus ASCC 1275;Biosynthesis of secondary metabolites - Streptococcus thermophilus ASCC 1275	COG: COG1893	H	Coenzyme transport and metabolism
T303_07690	ATP-dependent Zn protease		1485	155.473	251.342	0.692987	5e-05	0.00024	NA	NA	NA	NA	NA
T303_04425	dehydrogenase		1065	41.3472	66.6233	0.688239	5e-05	0.00024	NA	NA	NA	NA	NA
T303_01090	plasmid partitioning protein ParB		768	89.6673	144.351	0.686925	5e-05	0.00024	NA	NA	COG: COG1475	D	Cell cycle control, cell division, chromosome partitioning
T303_00325	threonine synthase		1485	885.675	1425.32	0.686434	5e-05	0.00024	path:sthe00260;path:sthe00750;path:sthe01100;path:sthe01110;path:sthe01120;path:sthe01230	Glycine, serine and threonine metabolism - Streptococcus thermophilus ASCC 1275;Vitamin B6 metabolism - Streptococcus thermophilus ASCC 1275;Metabolic pathways - Streptococcus thermophilus ASCC 1275;Biosynthesis of secondary metabolites - Streptococcus thermophilus ASCC 1275;Microbial metabolism in diverse environments - Streptococcus thermophilus ASCC 1275;Biosynthesis of amino acids - Streptoco…	COG: COG0498	E	Amino acid transport and metabolism
T303_03155	6-phosphofructokinase		1655	1312.46	2098.97	0.677411	0.00415	0.012581	path:sthe00051	Fructose and mannose metabolism - Streptococcus thermophilus ASCC 1275	COG: COG1105	G	Carbohydrate transport and metabolism
T303_06520	cytidylate kinase		681	184.243	293.599	0.672239	0.00015	0.000663	path:sthe00240;path:sthe01100	Pyrimidine metabolism - Streptococcus thermophilus ASCC 1275;Metabolic pathways - Streptococcus thermophilus ASCC 1275	COG: COG0283	F	Nucleotide transport and metabolism
T303_08585	citrulline cluster-linked protein		480	38.9606	62.0037	0.670341	0.00025	0.001048	NA	NA	NA	NA	NA
T303_01310	aminotransferase A		1936	38.514	61.2587	0.669533	0.0051	0.015015	path:sthe00300;path:sthe01100;path:sthe01110;path:sthe01230	Lysine biosynthesis - Streptococcus thermophilus ASCC 1275;Metabolic pathways - Streptococcus thermophilus ASCC 1275;Biosynthesis of secondary metabolites - Streptococcus thermophilus ASCC 1275;Biosynthesis of amino acids - Streptococcus thermophilus ASCC 1275	COG: COG0436	E	Amino acid transport and metabolism
T303_00565	50S ribosomal protein L5		543	681.611	1083.24	0.668336	0.00035	0.001413	path:sthe03010	Ribosome - Streptococcus thermophilus ASCC 1275	COG: COG0094	J	Translation, ribosomal structure and biogenesis
T303_09340	phospho-N-acetylmuramoyl-pentapeptide-transferase		1023	221.947	352.265	0.666447	0.00045	0.001769	path:sthe00550;path:sthe01100;path:sthe01502	Peptidoglycan biosynthesis - Streptococcus thermophilus ASCC 1275;Metabolic pathways - Streptococcus thermophilus ASCC 1275;Vancomycin resistance - Streptococcus thermophilus ASCC 1275	COG: COG0472	M	Cell wall/membrane/envelope biogenesis
T303_07205	membrane protein		1820	130.155	205.975	0.662233	0.0286	0.068598	NA	NA	COG: COG1624	T	Signal transduction mechanisms
T303_01640	ATP-dependent Clp protease ATP-binding protein		2451	1559.26	2467.54	0.662211	0.0002	0.000858	path:sthe01100	Metabolic pathways - Streptococcus thermophilus ASCC 1275	COG: COG0542	O	Post-translational modification, protein turnover, and chaperones
T303_09635	DNA polymerase I		2640	850.117	1342.95	0.659669	0.0005	0.001928	path:sthe00230;path:sthe00240;path:sthe01100;path:sthe03030;path:sthe03410;path:sthe03420;path:sthe03440	Purine metabolism - Streptococcus thermophilus ASCC 1275;Pyrimidine metabolism - Streptococcus thermophilus ASCC 1275;Metabolic pathways - Streptococcus thermophilus ASCC 1275;DNA replication - Streptococcus thermophilus ASCC 1275;Base excision repair - Streptococcus thermophilus ASCC 1275;Nucleotide excision repair - Streptococcus thermophilus ASCC 1275;Homologous recombination - Streptococcus t…	COG: COG0258 COG0749	L L	NA
T303_00095	membrane-bound protein		456	115.067	181.237	0.655411	0.0006	0.00226	NA	NA	NA	NA	NA
T303_01150	hypoxanthine phosphoribosyltransferase		543	251.059	395.066	0.654068	0.00025	0.001048	path:sthe00230;path:sthe01100;path:sthe01110	Purine metabolism - Streptococcus thermophilus ASCC 1275;Metabolic pathways - Streptococcus thermophilus ASCC 1275;Biosynthesis of secondary metabolites - Streptococcus thermophilus ASCC 1275	COG: COG0634	F	Nucleotide transport and metabolism
T303_00040	50S ribosomal protein L1		690	988.78	1555.02	0.653213	0.00015	0.000663	path:sthe03010	Ribosome - Streptococcus thermophilus ASCC 1275	COG: COG0081	J	Translation, ribosomal structure and biogenesis
T303_09450	asparaginase		924	57.1342	89.7754	0.651965	0.0004	0.001591	path:sthe00250;path:sthe00460;path:sthe01100;path:sthe01110	Alanine, aspartate and glutamate metabolism - Streptococcus thermophilus ASCC 1275;Cyanoamino acid metabolism - Streptococcus thermophilus ASCC 1275;Metabolic pathways - Streptococcus thermophilus ASCC 1275;Biosynthesis of secondary metabolites - Streptococcus thermophilus ASCC 1275	COG: COG0252	JU	NA
T303_00630	30S ribosomal protein S10		309	454.749	714.237	0.651333	0.00025	0.001048	path:sthe03010	Ribosome - Streptococcus thermophilus ASCC 1275	COG: COG0051	J	Translation, ribosomal structure and biogenesis
T303_05345	cyclic nucleotide-binding protein		3521	614.098	963.836	0.650317	0.0481	0.105303	NA	NA	NA	NA	NA
T303_09780	30S ribosomal protein S12		414	487.198	764.007	0.649077	0.00015	0.000663	path:sthe03010	Ribosome - Streptococcus thermophilus ASCC 1275	COG: COG0048	J	Translation, ribosomal structure and biogenesis
T303_06790	phosphonate ABC transporter ATP-binding protein		1625	101.705	159.311	0.647464	0.01485	0.038877	NA	NA	COG: COG1101	R	General function prediction only
T303_00225	adenine methyltransferase		957	117.827	183.972	0.642821	0.00055	0.002101	NA	NA	COG: COG0827 COG0863	L L	NA
T303_04390	hypothetical protein		339	970.206	1514.43	0.642412	0.0002	0.000858	NA	NA	NA	NA	NA
T303_07830	transposase		837	11.2283	17.5049	0.640624	0.00175	0.005922	NA	NA	COG: COG2801	X	NA
T303_07905	metalloendopeptidase		1296	22.9822	35.8031	0.639568	0.00045	0.001769	NA	NA	NA	NA	NA
T303_06600	ATPase		2685	546.789	851.003	0.63818	0.0004	0.001591	NA	NA	COG: COG0474	P	Inorganic ion transport and metabolism
T303_05610	rbgA; ribosome biogenesis GTPase A		1609	1164.56	1811.7	0.637562	0.0056	0.01631	NA	NA	COG: COG1161	J	Translation, ribosomal structure and biogenesis
T303_01355	purH; purine biosynthesis protein purH		1599	1103.1	1714.33	0.636083	0.00075	0.002768	path:sthe00230;path:sthe00670;path:sthe01100;path:sthe01110;path:sthe01130	Purine metabolism - Streptococcus thermophilus ASCC 1275;One carbon pool by folate - Streptococcus thermophilus ASCC 1275;Metabolic pathways - Streptococcus thermophilus ASCC 1275;Biosynthesis of secondary metabolites - Streptococcus thermophilus ASCC 1275;Biosynthesis of antibiotics - Streptococcus thermophilus ASCC 1275	COG: COG0138	F	Nucleotide transport and metabolism
T303_06805	hypothetical protein		222	699.249	1083.96	0.632438	0.00025	0.001048	NA	NA	NA	NA	NA
T303_00515	translation initiation factor IF-1		219	148.872	230.634	0.631528	0.0021	0.006947	NA	NA	COG: COG0361	J	Translation, ribosomal structure and biogenesis
T303_02175	zinc ABC transporter permease		1513	865.274	1338.92	0.629846	0.00615	0.017785	path:sthe02010	ABC transporters - Streptococcus thermophilus ASCC 1275	COG: COG1108	P	Inorganic ion transport and metabolism
T303_00795	anaerobic ribonucleoside-triphosphate reductase activating protein		606	1277.35	1976.29	0.629641	0.0002	0.000858	NA	NA	COG: COG0602	R	General function prediction only
T303_00545	50S ribosomal protein L18		366	734.814	1132.56	0.624138	0.00055	0.002101	path:sthe03010	Ribosome - Streptococcus thermophilus ASCC 1275	COG: COG0256	J	Translation, ribosomal structure and biogenesis
T303_05840	dihydroorotate dehydrogenase		867	130.895	201.623	0.623247	0.0004	0.001591	path:sthe00240;path:sthe01100	Pyrimidine metabolism - Streptococcus thermophilus ASCC 1275;Metabolic pathways - Streptococcus thermophilus ASCC 1275	COG: COG0543	HC	NA
T303_02580	ureA; urease subunit gamma		303	39.4261	60.7173	0.622955	0.00485	0.014409	path:sthe00220;path:sthe00230;path:sthe01100;path:sthe01120	Arginine biosynthesis - Streptococcus thermophilus ASCC 1275;Purine metabolism - Streptococcus thermophilus ASCC 1275;Metabolic pathways - Streptococcus thermophilus ASCC 1275;Microbial metabolism in diverse environments - Streptococcus thermophilus ASCC 1275	COG: COG0831	E	Amino acid transport and metabolism
T303_07850	peptidylprolyl isomerase		633	10.2084	15.6962	0.620653	0.00475	0.014163	NA	NA	NA	NA	NA
T303_02060	UDP pyrophosphate phosphatase		855	376.613	577.953	0.617871	0.0005	0.001928	path:sthe00550	Peptidoglycan biosynthesis - Streptococcus thermophilus ASCC 1275	COG: COG1968	I	Lipid transport and metabolism
T303_06080	maltodextrin phosphorylase		2265	6706.23	10273.3	0.615324	0.0017	0.005789	path:sthe00500;path:sthe01100;path:sthe01110	Starch and sucrose metabolism - Streptococcus thermophilus ASCC 1275;Metabolic pathways - Streptococcus thermophilus ASCC 1275;Biosynthesis of secondary metabolites - Streptococcus thermophilus ASCC 1275	COG: COG0058	G	Carbohydrate transport and metabolism
T303_05255	membrane protein		1128	1151.19	1763.29	0.615134	0.00035	0.001413	NA	NA	COG: COG1744	M	Cell wall/membrane/envelope biogenesis
T303_09420	DNA-binding protein		447	13.9247	21.315	0.614221	0.0071	0.02028	NA	NA	NA	NA	NA
T303_09295	multidrug ABC transporter ATP-binding protein		3496	41.0292	62.5846	0.609154	0.0126	0.033416	path:sthe02010	ABC transporters - Streptococcus thermophilus ASCC 1275	COG: COG1132	V	Defense mechanisms
T303_04005	threonyl-tRNA synthase		1947	527.033	803.43	0.608279	0.00045	0.001769	path:sthe00970	Aminoacyl-tRNA biosynthesis - Streptococcus thermophilus ASCC 1275	COG: COG0441	J	Translation, ribosomal structure and biogenesis
T303_09160	beta-lactamase		1760	95.1897	144.438	0.601573	0.0166	0.042637	NA	NA	NA	NA	NA
T303_04065	ysxC; GTP-binding protein YsxC		600	743.275	1125.47	0.598564	0.0013	0.004609	NA	NA	COG: COG0218	D	Cell cycle control, cell division, chromosome partitioning
T303_02075	iron ABC transporter ATP-binding protein		804	459.158	694.839	0.597689	0.00065	0.002437	NA	NA	COG: COG0396	O	Post-translational modification, protein turnover, and chaperones
T303_00790	GNAT family acetyltransferase		501	1025.22	1549.94	0.596274	0.0006	0.00226	NA	NA	NA	NA	NA
T303_03830	multidrug ABC transporter ATP-binding protein		1737	2.72527	4.11847	0.595707	0.0074	0.020881	path:sthe02010	ABC transporters - Streptococcus thermophilus ASCC 1275	COG: COG1132	V	Defense mechanisms
T303_09515	sucrose operon repressor		966	1098.16	1657.41	0.593845	0.0014	0.0049	NA	NA	COG: COG1609	K	Transcription
T303_00560	rpsN; 30S ribosomal protein S14		186	1267.69	1912.62	0.59335	0.0015	0.005194	path:sthe03010	Ribosome - Streptococcus thermophilus ASCC 1275	COG: COG0199	J	Translation, ribosomal structure and biogenesis
T303_08095	transposase IS1193		1185	58.7596	88.5968	0.592429	0.00105	0.003797	NA	NA	NA	NA	NA
T303_01440	hisitidine kinase		375	15.9411	24.033	0.592268	0.01635	0.042128	NA	NA	NA	NA	NA
T303_00105	UDP-glucose pyrophosphorylase		915	427.86	644.846	0.591815	0.00145	0.005043	path:sthe00040;path:sthe00052;path:sthe00500;path:sthe00520;path:sthe01100;path:sthe01130	Pentose and glucuronate interconversions - Streptococcus thermophilus ASCC 1275;Galactose metabolism - Streptococcus thermophilus ASCC 1275;Starch and sucrose metabolism - Streptococcus thermophilus ASCC 1275;Amino sugar and nucleotide sugar metabolism - Streptococcus thermophilus ASCC 1275;Metabolic pathways - Streptococcus thermophilus ASCC 1275;Biosynthesis of antibiotics - Streptococcus therm…	COG: COG1210	M	Cell wall/membrane/envelope biogenesis
T303_00915	membrane protein		2370	21.5042	32.3649	0.589817	0.00165	0.005666	NA	NA	COG: COG1511	S	Function unknown
T303_04650	DNA mismatch repair protein MutT		474	90.0943	135.477	0.588534	0.0014	0.0049	NA	NA	COG: COG0494 COG1051	V F	NA
T303_05595	membrane protein		588	29.2949	43.9575	0.58546	0.00245	0.007882	NA	NA	NA	NA	NA
T303_02840	ribosome maturation protein RimP		492	191.461	287.143	0.58472	0.00155	0.005345	NA	NA	COG: COG0779	J	Translation, ribosomal structure and biogenesis
T303_08295	aminotransferase		1110	129.355	193.888	0.583885	0.00125	0.004442	NA	NA	NA	NA	NA
T303_00015	rnpA; ribonuclease P		336	28.3074	42.4018	0.582949	0.0102	0.027727	NA	NA	COG: COG0594	J	Translation, ribosomal structure and biogenesis
T303_06975	homoserine O-succinyltransferase		945	178.722	119.528	-0.58038	0.00115	0.004122	path:sthe00270;path:sthe00920;path:sthe01100;path:sthe01110;path:sthe01230	Cysteine and methionine metabolism - Streptococcus thermophilus ASCC 1275;Sulfur metabolism - Streptococcus thermophilus ASCC 1275;Metabolic pathways - Streptococcus thermophilus ASCC 1275;Biosynthesis of secondary metabolites - Streptococcus thermophilus ASCC 1275;Biosynthesis of amino acids - Streptococcus thermophilus ASCC 1275	COG: COG1897	E	Amino acid transport and metabolism
T303_07340	DNA gyrase subunit A		2436	107.403	71.7632	-0.58172	0.0007	0.002601	NA	NA	COG: COG0188	L	Replication, recombination and repair
T303_04780	type I restriction-modification system methyltransferase subunit		1605	36.1502	24.1127	-0.58421	0.0012	0.004273	NA	NA	COG: COG0286	V	Defense mechanisms
T303_04705	sodium transporter		390	1756.91	1170.48	-0.58594	0.00145	0.005043	NA	NA	NA	NA	NA
T303_01585	MarR family transcriptional regulator		330	21.3525	14.2195	-0.58654	0.0357	0.083181	NA	NA	NA	NA	NA
T303_06765	flavodoxin		444	34.7026	23.1074	-0.58669	0.00445	0.013441	NA	NA	NA	NA	NA
T303_02475	hypothetical protein		246	1515.12	1002.07	-0.59646	0.00115	0.004122	NA	NA	COG: COG3763	S	Function unknown
T303_07050	histidinol dehydrogenase		3953	9.60052	6.34858	-0.59668	0.03775	0.087087	path:sthe00340;path:sthe01100;path:sthe01110;path:sthe01230	Histidine metabolism - Streptococcus thermophilus ASCC 1275;Metabolic pathways - Streptococcus thermophilus ASCC 1275;Biosynthesis of secondary metabolites - Streptococcus thermophilus ASCC 1275;Biosynthesis of amino acids - Streptococcus thermophilus ASCC 1275	COG: COG0141	E	Amino acid transport and metabolism
T303_04895	cell division protein SepF		570	1043.95	689.28	-0.59889	0.00055	0.002101	NA	NA	COG: COG1799	D	Cell cycle control, cell division, chromosome partitioning
T303_03705	RNA pseudouridine synthase		1336	179.96	118.291	-0.60533	0.00225	0.007325	NA	NA	COG: COG0564	J	Translation, ribosomal structure and biogenesis
T303_04980	hypothetical protein		978	44.3824	29.1582	-0.60608	0.00075	0.002768	NA	NA	NA	NA	NA
T303_06385	epsG		780	106.317	69.8062	-0.60694	0.0006	0.00226	NA	NA	NA	NA	NA
T303_01110	GTP-binding protein YchF		1116	97.8121	64.132	-0.60897	0.0004	0.001591	NA	NA	COG: COG0012	J	Translation, ribosomal structure and biogenesis
T303_08665	RNA helicase		1584	180.447	117.877	-0.61429	0.00025	0.001048	path:sthe03018	RNA degradation - Streptococcus thermophilus ASCC 1275	COG: COG0513	L	Replication, recombination and repair
T303_02380	hypothetical protein		1863	354.175	230.612	-0.61899	0.00045	0.001769	NA	NA	NA	NA	NA
T303_08525	dihydroneopterin aldolase		848	284.499	185.201	-0.61933	0.0491	0.107349	path:sthe00790;path:sthe01100	Folate biosynthesis - Streptococcus thermophilus ASCC 1275;Metabolic pathways - Streptococcus thermophilus ASCC 1275	COG: COG1539	H	Coenzyme transport and metabolism
T303_03505	F0F1 ATP synthase subunit B		1034	1940.89	1261.57	-0.6215	0.0118	0.031499	path:sthe00190;path:sthe01100	Oxidative phosphorylation - Streptococcus thermophilus ASCC 1275;Metabolic pathways - Streptococcus thermophilus ASCC 1275	COG: COG0711	C	Energy production and conversion
T303_03500	F0F1 ATP synthase subunit A		708	847.342	550.595	-0.62195	0.00045	0.001769	path:sthe00190;path:sthe01100	Oxidative phosphorylation - Streptococcus thermophilus ASCC 1275;Metabolic pathways - Streptococcus thermophilus ASCC 1275	COG: COG0356	C	Energy production and conversion
T303_01705	hypothetical protein		516	201.842	131.013	-0.62351	0.0008	0.002939	NA	NA	COG: COG3688	R	General function prediction only
T303_03045	RNA methyltransferase		1365	161.369	104.726	-0.62375	0.0005	0.001928	NA	NA	NA	NA	NA
T303_08255	transporter		1347	4.36458	2.82875	-0.62568	0.00775	0.021756	NA	NA	NA	NA	NA
T303_07985	response regulator		2340	79.6738	51.5167	-0.62907	0.0271	0.065482	path:sthe02020	Two-component system - Streptococcus thermophilus ASCC 1275	COG: COG2197	TK	NA
T303_06325	epsO		572	71.835	46.4128	-0.63017	0.0017	0.005789	NA	NA	NA	NA	NA
T303_07640	amino acid permease		1386	95.8207	61.8997	-0.63041	0.00065	0.002437	NA	NA	COG: COG0531	E	Amino acid transport and metabolism
T303_04890	cell division protein		684	1037.27	669.173	-0.63234	0.00035	0.001413	NA	NA	COG: COG0325	R	General function prediction only
T303_09310	glycopeptide antibiotics resistance protein		528	169.281	109.17	-0.63284	0.0003	0.001242	NA	NA	NA	NA	NA
T303_05835	4-methyl-5(B-hydroxyethyl)-thiazole monophosphate biosynthesis protein		549	524.893	337.677	-0.63638	0.0005	0.001928	NA	NA	COG: COG0693	R	General function prediction only
T303_09720	membrane protein		504	28.7661	18.4788	-0.6385	0.00235	0.00759	NA	NA	NA	NA	NA
T303_06665	glutamine ABC transporter permease		651	3104.8	1990.33	-0.64149	0.00035	0.001413	path:sthe02010	ABC transporters - Streptococcus thermophilus ASCC 1275	COG: COG0765	E	Amino acid transport and metabolism
T303_06640	sensor kinase		2859	925.616	592.86	-0.64272	0.0151	0.039342	path:sthe02020	Two-component system - Streptococcus thermophilus ASCC 1275	COG: COG5002	T	Signal transduction mechanisms
T303_04930	rpmE2; 50S ribosomal protein L31		243	2735.29	1750.33	-0.64407	0.00015	0.000663	path:sthe03010	Ribosome - Streptococcus thermophilus ASCC 1275	COG: COG0254	J	Translation, ribosomal structure and biogenesis
T303_01700	rRNA methyltransferase		744	136.192	87.1456	-0.64415	0.0006	0.00226	NA	NA	COG: COG0566	J	Translation, ribosomal structure and biogenesis
T303_06560	membrane protein		2398	103.121	65.9719	-0.64441	0.00725	0.020637	NA	NA	NA	NA	NA
T303_04490	hypothetical protein		752	248.982	159.284	-0.64444	0.0115	0.030799	NA	NA	NA	NA	NA
T303_03730	carbamoyl phosphate synthase large subunit		3180	271.795	173.684	-0.64605	0.0004	0.001591	path:sthe00240;path:sthe00250;path:sthe01100	Pyrimidine metabolism - Streptococcus thermophilus ASCC 1275;Alanine, aspartate and glutamate metabolism - Streptococcus thermophilus ASCC 1275;Metabolic pathways - Streptococcus thermophilus ASCC 1275	COG: COG0458	EF	NA
T303_04295	ribonuclease R		2454	260.566	166.48	-0.64629	0.0002	0.000858	path:sthe03018	RNA degradation - Streptococcus thermophilus ASCC 1275	COG: COG0557	K	Transcription
T303_05990	type I restriction endonuclease subunit S		621	56.0063	35.7787	-0.64649	0.0006	0.00226	NA	NA	NA	NA	NA
T303_09045	molybdenum ABC transporter ATP-binding protein		783	23.0357	14.7144	-0.64664	0.0009	0.003291	path:sthe02010	ABC transporters - Streptococcus thermophilus ASCC 1275	COG: COG1120	PH	NA
T303_03945	isopentenyl pyrophosphate isomerase		1008	181.021	115.547	-0.64768	0.0006	0.00226	path:sthe00900;path:sthe01100;path:sthe01110;path:sthe01130	Terpenoid backbone biosynthesis - Streptococcus thermophilus ASCC 1275;Metabolic pathways - Streptococcus thermophilus ASCC 1275;Biosynthesis of secondary metabolites - Streptococcus thermophilus ASCC 1275;Biosynthesis of antibiotics - Streptococcus thermophilus ASCC 1275	COG: COG1304 COG1443	CIR I	NA
T303_06860	isopropylmalate isomerase		591	80.1188	51.0684	-0.64971	0.00055	0.002101	path:sthe00290;path:sthe00660;path:sthe01100;path:sthe01110;path:sthe01210;path:sthe01230	Valine, leucine and isoleucine biosynthesis - Streptococcus thermophilus ASCC 1275;C5-Branched dibasic acid metabolism - Streptococcus thermophilus ASCC 1275;Metabolic pathways - Streptococcus thermophilus ASCC 1275;Biosynthesis of secondary metabolites - Streptococcus thermophilus ASCC 1275;2-Oxocarboxylic acid metabolism - Streptococcus thermophilus ASCC 1275;Biosynthesis of amino acids - Strep…	COG: COG0066	E	Amino acid transport and metabolism
T303_09315	23S rRNA methyltransferase		1170	192.991	122.864	-0.65147	0.0003	0.001242	NA	NA	COG: COG0820	J	Translation, ribosomal structure and biogenesis
T303_07645	hypothetical protein		603	52.2899	33.2098	-0.65492	0.0008	0.002939	NA	NA	COG: COG3560	R	General function prediction only
T303_04905	RNA binding protein		1058	855.452	542.831	-0.65618	0.00025	0.001048	NA	NA	NA	NA	NA
T303_08045	haloacid dehalogenase		1603	163.609	103.433	-0.66156	0.0054	0.015841	NA	NA	NA	NA	NA
T303_05510	LysR family transcriptional regulator		909	363.999	230.008	-0.66225	0.00035	0.001413	NA	NA	NA	NA	NA
T303_04155	ribose 5-phosphate isomerase		303	1243.7	782.409	-0.66865	0.00015	0.000663	NA	NA	NA	NA	NA
T303_06025	23S rRNA methyltransferase		1311	276.436	173.827	-0.66929	0.0002	0.000858	NA	NA	NA	NA	NA
T303_06930	cell division protein FtsJ		3659	410.101	257.384	-0.67206	0.04105	0.092861	NA	NA	COG: COG1189	J	Translation, ribosomal structure and biogenesis
T303_03215	acetyltransferase		696	185.509	116.254	-0.67421	0.0003	0.001242	NA	NA	NA	NA	NA
T303_08595	lipid kinase		1014	308.292	193.094	-0.67499	0.0002	0.000858	path:sthe00561;path:sthe00564;path:sthe01100;path:sthe01110	Glycerolipid metabolism - Streptococcus thermophilus ASCC 1275;Glycerophospholipid metabolism - Streptococcus thermophilus ASCC 1275;Metabolic pathways - Streptococcus thermophilus ASCC 1275;Biosynthesis of secondary metabolites - Streptococcus thermophilus ASCC 1275	COG: COG1597	IR	NA
T303_06320	epsP		516	118.92	74.4016	-0.67659	0.00015	0.000663	NA	NA	NA	NA	NA
T303_02675	methionine ABC transporter permease		1760	89.9939	56.1578	-0.68034	0.0345	0.080615	path:sthe02010	ABC transporters - Streptococcus thermophilus ASCC 1275	COG: COG2011	E	Amino acid transport and metabolism
T303_08800	dihydroorotate dehydrogenase		351	681.568	424.879	-0.68181	0.0001	0.000459	NA	NA	NA	NA	NA
T303_08005	serine/threonine protein kinase		4900	131.086	81.6557	-0.68288	0.02095	0.052488	NA	NA	COG: COG0515 COG2815	T M	NA
T303_06345	epsM		1143	50.1096	31.1811	-0.68441	0.0005	0.001928	NA	NA	NA	NA	NA
T303_07540	XRE family transcriptional regulator		876	5.74838	3.57334	-0.68588	0.0092	0.025261	NA	NA	NA	NA	NA
T303_06980	adenine phosphoribosyltransferase		519	271.697	168.29	-0.69105	0.0001	0.000459	path:sthe00230;path:sthe01100	Purine metabolism - Streptococcus thermophilus ASCC 1275;Metabolic pathways - Streptococcus thermophilus ASCC 1275	COG: COG0503	F	Nucleotide transport and metabolism
T303_06590	phosphoesterase		939	22.1079	13.6686	-0.6937	0.0002	0.000858	NA	NA	NA	NA	NA
T303_08165	ribose-phosphate pyrophosphokinase		1014	196.724	121.399	-0.69642	0.0001	0.000459	path:sthe00030;path:sthe00230;path:sthe01100;path:sthe01110;path:sthe01120;path:sthe01130;path:sthe01200;path:sthe01230	Pentose phosphate pathway - Streptococcus thermophilus ASCC 1275;Purine metabolism - Streptococcus thermophilus ASCC 1275;Metabolic pathways - Streptococcus thermophilus ASCC 1275;Biosynthesis of secondary metabolites - Streptococcus thermophilus ASCC 1275;Microbial metabolism in diverse environments - Streptococcus thermophilus ASCC 1275;Biosynthesis of antibiotics - Streptococcus thermophilus A…	COG: COG0462	FE	NA
T303_06935	geranyltranstransferase		3659	417.962	257.898	-0.69657	0.03225	0.076121	path:sthe00900;path:sthe01100;path:sthe01110;path:sthe01130	Terpenoid backbone biosynthesis - Streptococcus thermophilus ASCC 1275;Metabolic pathways - Streptococcus thermophilus ASCC 1275;Biosynthesis of secondary metabolites - Streptococcus thermophilus ASCC 1275;Biosynthesis of antibiotics - Streptococcus thermophilus ASCC 1275	COG: COG0142	H	Coenzyme transport and metabolism
T303_07045	hisB; imidazoleglycerol-phosphate dehydratase		1190	10.878	6.71071	-0.69688	0.04615	0.101717	path:sthe00340;path:sthe01100;path:sthe01110;path:sthe01230	Histidine metabolism - Streptococcus thermophilus ASCC 1275;Metabolic pathways - Streptococcus thermophilus ASCC 1275;Biosynthesis of secondary metabolites - Streptococcus thermophilus ASCC 1275;Biosynthesis of amino acids - Streptococcus thermophilus ASCC 1275	COG: COG0131	E	Amino acid transport and metabolism
T303_02285	penicillin-binding protein 2A		2328	51.2439	31.5728	-0.6987	0.0004	0.001591	path:sthe00550;path:sthe01100;path:sthe01501	Peptidoglycan biosynthesis - Streptococcus thermophilus ASCC 1275;Metabolic pathways - Streptococcus thermophilus ASCC 1275;beta-Lactam resistance - Streptococcus thermophilus ASCC 1275	COG: COG0744	M	Cell wall/membrane/envelope biogenesis
T303_03725	carbamoyl phosphate synthase small subunit		1089	251.311	154.767	-0.69938	5e-05	0.00024	path:sthe00240;path:sthe00250;path:sthe01100	Pyrimidine metabolism - Streptococcus thermophilus ASCC 1275;Alanine, aspartate and glutamate metabolism - Streptococcus thermophilus ASCC 1275;Metabolic pathways - Streptococcus thermophilus ASCC 1275	COG: COG0505	EF	NA
T303_00830	methionine synthase		228	74.638	45.7921	-0.70481	0.00775	0.021756	NA	NA	NA	NA	NA
T303_01960	ribosomal protein L11 methyltransferase		1400	74.6436	45.758	-0.70599	0.00025	0.001048	NA	NA	COG: COG2264	J	Translation, ribosomal structure and biogenesis
T303_05155	phosphopantothenate--cysteine ligase		1222	261.614	160.156	-0.70797	0.00635	0.018298	path:sthe00770	Pantothenate and CoA biosynthesis - Streptococcus thermophilus ASCC 1275	COG: COG0452	H	Coenzyme transport and metabolism
T303_05375	cold-shock protein		210	167.793	102.717	-0.70801	0.0026	0.008315	NA	NA	COG: COG1278	K	Transcription
T303_09665	ATP-dependent DNA helicase, RecD/TraA family		2505	37.1694	22.7015	-0.71133	0.0001	0.000459	path:sthe03440	Homologous recombination - Streptococcus thermophilus ASCC 1275	COG: COG0507	L	Replication, recombination and repair
T303_02015	Crp/Fnr family transcriptional regulator		639	227.98	139.047	-0.71334	5e-05	0.00024	NA	NA	NA	NA	NA
T303_06230	CRISPR-associated protein Cas5		726	78.7467	47.9872	-0.71457	0.0001	0.000459	NA	NA	NA	NA	NA
T303_09175	glycerol uptake permease		864	312.074	190.11	-0.71506	5e-05	0.00024	NA	NA	COG: COG0580	G	Carbohydrate transport and metabolism
T303_06965	endonuclease III		1343	136.161	82.8121	-0.7174	0.01255	0.033337	path:sthe03410	Base excision repair - Streptococcus thermophilus ASCC 1275	COG: COG0177	L	Replication, recombination and repair
T303_05310	translation initiation inhibitor		381	24.9754	15.1754	-0.71877	0.0034	0.010623	NA	NA	NA	NA	NA
T303_07420	ribonuclease III		714	322.563	195.961	-0.71902	0.0001	0.000459	NA	NA	COG: COG0571	K	Transcription
T303_08835	hypothetical protein		537	392.339	238.341	-0.71907	0.0001	0.000459	NA	NA	NA	NA	NA
T303_07035	1-(5-phosphoribosyl)-5-[(5-phosphoribosylamino)methylideneamino] imidazole-4-carboxamide isomerase		720	13.8409	8.40418	-0.71976	0.00105	0.003797	path:sthe00340;path:sthe01100;path:sthe01110;path:sthe01230	Histidine metabolism - Streptococcus thermophilus ASCC 1275;Metabolic pathways - Streptococcus thermophilus ASCC 1275;Biosynthesis of secondary metabolites - Streptococcus thermophilus ASCC 1275;Biosynthesis of amino acids - Streptococcus thermophilus ASCC 1275	COG: COG0106	E	Amino acid transport and metabolism
T303_04240	penicillin-binding protein 2B		2115	183.362	111.208	-0.72144	5e-05	0.00024	path:sthe00550;path:sthe01100;path:sthe01501	Peptidoglycan biosynthesis - Streptococcus thermophilus ASCC 1275;Metabolic pathways - Streptococcus thermophilus ASCC 1275;beta-Lactam resistance - Streptococcus thermophilus ASCC 1275	COG: COG0768	DM	NA
T303_04200	membrane protein		141	961.202	580.984	-0.72634	0.0056	0.01631	NA	NA	NA	NA	NA
T303_05960	sodium:alanine symporter		1344	15.6356	9.44686	-0.72693	0.00025	0.001048	NA	NA	COG: COG1115	E	Amino acid transport and metabolism
T303_04990	multidrug ABC transporter ATP-binding protein		3478	19.5715	11.819	-0.72765	0.0033	0.010331	NA	NA	COG: COG4988 COG1132 COG2274	CO V V	NA
T303_04210	transcriptional regulator		297	22.5613	13.6043	-0.72979	0.0155	0.040128	path:sthe02024	Quorum sensing - Streptococcus thermophilus ASCC 1275	COG: COG1396	K	Transcription
T303_03025	inorganic diphosphatase PpaC		933	470.848	283.803	-0.73037	5e-05	0.00024	path:sthe00190	Oxidative phosphorylation - Streptococcus thermophilus ASCC 1275	COG: COG1227	CP	NA
T303_07295	glutaredoxin		225	75.3551	45.4065	-0.73081	0.0073	0.020743	NA	NA	COG: COG0695	O	Post-translational modification, protein turnover, and chaperones
T303_06275	cation transporter		1197	26.4585	15.9274	-0.73222	0.0001	0.000459	NA	NA	NA	NA	NA
T303_03510	F0F1 ATP synthase subunit delta		1034	1697.1	1019.47	-0.73526	0.0037	0.011429	path:sthe00190;path:sthe01100	Oxidative phosphorylation - Streptococcus thermophilus ASCC 1275;Metabolic pathways - Streptococcus thermophilus ASCC 1275	COG: COG0712	C	Energy production and conversion
T303_09810	GTPase A		873	859.813	516.314	-0.73578	0.0002	0.000858	path:sthe00730;path:sthe01100	Thiamine metabolism - Streptococcus thermophilus ASCC 1275;Metabolic pathways - Streptococcus thermophilus ASCC 1275	COG: COG1162	J	Translation, ribosomal structure and biogenesis
T303_04865	murD; UDP-N-acetylmuramoyl-L-alanyl-D-glutamate synthetase		1353	139.292	83.6369	-0.7359	5e-05	0.00024	path:sthe00471;path:sthe00550;path:sthe01100	D-Glutamine and D-glutamate metabolism - Streptococcus thermophilus ASCC 1275;Peptidoglycan biosynthesis - Streptococcus thermophilus ASCC 1275;Metabolic pathways - Streptococcus thermophilus ASCC 1275	COG: COG0771	M	Cell wall/membrane/envelope biogenesis
T303_08935	RNA-binding protein		318	423.141	253.803	-0.73743	5e-05	0.00024	NA	NA	COG: COG1534	J	Translation, ribosomal structure and biogenesis
T303_03720	aspartate carbamoyltransferase catalytic subunit		927	233.433	139.409	-0.74369	5e-05	0.00024	path:sthe00240;path:sthe00250;path:sthe01100	Pyrimidine metabolism - Streptococcus thermophilus ASCC 1275;Alanine, aspartate and glutamate metabolism - Streptococcus thermophilus ASCC 1275;Metabolic pathways - Streptococcus thermophilus ASCC 1275	COG: COG0540	F	Nucleotide transport and metabolism
T303_02920	hypothetical protein		724	130.117	77.623	-0.74526	0.00015	0.000663	NA	NA	NA	NA	NA
T303_00130	hypothetical protein		770	10.9732	6.53209	-0.74837	0.03185	0.075395	NA	NA	COG: COG1011	H	Coenzyme transport and metabolism
T303_02800	PTS mannose transporter subunit IIC		828	835.822	497.418	-0.74874	5e-05	0.00024	path:sthe00051;path:sthe00520;path:sthe01100;path:sthe02060	Fructose and mannose metabolism - Streptococcus thermophilus ASCC 1275;Amino sugar and nucleotide sugar metabolism - Streptococcus thermophilus ASCC 1275;Metabolic pathways - Streptococcus thermophilus ASCC 1275;Phosphotransferase system (PTS) - Streptococcus thermophilus ASCC 1275	COG: COG3715	G	Carbohydrate transport and metabolism
T303_04745	hypothetical protein		1128	57.7013	34.1953	-0.75481	5e-05	0.00024	NA	NA	NA	NA	NA
T303_06735	hypothetical protein		528	246.04	145.782	-0.75508	5e-05	0.00024	NA	NA	NA	NA	NA
T303_05605	DNA-binding protein		690	126.175	74.3165	-0.76368	5e-05	0.00024	NA	NA	NA	NA	NA
T303_09765	glyceraldehyde-3-phosphate dehydrogenase		1038	21890.9	12839.8	-0.76972	0.0002	0.000858	path:sthe00010;path:sthe01100;path:sthe01110;path:sthe01120;path:sthe01130;path:sthe01200;path:sthe01230	Glycolysis / Gluconeogenesis - Streptococcus thermophilus ASCC 1275;Metabolic pathways - Streptococcus thermophilus ASCC 1275;Biosynthesis of secondary metabolites - Streptococcus thermophilus ASCC 1275;Microbial metabolism in diverse environments - Streptococcus thermophilus ASCC 1275;Biosynthesis of antibiotics - Streptococcus thermophilus ASCC 1275;Carbon metabolism - Streptococcus thermophilu…	COG: COG0057	G	Carbohydrate transport and metabolism
T303_04495	pyrimidine dimer DNA glycosylase		752	271.135	158.64	-0.77326	0.00415	0.012581	NA	NA	NA	NA	NA
T303_04070	amino acid transporter		2414	18.8492	11.0159	-0.77491	0.00075	0.002768	NA	NA	COG: COG0833	E	Amino acid transport and metabolism
T303_01030	recombinase RecF		1480	64.6689	37.6393	-0.78083	5e-05	0.00024	path:sthe03440	Homologous recombination - Streptococcus thermophilus ASCC 1275	COG: COG1195	L	Replication, recombination and repair
T303_00765	Holliday junction resolvase		686	654.606	380.754	-0.78177	0.00015	0.000663	NA	NA	COG: COG0816	K	Transcription
T303_03740	SAM-dependent methyltransferase		759	4.47985	2.60098	-0.78439	0.00975	0.026592	NA	NA	NA	NA	NA
T303_03100	3-oxoacyl-ACP synthase		1233	1429.55	828.69	-0.78666	5e-05	0.00024	path:sthe00061;path:sthe00780;path:sthe01100;path:sthe01212	Fatty acid biosynthesis - Streptococcus thermophilus ASCC 1275;Biotin metabolism - Streptococcus thermophilus ASCC 1275;Metabolic pathways - Streptococcus thermophilus ASCC 1275;Fatty acid metabolism - Streptococcus thermophilus ASCC 1275	COG: COG0304	IQ	NA
T303_07335	sortase		762	159.025	92.0263	-0.78914	5e-05	0.00024	NA	NA	COG: COG3764	M	Cell wall/membrane/envelope biogenesis
T303_06760	ribonuclease HII		1536	12.1663	7.00415	-0.79661	5e-05	0.00024	NA	NA	NA	NA	NA
T303_08650	deacetylase		867	156.884	89.9356	-0.80273	5e-05	0.00024	NA	NA	NA	NA	NA
T303_03090	ACP S-malonyltransferase		927	1399.36	801.007	-0.80488	5e-05	0.00024	path:sthe00061;path:sthe01100;path:sthe01130;path:sthe01212	Fatty acid biosynthesis - Streptococcus thermophilus ASCC 1275;Metabolic pathways - Streptococcus thermophilus ASCC 1275;Biosynthesis of antibiotics - Streptococcus thermophilus ASCC 1275;Fatty acid metabolism - Streptococcus thermophilus ASCC 1275	COG: COG0331	I	Lipid transport and metabolism
T303_04505	hypothetical protein		216	345.177	197.337	-0.80667	5e-05	0.00024	NA	NA	NA	NA	NA
T303_00455	transposase IS905		1176	70.8659	40.4894	-0.80755	5e-05	0.00024	NA	NA	NA	NA	NA
T303_06350	epsL		1416	28.5385	16.285	-0.80937	5e-05	0.00024	NA	NA	NA	NA	NA
T303_03250	DNA mismatch repair protein MutT		753	11.1636	6.36748	-0.81001	0.0003	0.001242	NA	NA	NA	NA	NA
T303_00920	TetR family transcriptional regulator		540	67.8498	38.6194	-0.81302	5e-05	0.00024	NA	NA	NA	NA	NA
T303_09325	phosphoesterase		1401	191.949	108.886	-0.8179	5e-05	0.00024	NA	NA	NA	NA	NA
T303_09390	ABC transporter permease		1590	140.082	79.4574	-0.81802	5e-05	0.00024	NA	NA	COG: COG0842 COG1277 COG1668 COG1682 COG3694	V O CP GM R	NA
T303_01975	flavoprotein		528	91.9711	52.1289	-0.8191	5e-05	0.00024	NA	NA	COG: COG1780	F	Nucleotide transport and metabolism
T303_04805	membrane protein		866	424.71	240.493	-0.82048	0.00015	0.000663	NA	NA	NA	NA	NA
T303_06035	phosphate ABC transporter permease		1789	385.36	218.061	-0.82148	0.0014	0.0049	path:sthe02010	ABC transporters - Streptococcus thermophilus ASCC 1275	COG: COG0573	P	Inorganic ion transport and metabolism
T303_07030	imidazole glycerol phosphate synthase		1094	11.0093	6.22972	-0.82149	0.0012	0.004273	path:sthe00340;path:sthe01100;path:sthe01110;path:sthe01230	Histidine metabolism - Streptococcus thermophilus ASCC 1275;Metabolic pathways - Streptococcus thermophilus ASCC 1275;Biosynthesis of secondary metabolites - Streptococcus thermophilus ASCC 1275;Biosynthesis of amino acids - Streptococcus thermophilus ASCC 1275	COG: COG0107	E	Amino acid transport and metabolism
T303_05645	sensor histidine kinase		2045	8.34989	4.72129	-0.82258	0.00175	0.005922	path:sthe02020;path:sthe02024	Two-component system - Streptococcus thermophilus ASCC 1275;Quorum sensing - Streptococcus thermophilus ASCC 1275	COG: COG0642	T	Signal transduction mechanisms
T303_05750	TetR family transcriptional regulator		576	73.4596	41.4999	-0.82384	5e-05	0.00024	NA	NA	NA	NA	NA
T303_06380	epsH		552	17.0569	9.60722	-0.82817	0.00035	0.001413	NA	NA	NA	NA	NA
T303_08945	HAD family hydrolase		1646	316.649	178.323	-0.82839	0.0185	0.047294	NA	NA	COG: COG2179	R	General function prediction only
T303_07240	uridine/cytidine kinase		636	209.496	117.802	-0.83057	5e-05	0.00024	path:sthe00240;path:sthe01100	Pyrimidine metabolism - Streptococcus thermophilus ASCC 1275;Metabolic pathways - Streptococcus thermophilus ASCC 1275	COG: COG0572	F	Nucleotide transport and metabolism
T303_04245	recombinase RecR		597	40.6642	22.807	-0.83428	5e-05	0.00024	path:sthe03440	Homologous recombination - Streptococcus thermophilus ASCC 1275	COG: COG0353	L	Replication, recombination and repair
T303_03715	uracil transporter		1311	150.586	84.2771	-0.83738	5e-05	0.00024	NA	NA	COG: COG2233	F	Nucleotide transport and metabolism
T303_06705	GntR family transcriptional regulator		1111	244.635	136.882	-0.8377	5e-05	0.00024	path:sthe00780;path:sthe01100	Biotin metabolism - Streptococcus thermophilus ASCC 1275;Metabolic pathways - Streptococcus thermophilus ASCC 1275	COG: COG1654 COG0340	K H	NA
T303_08385	hypothetical protein		243	24.1943	13.5156	-0.84004	0.02265	0.055804	NA	NA	NA	NA	NA
T303_04995	sugar ABC transporter ATP-binding protein		3478	15.7038	8.76592	-0.84114	0.0022	0.00722	NA	NA	COG: COG1132 COG2274 COG5265	V V O	NA
T303_04830	Peptidase family S11		1380	454.248	253.139	-0.84355	5e-05	0.00024	NA	NA	NA	NA	NA
T303_03255	transcriptional regulator		1107	5.35091	2.97537	-0.84672	0.0005	0.001928	NA	NA	NA	NA	NA
T303_00940	hypothetical protein		303	277.808	154.454	-0.84691	5e-05	0.00024	NA	NA	NA	NA	NA
T303_03105	acetyl-CoA carboxylase biotin carboxyl carrier protein subunit		911	1286.52	714.937	-0.84758	0.00095	0.003459	path:sthe00061;path:sthe00620;path:sthe00640;path:sthe01100;path:sthe01110;path:sthe01120;path:sthe01130;path:sthe01200;path:sthe01212	Fatty acid biosynthesis - Streptococcus thermophilus ASCC 1275;Pyruvate metabolism - Streptococcus thermophilus ASCC 1275;Propanoate metabolism - Streptococcus thermophilus ASCC 1275;Metabolic pathways - Streptococcus thermophilus ASCC 1275;Biosynthesis of secondary metabolites - Streptococcus thermophilus ASCC 1275;Microbial metabolism in diverse environments - Streptococcus thermophilus ASCC 12…	COG: COG0511	HI	NA
T303_08950	multidrug DMT transporter permease		915	102.822	56.9598	-0.85213	5e-05	0.00024	NA	NA	NA	NA	NA
T303_00055	carbonic anhydrase		498	451.74	250.189	-0.85247	5e-05	0.00024	path:sthe00910	Nitrogen metabolism - Streptococcus thermophilus ASCC 1275	COG: COG0288	P	Inorganic ion transport and metabolism
T303_02205	preprotein translocase subunit YajC		339	505.205	279.708	-0.85295	5e-05	0.00024	path:sthe02024;path:sthe03060;path:sthe03070	Quorum sensing - Streptococcus thermophilus ASCC 1275;Protein export - Streptococcus thermophilus ASCC 1275;Bacterial secretion system - Streptococcus thermophilus ASCC 1275	COG: COG1862	U	Intracellular trafficking, secretion, and vesicular transport
T303_03095	3-ketoacyl-ACP reductase		735	1468.28	812.197	-0.85423	5e-05	0.00024	path:sthe00061;path:sthe00780;path:sthe01040;path:sthe01100;path:sthe01130;path:sthe01212	Fatty acid biosynthesis - Streptococcus thermophilus ASCC 1275;Biotin metabolism - Streptococcus thermophilus ASCC 1275;Biosynthesis of unsaturated fatty acids - Streptococcus thermophilus ASCC 1275;Metabolic pathways - Streptococcus thermophilus ASCC 1275;Biosynthesis of antibiotics - Streptococcus thermophilus ASCC 1275;Fatty acid metabolism - Streptococcus thermophilus ASCC 1275	COG: COG1028	IQR	NA
T303_00355	glutamate racemase		261	20.3616	11.2603	-0.85461	0.02105	0.052577	path:sthe00500	Starch and sucrose metabolism - Streptococcus thermophilus ASCC 1275	COG: COG0366	G	Carbohydrate transport and metabolism
T303_00115	5-formyltetrahydrofolate cyclo-ligase		1193	263.023	145.264	-0.85652	0.0025	0.008027	path:sthe00670;path:sthe01100	One carbon pool by folate - Streptococcus thermophilus ASCC 1275;Metabolic pathways - Streptococcus thermophilus ASCC 1275	COG: COG0212	H	Coenzyme transport and metabolism
T303_04985	hypothetical protein		612	58.5616	32.2303	-0.86154	5e-05	0.00024	NA	NA	NA	NA	NA
T303_06030	phosphate-binding protein		900	389.125	213.828	-0.86378	5e-05	0.00024	path:sthe02010;path:sthe02020	ABC transporters - Streptococcus thermophilus ASCC 1275;Two-component system - Streptococcus thermophilus ASCC 1275	COG: COG0226	P	Inorganic ion transport and metabolism
T303_03175	hypothetical protein		543	327.358	179.541	-0.86656	5e-05	0.00024	NA	NA	NA	NA	NA
T303_04310	hypothetical protein		366	627.644	341.734	-0.87708	5e-05	0.00024	NA	NA	COG: COG1098	R	General function prediction only
T303_08930	nadD; nicotinic acid mononucleotide adenylyltransferase		1220	465.965	253.605	-0.87764	0.0005	0.001928	path:sthe00760;path:sthe01100	Nicotinate and nicotinamide metabolism - Streptococcus thermophilus ASCC 1275;Metabolic pathways - Streptococcus thermophilus ASCC 1275	COG: COG1057	H	Coenzyme transport and metabolism
T303_04840	Fur family transcriptional regulator		438	11219.3	6086.82	-0.88222	5e-05	0.00024	NA	NA	COG: COG0735	P	Inorganic ion transport and metabolism
T303_04235	carbohydrate kinase		837	30.9699	16.7698	-0.885	5e-05	0.00024	NA	NA	COG: COG0063	F	Nucleotide transport and metabolism
T303_02720	16S rRNA methyltransferase		714	134.537	72.675	-0.88847	5e-05	0.00024	NA	NA	COG: COG0357	J	Translation, ribosomal structure and biogenesis
T303_08040	cell division protein FtsY		1392	280.094	149.194	-0.90872	5e-05	0.00024	path:sthe02024;path:sthe03060;path:sthe03070	Quorum sensing - Streptococcus thermophilus ASCC 1275;Protein export - Streptococcus thermophilus ASCC 1275;Bacterial secretion system - Streptococcus thermophilus ASCC 1275	COG: COG0552	U	Intracellular trafficking, secretion, and vesicular transport
T303_07380	GntR family transcriptional regulator		1266	10.6268	5.622	-0.91855	5e-05	0.00024	NA	NA	NA	NA	NA
T303_01055	ABC transporter permease		2607	284.563	150.132	-0.92252	5e-05	0.00024	NA	NA	NA	NA	NA
T303_01105	hypothetical protein		192	34.0619	17.9203	-0.92656	0.0496	0.108007	NA	NA	NA	NA	NA
T303_08925	hypothetical protein		1220	405.839	213.512	-0.92659	0.0012	0.004273	NA	NA	NA	NA	NA
T303_05120	DNA integrase		1167	47.8158	25.0825	-0.9308	5e-05	0.00024	NA	NA	NA	NA	NA
T303_05850	CRISPR-associated protein Cas1		1334	24.3698	12.7812	-0.93107	5e-05	0.00024	NA	NA	COG: COG1518	V	Defense mechanisms
T303_06555	hypothetical protein		2398	78.3801	40.9882	-0.93528	0.0007	0.002601	NA	NA	NA	NA	NA
T303_00770	hypothetical protein		336	616.747	322.073	-0.93729	5e-05	0.00024	NA	NA	NA	NA	NA
T303_03515	F0F1 ATP synthase subunit alpha		1506	3223.64	1682.5	-0.93808	5e-05	0.00024	path:sthe00190;path:sthe01100	Oxidative phosphorylation - Streptococcus thermophilus ASCC 1275;Metabolic pathways - Streptococcus thermophilus ASCC 1275	COG: COG0056	C	Energy production and conversion
T303_06155	hypothetical protein		763	107.698	56.2104	-0.93808	0.00275	0.00876	NA	NA	NA	NA	NA
T303_05665	sulfurtransferase		294	309.302	161.234	-0.93986	5e-05	0.00024	NA	NA	NA	NA	NA
T303_09690	inactive metal-dependent protease-like protein, putative molecular chaperone		2115	161.811	84.1832	-0.94271	0.00375	0.01154	NA	NA	NA	NA	NA
T303_08540	GTP cyclohydrolase I		564	231.199	119.857	-0.94782	5e-05	0.00024	path:sthe00790;path:sthe01100	Folate biosynthesis - Streptococcus thermophilus ASCC 1275;Metabolic pathways - Streptococcus thermophilus ASCC 1275	COG: COG0302	H	Coenzyme transport and metabolism
T303_02160	peptidase		1269	51.2669	26.5563	-0.94898	5e-05	0.00024	NA	NA	NA	NA	NA
T303_03170	folylpolyglutamate synthase		1257	333.516	172.678	-0.94967	5e-05	0.00024	path:sthe00790;path:sthe01100	Folate biosynthesis - Streptococcus thermophilus ASCC 1275;Metabolic pathways - Streptococcus thermophilus ASCC 1275	COG: COG0285	H	Coenzyme transport and metabolism
T303_09000	isochorismatase		552	955.977	490.427	-0.96294	5e-05	0.00024	NA	NA	NA	NA	NA
T303_06040	phosphate ABC transporter permease		1789	417.011	212.984	-0.96934	0.00015	0.000663	path:sthe02010	ABC transporters - Streptococcus thermophilus ASCC 1275	COG: COG0581	P	Inorganic ion transport and metabolism
T303_07245	RNA helicase		1242	189.19	96.5725	-0.97015	5e-05	0.00024	NA	NA	NA	NA	NA
T303_06336	epsN		1098	60.9975	31.1185	-0.97098	5e-05	0.00024	path:sthe00052;path:sthe00520	Galactose metabolism - Streptococcus thermophilus ASCC 1275;Amino sugar and nucleotide sugar metabolism - Streptococcus thermophilus ASCC 1275	COG: COG0562	M	Cell wall/membrane/envelope biogenesis
T303_07300	ribonucleotide-diphosphate reductase subunit alpha		2160	66.8006	34.0535	-0.97206	5e-05	0.00024	path:sthe00230;path:sthe00240;path:sthe01100	Purine metabolism - Streptococcus thermophilus ASCC 1275;Pyrimidine metabolism - Streptococcus thermophilus ASCC 1275;Metabolic pathways - Streptococcus thermophilus ASCC 1275	COG: COG0209	F	Nucleotide transport and metabolism
T303_08200	glycosyl transferase		2849	139.506	71.1083	-0.97224	0.0018	0.006078	NA	NA	COG: COG0463	M	Cell wall/membrane/envelope biogenesis
T303_08575	hypothetical protein		159	688.7	350.416	-0.97481	5e-05	0.00024	NA	NA	NA	NA	NA
T303_08520	2-amino-4-hydroxy-6-hydroxymethyldihydropteridine pyrophosphokinase		848	356.119	181.092	-0.97563	5e-05	0.00024	path:sthe00790;path:sthe01100	Folate biosynthesis - Streptococcus thermophilus ASCC 1275;Metabolic pathways - Streptococcus thermophilus ASCC 1275	COG: COG0801	H	Coenzyme transport and metabolism
T303_07445	cardiolipin synthetase		1452	524.689	265.364	-0.98349	5e-05	0.00024	path:sthe00564;path:sthe01100	Glycerophospholipid metabolism - Streptococcus thermophilus ASCC 1275;Metabolic pathways - Streptococcus thermophilus ASCC 1275	COG: COG1502	I	Lipid transport and metabolism
T303_03055	aspartate kinase		1359	52.0826	26.3241	-0.98442	5e-05	0.00024	path:sthe00260;path:sthe00261;path:sthe00270;path:sthe00300;path:sthe01100;path:sthe01110;path:sthe01120;path:sthe01130;path:sthe01210;path:sthe01230	Glycine, serine and threonine metabolism - Streptococcus thermophilus ASCC 1275;Monobactam biosynthesis - Streptococcus thermophilus ASCC 1275;Cysteine and methionine metabolism - Streptococcus thermophilus ASCC 1275;Lysine biosynthesis - Streptococcus thermophilus ASCC 1275;Metabolic pathways - Streptococcus thermophilus ASCC 1275;Biosynthesis of secondary metabolites - Streptococcus thermophilu…	COG: COG0527	E	Amino acid transport and metabolism
T303_04075	homocysteine methyltransferase		2414	15.4051	7.7768	-0.98616	0.0038	0.01165	path:sthe00270;path:sthe01100;path:sthe01110	Cysteine and methionine metabolism - Streptococcus thermophilus ASCC 1275;Metabolic pathways - Streptococcus thermophilus ASCC 1275;Biosynthesis of secondary metabolites - Streptococcus thermophilus ASCC 1275	COG: COG2040	E	Amino acid transport and metabolism
T303_05230	pantothenate kinase		921	33.2046	16.7524	-0.98702	5e-05	0.00024	path:sthe00770;path:sthe01100	Pantothenate and CoA biosynthesis - Streptococcus thermophilus ASCC 1275;Metabolic pathways - Streptococcus thermophilus ASCC 1275	COG: COG1072	H	Coenzyme transport and metabolism
T303_05415	type I restriction-modification system restriction subunit		1017	12.339	6.19398	-0.99429	5e-05	0.00024	NA	NA	NA	NA	NA
T303_01080	50S rRNA methyltransferase		504	144.962	72.7107	-0.99543	5e-05	0.00024	NA	NA	COG: COG1576	J	Translation, ribosomal structure and biogenesis
T303_08940	GTPase		1646	337.739	168.864	-1.00004	5e-05	0.00024	NA	NA	COG: COG1161	J	Translation, ribosomal structure and biogenesis
T303_09705	hydrolase		381	174.767	87.1737	-1.00347	5e-05	0.00024	NA	NA	NA	NA	NA
T303_05885	CRISPR-associated protein Csm5		1074	14.8305	7.39502	-1.00394	5e-05	0.00024	NA	NA	COG: COG1332	V	Defense mechanisms
T303_00640	acyltransferase		2662	247.853	123.545	-1.00444	5e-05	0.00024	NA	NA	NA	NA	NA
T303_08920	Iojap family protein		354	804.219	400.658	-1.00522	5e-05	0.00024	NA	NA	COG: COG0799	J	Translation, ribosomal structure and biogenesis
T303_03115	acetyl-CoA carboxylase biotin carboxylase subunit		1386	605.729	301.134	-1.00827	5e-05	0.00024	path:sthe00061;path:sthe00620;path:sthe00640;path:sthe01100;path:sthe01110;path:sthe01120;path:sthe01130;path:sthe01200;path:sthe01212	Fatty acid biosynthesis - Streptococcus thermophilus ASCC 1275;Pyruvate metabolism - Streptococcus thermophilus ASCC 1275;Propanoate metabolism - Streptococcus thermophilus ASCC 1275;Metabolic pathways - Streptococcus thermophilus ASCC 1275;Biosynthesis of secondary metabolites - Streptococcus thermophilus ASCC 1275;Microbial metabolism in diverse environments - Streptococcus thermophilus ASCC 12…	COG: COG0439	I	Lipid transport and metabolism
T303_07425	dihydrodipicolinate synthase		972	116.009	57.5105	-1.01234	5e-05	0.00024	path:sthe00261;path:sthe00300;path:sthe01100;path:sthe01110;path:sthe01120;path:sthe01130;path:sthe01230	Monobactam biosynthesis - Streptococcus thermophilus ASCC 1275;Lysine biosynthesis - Streptococcus thermophilus ASCC 1275;Metabolic pathways - Streptococcus thermophilus ASCC 1275;Biosynthesis of secondary metabolites - Streptococcus thermophilus ASCC 1275;Microbial metabolism in diverse environments - Streptococcus thermophilus ASCC 1275;Biosynthesis of antibiotics - Streptococcus thermophilus A…	COG: COG0329	EM	NA
T303_04160	NUDIX hydrolase		459	929.335	460.097	-1.01426	5e-05	0.00024	NA	NA	COG: COG0494 COG1051	V F	NA
T303_03355	LysR family transcriptional regulator		897	4.20167	2.07517	-1.01773	0.00105	0.003797	NA	NA	NA	NA	NA
T303_08175	cysteine desulfurase		348	338.906	167.022	-1.02085	5e-05	0.00024	NA	NA	NA	NA	NA
T303_08170	cysteine desulfurase		1113	264.263	130.106	-1.02229	5e-05	0.00024	path:sthe00730;path:sthe01100;path:sthe04122	Thiamine metabolism - Streptococcus thermophilus ASCC 1275;Metabolic pathways - Streptococcus thermophilus ASCC 1275;Sulfur relay system - Streptococcus thermophilus ASCC 1275	COG: COG1104	E	Amino acid transport and metabolism
T303_09680	glycoprotease family protein		2115	179.633	88.3602	-1.02359	0.0002	0.000858	NA	NA	COG: COG0533	J	Translation, ribosomal structure and biogenesis
T303_03470	hypothetical protein		204	565.09	277.591	-1.02552	5e-05	0.00024	NA	NA	NA	NA	NA
T303_09320	transcriptional regulator		723	223.766	109.663	-1.02891	5e-05	0.00024	NA	NA	NA	NA	NA
T303_06065	xerS; tyrosine recombinase XerS		1071	50.331	24.6572	-1.02944	5e-05	0.00024	NA	NA	NA	NA	NA
T303_05675	hypothetical protein		165	151.365	73.4103	-1.04397	0.0049	0.014504	NA	NA	NA	NA	NA
T303_08230	glycosyl transferase		2610	21.0434	10.1873	-1.04659	0.02105	0.052577	NA	NA	NA	NA	NA
T303_05270	sugar ABC transporter permease		957	747.139	360.199	-1.05258	5e-05	0.00024	NA	NA	COG: COG1172 COG1079	G R	NA
T303_02905	hypothetical protein		426	41.9846	20.1788	-1.05702	5e-05	0.00024	NA	NA	NA	NA	NA
T303_03120	acetyl-CoA carboxylase subunit beta		1634	621.687	298.313	-1.05936	5e-05	0.00024	path:sthe00061;path:sthe00620;path:sthe00640;path:sthe01100;path:sthe01110;path:sthe01120;path:sthe01130;path:sthe01200;path:sthe01212	Fatty acid biosynthesis - Streptococcus thermophilus ASCC 1275;Pyruvate metabolism - Streptococcus thermophilus ASCC 1275;Propanoate metabolism - Streptococcus thermophilus ASCC 1275;Metabolic pathways - Streptococcus thermophilus ASCC 1275;Biosynthesis of secondary metabolites - Streptococcus thermophilus ASCC 1275;Microbial metabolism in diverse environments - Streptococcus thermophilus ASCC 12…	COG: COG0777	I	Lipid transport and metabolism
T303_03380	O-methyltransferase		708	31.9764	15.2708	-1.06623	5e-05	0.00024	NA	NA	NA	NA	NA
T303_01690	hypothetical protein		189	39.3722	18.7932	-1.06697	0.0265	0.064222	NA	NA	NA	NA	NA
T303_00925	membrane protein		363	13.8152	6.58471	-1.06907	0.00195	0.006517	NA	NA	COG: COG3759	S	Function unknown
T303_00175	tRNA-binding protein		624	215.554	102.734	-1.06913	5e-05	0.00024	NA	NA	COG: COG0073	J	Translation, ribosomal structure and biogenesis
T303_07810	major facilitator superfamily transporter		1092	0.893775	0.42553	-1.07065	0.03685	0.085494	NA	NA	NA	NA	NA
T303_08605	queuosine transporter QueT		522	78.7275	37.3585	-1.07543	5e-05	0.00024	NA	NA	NA	NA	NA
T303_06045	pstB; phosphate ABC transporter ATP-binding protein		804	417.542	197.274	-1.08172	5e-05	0.00024	path:sthe02010	ABC transporters - Streptococcus thermophilus ASCC 1275	COG: COG1117	P	Inorganic ion transport and metabolism
T303_09840	thioredoxin		315	440.63	207.509	-1.08639	5e-05	0.00024	NA	NA	COG: COG0526	O	Post-translational modification, protein turnover, and chaperones
T303_06055	PhoU family transcriptional regulator		657	565.83	264.914	-1.09484	5e-05	0.00024	NA	NA	COG: COG0704	P	Inorganic ion transport and metabolism
T303_06050	phosphate ABC transporter ATP-binding protein		759	467.247	218.048	-1.09954	5e-05	0.00024	path:sthe02010	ABC transporters - Streptococcus thermophilus ASCC 1275	COG: COG1117	P	Inorganic ion transport and metabolism
T303_03110	3-hydroxyacyl-ACP dehydratase		911	1769.6	825.458	-1.10015	5e-05	0.00024	path:sthe00061;path:sthe00780;path:sthe01100;path:sthe01212	Fatty acid biosynthesis - Streptococcus thermophilus ASCC 1275;Biotin metabolism - Streptococcus thermophilus ASCC 1275;Metabolic pathways - Streptococcus thermophilus ASCC 1275;Fatty acid metabolism - Streptococcus thermophilus ASCC 1275	COG: COG0764	I	Lipid transport and metabolism
T303_02460	hypothetical protein		402	68.91	32.087	-1.10273	5e-05	0.00024	NA	NA	NA	NA	NA
T303_03325	phosphate starvation-inducible protein PhoH		1062	77.7716	36.1448	-1.10545	5e-05	0.00024	NA	NA	COG: COG1702	T	Signal transduction mechanisms
T303_06160	hypothetical protein		763	135.316	62.7502	-1.10864	5e-05	0.00024	NA	NA	NA	NA	NA
T303_09265	sensor histidine kinase		2072	14.6234	6.74728	-1.1159	0.0003	0.001242	path:sthe02020;path:sthe02024	Two-component system - Streptococcus thermophilus ASCC 1275;Quorum sensing - Streptococcus thermophilus ASCC 1275	COG: COG2972	T	Signal transduction mechanisms
T303_05475	zinc ABC transporter substrate-binding protein		1545	16.5307	7.61045	-1.11909	5e-05	0.00024	path:sthe02010	ABC transporters - Streptococcus thermophilus ASCC 1275	COG: COG0803	P	Inorganic ion transport and metabolism
T303_07450	excinuclease ABC subunit C		1788	515.241	237.156	-1.11941	5e-05	0.00024	path:sthe03420	Nucleotide excision repair - Streptococcus thermophilus ASCC 1275	COG: COG0322	L	Replication, recombination and repair
T303_09790	3'-5' exoribonuclease		2206	631.706	290.348	-1.12147	0.00015	0.000663	NA	NA	COG: COG3481	J	Translation, ribosomal structure and biogenesis
T303_01965	16S rRNA methyltransferase		744	77.7196	35.6037	-1.12625	5e-05	0.00024	NA	NA	COG: COG1385	J	Translation, ribosomal structure and biogenesis
T303_09795	DNA polymerase V		2206	741.511	339.588	-1.12668	5e-05	0.00024	NA	NA	COG: COG1322	L	Replication, recombination and repair
T303_00180	thioredoxin		605	147.607	67.3594	-1.13181	0.0001	0.000459	NA	NA	NA	NA	NA
T303_08990	methionine sulfoxide reductase A		1373	496.941	225.414	-1.1405	0.00015	0.000663	NA	NA	COG: COG0225	O	Post-translational modification, protein turnover, and chaperones
T303_08995	O-sialoglycoprotein endopeptidase		1373	433.739	194.526	-1.15686	5e-05	0.00024	path:sthe02010	ABC transporters - Streptococcus thermophilus ASCC 1275	COG: COG1464	P	Inorganic ion transport and metabolism
T303_00185	membrane protein		605	206.584	92.5336	-1.15868	5e-05	0.00024	NA	NA	NA	NA	NA
T303_07635	hypothetical protein		195	3679.35	1644.79	-1.16154	5e-05	0.00024	NA	NA	NA	NA	NA
T303_03465	hypothetical protein		618	142.856	63.1604	-1.17747	5e-05	0.00024	NA	NA	NA	NA	NA
T303_00385	trehalose operon transcriptional repressor		498	15.6471	6.84873	-1.19198	5e-05	0.00024	NA	NA	COG: COG2188	K	Transcription
T303_07820	hypothetical protein		144	184.785	80.6837	-1.1955	0.02015	0.050874	NA	NA	NA	NA	NA
T303_06175	hypothetical protein		243	248.376	108.446	-1.19555	5e-05	0.00024	NA	NA	NA	NA	NA
T303_04940	oligoribonuclease		1864	214.465	92.9629	-1.20602	5e-05	0.00024	path:sthe00920;path:sthe01100;path:sthe01120	Sulfur metabolism - Streptococcus thermophilus ASCC 1275;Metabolic pathways - Streptococcus thermophilus ASCC 1275;Microbial metabolism in diverse environments - Streptococcus thermophilus ASCC 1275	COG: COG0618	F	Nucleotide transport and metabolism
T303_08535	dihydropteroate synthase		801	304.566	131.916	-1.20714	5e-05	0.00024	path:sthe00790;path:sthe01100	Folate biosynthesis - Streptococcus thermophilus ASCC 1275;Metabolic pathways - Streptococcus thermophilus ASCC 1275	COG: COG0294	H	Coenzyme transport and metabolism
T303_06170	hypothetical protein		396	166.35	71.6026	-1.21614	5e-05	0.00024	NA	NA	NA	NA	NA
T303_07660	acyltransferase		2143	114.297	49.1122	-1.21863	5e-05	0.00024	NA	NA	NA	NA	NA
T303_04935	thiamine biosynthesis protein ApbE		1864	257.8	110.653	-1.22021	5e-05	0.00024	NA	NA	COG: COG1477	H	Coenzyme transport and metabolism
T303_04870	UDP diphospho-muramoylpentapeptide beta-N-acetylglucosaminyltransferase		1071	156.976	66.9854	-1.22863	5e-05	0.00024	path:sthe00550;path:sthe01100;path:sthe01502	Peptidoglycan biosynthesis - Streptococcus thermophilus ASCC 1275;Metabolic pathways - Streptococcus thermophilus ASCC 1275;Vancomycin resistance - Streptococcus thermophilus ASCC 1275	COG: COG0707	M	Cell wall/membrane/envelope biogenesis
T303_02120	hypothetical protein		348	17.2541	7.34983	-1.23115	0.00035	0.001413	path:sthe01501;path:sthe02010;path:sthe02024	beta-Lactam resistance - Streptococcus thermophilus ASCC 1275;ABC transporters - Streptococcus thermophilus ASCC 1275;Quorum sensing - Streptococcus thermophilus ASCC 1275	COG: COG1173	EP	NA
T303_04655	RNA helicase		2886	5.83663	2.48321	-1.23293	5e-05	0.00024	NA	NA	NA	NA	NA
T303_05125	hypothetical protein		336	34.1853	14.4549	-1.24182	5e-05	0.00024	NA	NA	NA	NA	NA
T303_04300	single-stranded DNA-binding protein		465	254.847	107.385	-1.24684	5e-05	0.00024	NA	NA	COG: COG0691	O	Post-translational modification, protein turnover, and chaperones
T303_03645	amino acid transporter		1401	257.249	108.108	-1.25069	5e-05	0.00024	NA	NA	COG: COG0833 COG1113	E E	NA
T303_08190	DNA repair protein RadC		687	8.85379	3.70963	-1.25502	5e-05	0.00024	NA	NA	COG: COG2003	L	Replication, recombination and repair
T303_03125	acetyl-CoA carboxylase subunit alpha		1634	716.797	300.212	-1.25558	5e-05	0.00024	path:sthe00061;path:sthe00620;path:sthe00640;path:sthe01100;path:sthe01110;path:sthe01120;path:sthe01130;path:sthe01200;path:sthe01212	Fatty acid biosynthesis - Streptococcus thermophilus ASCC 1275;Pyruvate metabolism - Streptococcus thermophilus ASCC 1275;Propanoate metabolism - Streptococcus thermophilus ASCC 1275;Metabolic pathways - Streptococcus thermophilus ASCC 1275;Biosynthesis of secondary metabolites - Streptococcus thermophilus ASCC 1275;Microbial metabolism in diverse environments - Streptococcus thermophilus ASCC 12…	COG: COG0825	I	Lipid transport and metabolism
T303_03520	F0F1 ATP synthase subunit gamma		879	3234.11	1348.41	-1.26211	5e-05	0.00024	path:sthe00190;path:sthe01100	Oxidative phosphorylation - Streptococcus thermophilus ASCC 1275;Metabolic pathways - Streptococcus thermophilus ASCC 1275	COG: COG0224	C	Energy production and conversion
T303_05480	hypothetical protein		399	64.1451	26.4752	-1.2767	5e-05	0.00024	NA	NA	NA	NA	NA
T303_06950	hypothetical protein		246	136.893	56.335	-1.28095	5e-05	0.00024	NA	NA	NA	NA	NA
T303_09800	thiamine pyrophosphokinase		1285	590.205	241.748	-1.28771	0.0011	0.003969	path:sthe00730;path:sthe01100	Thiamine metabolism - Streptococcus thermophilus ASCC 1275;Metabolic pathways - Streptococcus thermophilus ASCC 1275	COG: COG1564	H	Coenzyme transport and metabolism
T303_00910	hypothetical protein		756	4.17189	1.69876	-1.29622	0.0005	0.001928	NA	NA	NA	NA	NA
T303_03330	hypothetical protein		159	80.2468	32.4896	-1.30446	0.0476	0.10463	NA	NA	NA	NA	NA
T303_09640	DNA mismatch repair protein MutS		2352	305.249	123.502	-1.30545	5e-05	0.00024	path:sthe03430	Mismatch repair - Streptococcus thermophilus ASCC 1275	COG: COG1193	L	Replication, recombination and repair
T303_01940	DNA-directed RNA polymerase subunit delta		576	139.792	56.349	-1.31082	5e-05	0.00024	path:sthe00230;path:sthe00240;path:sthe01100;path:sthe03020	Purine metabolism - Streptococcus thermophilus ASCC 1275;Pyrimidine metabolism - Streptococcus thermophilus ASCC 1275;Metabolic pathways - Streptococcus thermophilus ASCC 1275;RNA polymerase - Streptococcus thermophilus ASCC 1275	COG: COG3343	K	Transcription
T303_03335	hypothetical protein		414	26.366	10.5977	-1.31493	5e-05	0.00024	NA	NA	NA	NA	NA
T303_01980	GTP pyrophosphokinase		2220	286.168	114.703	-1.31896	5e-05	0.00024	path:sthe00230	Purine metabolism - Streptococcus thermophilus ASCC 1275	COG: COG0317	TK	NA
T303_07665	PTS fructose transporter subunit IIA		2143	93.1165	37.2544	-1.32162	5e-05	0.00024	path:sthe00500;path:sthe02060	Starch and sucrose metabolism - Streptococcus thermophilus ASCC 1275;Phosphotransferase system (PTS) - Streptococcus thermophilus ASCC 1275	COG: COG1455	G	Carbohydrate transport and metabolism
T303_05225	30S ribosomal protein S20		252	2201.98	879.842	-1.32348	5e-05	0.00024	path:sthe03010	Ribosome - Streptococcus thermophilus ASCC 1275	COG: COG0268	J	Translation, ribosomal structure and biogenesis
T303_07025	phosphoribosyl-AMP cyclohydrolase		1094	14.1216	5.59116	-1.33668	0.04095	0.092763	path:sthe00340;path:sthe01100;path:sthe01110;path:sthe01230	Histidine metabolism - Streptococcus thermophilus ASCC 1275;Metabolic pathways - Streptococcus thermophilus ASCC 1275;Biosynthesis of secondary metabolites - Streptococcus thermophilus ASCC 1275;Biosynthesis of amino acids - Streptococcus thermophilus ASCC 1275	COG: COG0139	E	Amino acid transport and metabolism
T303_02715	V-type Na+ -ATPase subunit J		1386	207.722	81.5962	-1.34808	5e-05	0.00024	NA	NA	NA	NA	NA
T303_08195	alpha-L-Rha alpha-1,3-L-rhamnosyltransferase		2849	166.922	65.5013	-1.34958	5e-05	0.00024	NA	NA	COG: COG3754	M	Cell wall/membrane/envelope biogenesis
T303_05775	hypothetical protein		180	172.364	67.2541	-1.35777	5e-05	0.00024	NA	NA	NA	NA	NA
T303_05975	haloacid dehalogenase		342	21.4357	8.36193	-1.35811	5e-05	0.00024	NA	NA	NA	NA	NA
T303_07455	HAD family hydrolase		696	69.3705	26.9564	-1.36369	5e-05	0.00024	NA	NA	COG: COG1011	H	Coenzyme transport and metabolism
T303_07375	hypothetical protein		531	28.2998	10.996	-1.36382	5e-05	0.00024	NA	NA	NA	NA	NA
T303_08225	beta-carotene 15,15'-monooxygenase		1542	37.7371	14.6576	-1.36433	5e-05	0.00024	NA	NA	NA	NA	NA
T303_01825	hypothetical protein		327	228.866	88.7376	-1.36688	5e-05	0.00024	NA	NA	NA	NA	NA
T303_03525	F0F1 ATP synthase subunit beta		1407	4094.6	1576.46	-1.37703	5e-05	0.00024	path:sthe00190;path:sthe01100	Oxidative phosphorylation - Streptococcus thermophilus ASCC 1275;Metabolic pathways - Streptococcus thermophilus ASCC 1275	COG: COG0055	C	Energy production and conversion
T303_02795	PTS mannose transporter subunit IID		912	1386.28	532.478	-1.38043	5e-05	0.00024	path:sthe00051;path:sthe00520;path:sthe01100;path:sthe02060	Fructose and mannose metabolism - Streptococcus thermophilus ASCC 1275;Amino sugar and nucleotide sugar metabolism - Streptococcus thermophilus ASCC 1275;Metabolic pathways - Streptococcus thermophilus ASCC 1275;Phosphotransferase system (PTS) - Streptococcus thermophilus ASCC 1275	COG: COG3716	G	Carbohydrate transport and metabolism
T303_04945	glutathione S-transferase		819	292.816	111.98	-1.38676	5e-05	0.00024	NA	NA	COG: COG0625	O	Post-translational modification, protein turnover, and chaperones
T303_09835	CoA-binding protein		453	606.407	231.726	-1.38787	5e-05	0.00024	NA	NA	COG: COG1832	R	General function prediction only
T303_00415	hypothetical protein		297	28.8472	10.8768	-1.40717	0.0001	0.000459	NA	NA	NA	NA	NA
T303_03570	16S rRNA methyltransferase		867	187.704	69.9526	-1.42401	5e-05	0.00024	NA	NA	COG: COG0313	J	Translation, ribosomal structure and biogenesis
T303_05115	XRE family transcriptional regulator		513	46.8228	17.4021	-1.42795	5e-05	0.00024	NA	NA	NA	NA	NA
T303_06150	alkaline amylopullulanase		513	127.338	47.2948	-1.42891	5e-05	0.00024	NA	NA	NA	NA	NA
T303_00840	50S ribosomal protein L33		150	1639.13	604.199	-1.43983	5e-05	0.00024	path:sthe03010	Ribosome - Streptococcus thermophilus ASCC 1275	COG: COG0267	J	Translation, ribosomal structure and biogenesis
T303_09675	branched-chain amino acid ABC transporter permease		1009	83.7479	30.865	-1.44008	5e-05	0.00024	NA	NA	NA	NA	NA
T303_07530	major facilitator superfamily permease		1230	4.07032	1.49166	-1.44822	5e-05	0.00024	NA	NA	NA	NA	NA
T303_06225	CRISPR-associated protein CasE		639	79.3623	29.0262	-1.4511	5e-05	0.00024	NA	NA	NA	NA	NA
T303_04560	hypothetical protein		132	717.281	260.79	-1.45965	0.0009	0.003291	NA	NA	NA	NA	NA
T303_06315	epsQ		1137	88.703	32.1864	-1.46253	5e-05	0.00024	NA	NA	NA	NA	NA
T303_01990	hypothetical protein		162	78.5517	28.3815	-1.46869	0.0385	0.088317	NA	NA	NA	NA	NA
T303_02710	potassium transporter Trk		672	328.97	118.795	-1.46949	5e-05	0.00024	NA	NA	COG: COG0569	P	Inorganic ion transport and metabolism
T303_04800	heat shock protein HtpX		900	1658.2	598.607	-1.46993	5e-05	0.00024	NA	NA	COG: COG0501	O	Post-translational modification, protein turnover, and chaperones
T303_01410	hypothetical protein		171	134.236	48.4101	-1.47139	0.00035	0.001413	NA	NA	NA	NA	NA
T303_06220	CRISPR-associated protein Cse1		942	95.0926	34.2904	-1.47153	5e-05	0.00024	NA	NA	COG: COG1518	V	Defense mechanisms
T303_01835	peptidoglycan hydrolase		1379	199.623	71.6267	-1.47871	5e-05	0.00024	NA	NA	NA	NA	NA
T303_04090	glycerol-3-phosphate acyltransferase		642	230.519	82.4011	-1.48415	5e-05	0.00024	path:sthe00561;path:sthe00564;path:sthe01100;path:sthe01110	Glycerolipid metabolism - Streptococcus thermophilus ASCC 1275;Glycerophospholipid metabolism - Streptococcus thermophilus ASCC 1275;Metabolic pathways - Streptococcus thermophilus ASCC 1275;Biosynthesis of secondary metabolites - Streptococcus thermophilus ASCC 1275	COG: COG0344	I	Lipid transport and metabolism
T303_07020	phosphoribosyl-ATP pyrophosphatase		315	18.5922	6.62101	-1.48957	0.0002	0.000858	path:sthe00340;path:sthe01100;path:sthe01110;path:sthe01230	Histidine metabolism - Streptococcus thermophilus ASCC 1275;Metabolic pathways - Streptococcus thermophilus ASCC 1275;Biosynthesis of secondary metabolites - Streptococcus thermophilus ASCC 1275;Biosynthesis of amino acids - Streptococcus thermophilus ASCC 1275	COG: COG0140	E	Amino acid transport and metabolism
T303_08915	SAM-dependent methyltransferase		870	287.218	100.377	-1.51672	5e-05	0.00024	NA	NA	NA	NA	NA
T303_01985	D-tyrosyl-tRNA(Tyr) deacylase		444	217.956	75.9885	-1.52019	5e-05	0.00024	NA	NA	COG: COG1490	J	Translation, ribosomal structure and biogenesis
T303_09785	purine operon repressor		825	119.135	40.9425	-1.54092	5e-05	0.00024	NA	NA	COG: COG0503	F	Nucleotide transport and metabolism
T303_02895	cystathionine gamma-synthase		2269	52.0345	17.8147	-1.5464	5e-05	0.00024	path:sthe00270;path:sthe00450;path:sthe00920;path:sthe01100;path:sthe01110;path:sthe01130;path:sthe01230	Cysteine and methionine metabolism - Streptococcus thermophilus ASCC 1275;Selenocompound metabolism - Streptococcus thermophilus ASCC 1275;Sulfur metabolism - Streptococcus thermophilus ASCC 1275;Metabolic pathways - Streptococcus thermophilus ASCC 1275;Biosynthesis of secondary metabolites - Streptococcus thermophilus ASCC 1275;Biosynthesis of antibiotics - Streptococcus thermophilus ASCC 1275;B…	COG: COG0626	E	Amino acid transport and metabolism
T303_04820	DNA polymerase III subunit delta		1035	178.183	60.6705	-1.55429	5e-05	0.00024	path:sthe00230;path:sthe00240;path:sthe01100;path:sthe03030;path:sthe03430;path:sthe03440	Purine metabolism - Streptococcus thermophilus ASCC 1275;Pyrimidine metabolism - Streptococcus thermophilus ASCC 1275;Metabolic pathways - Streptococcus thermophilus ASCC 1275;DNA replication - Streptococcus thermophilus ASCC 1275;Mismatch repair - Streptococcus thermophilus ASCC 1275;Homologous recombination - Streptococcus thermophilus ASCC 1275	COG: COG1466	L	Replication, recombination and repair
T303_08395	membrane protein		252	377.76	127.827	-1.56328	5e-05	0.00024	NA	NA	NA	NA	NA
T303_04625	hypothetical protein		291	115.071	38.7457	-1.57042	5e-05	0.00024	NA	NA	NA	NA	NA
T303_02470	TetR family transcriptional regulator		540	10.0838	3.38782	-1.57362	5e-05	0.00024	NA	NA	NA	NA	NA
T303_02900	cysteine desulfhydrase		2269	54.2682	18.004	-1.59178	5e-05	0.00024	path:sthe00270;path:sthe00450;path:sthe01100;path:sthe01110;path:sthe01230	Cysteine and methionine metabolism - Streptococcus thermophilus ASCC 1275;Selenocompound metabolism - Streptococcus thermophilus ASCC 1275;Metabolic pathways - Streptococcus thermophilus ASCC 1275;Biosynthesis of secondary metabolites - Streptococcus thermophilus ASCC 1275;Biosynthesis of amino acids - Streptococcus thermophilus ASCC 1275	COG: COG1168	ER	NA
T303_01830	D-alanyl-D-alanine carboxypeptidase		1379	244.979	79.9104	-1.6162	5e-05	0.00024	path:sthe00550;path:sthe01100;path:sthe01502;path:sthe02020	Peptidoglycan biosynthesis - Streptococcus thermophilus ASCC 1275;Metabolic pathways - Streptococcus thermophilus ASCC 1275;Vancomycin resistance - Streptococcus thermophilus ASCC 1275;Two-component system - Streptococcus thermophilus ASCC 1275	COG: COG1876	M	Cell wall/membrane/envelope biogenesis
T303_03040	recX; recombinase RecX		777	86.6365	28.1368	-1.62252	5e-05	0.00024	NA	NA	COG: COG2137	O	Post-translational modification, protein turnover, and chaperones
T303_03245	hypothetical protein		504	1426.28	462.755	-1.62393	5e-05	0.00024	NA	NA	NA	NA	NA
T303_06145	alkaline amylopullulanase		306	107.527	34.5905	-1.63626	5e-05	0.00024	NA	NA	NA	NA	NA
T303_03030	hypothetical protein		660	59.6371	18.5742	-1.68291	5e-05	0.00024	NA	NA	NA	NA	NA
T303_02455	hypothetical protein		279	89.8031	27.4563	-1.70963	5e-05	0.00024	NA	NA	NA	NA	NA
T303_06215	CRISPR-associated protein Cas2		906	65.6049	20.014	-1.71279	5e-05	0.00024	NA	NA	COG: COG3512	V	Defense mechanisms
T303_09855	bacteriocin transport accessory protein		336	101.916	30.5625	-1.73755	5e-05	0.00024	NA	NA	NA	NA	NA
T303_07235	multidrug ABC transporter ATP-binding protein		1920	143.138	41.4314	-1.78861	5e-05	0.00024	NA	NA	COG: COG0488	R	General function prediction only
T303_05955	tRNA modification GTPase		1371	441.598	127.064	-1.79717	5e-05	0.00024	NA	NA	COG: COG0486	J	Translation, ribosomal structure and biogenesis
T303_09580	hypothetical protein		882	125.629	36.0398	-1.80151	5e-05	0.00024	NA	NA	NA	NA	NA
T303_03530	F0F1 ATP synthase subunit epsilon		447	4209.01	1203.94	-1.80571	5e-05	0.00024	path:sthe00190;path:sthe01100	Oxidative phosphorylation - Streptococcus thermophilus ASCC 1275;Metabolic pathways - Streptococcus thermophilus ASCC 1275	COG: COG0355	C	Energy production and conversion
T303_02000	1,6-alpha-glucanhydrolase		771	84.2886	23.0006	-1.87366	5e-05	0.00024	NA	NA	NA	NA	NA
T303_08285	30S ribosomal protein S21		177	521.731	142.228	-1.8751	5e-05	0.00024	path:sthe03010	Ribosome - Streptococcus thermophilus ASCC 1275	COG: COG0828	J	Translation, ribosomal structure and biogenesis
T303_04685	hypothetical protein		195	25.7337	6.9746	-1.88348	0.0337	0.078972	NA	NA	NA	NA	NA
T303_08910	hypothetical protein		1092	370.162	99.0723	-1.9016	5e-05	0.00024	NA	NA	NA	NA	NA
T303_09035	pyruvate formate lyase-activating protein		801	634.11	169.464	-1.90375	5e-05	0.00024	NA	NA	COG: COG1180	O	Post-translational modification, protein turnover, and chaperones
T303_09670	branched-chain amino acid transporter		1009	160.239	42.6499	-1.90961	5e-05	0.00024	NA	NA	NA	NA	NA
T303_04810	hypothetical protein		866	400.586	103.48	-1.95276	5e-05	0.00024	NA	NA	NA	NA	NA
T303_08685	MutR family transcriptional regulator		864	68.0621	17.2395	-1.98114	5e-05	0.00024	NA	NA	NA	NA	NA
T303_00050	Integral membrane protein		354	388.252	96.2916	-2.01151	5e-05	0.00024	NA	NA	NA	NA	NA
T303_05780	alpha/beta hydrolase		450	246.437	60.9698	-2.01505	5e-05	0.00024	NA	NA	NA	NA	NA
T303_05485	hypothetical protein		300	103.212	24.801	-2.05714	5e-05	0.00024	NA	NA	NA	NA	NA
T303_03490	hypothetical protein		132	128.426	30.7247	-2.06347	0.03105	0.073608	NA	NA	NA	NA	NA
T303_09845	Appr-1-p processing protein		783	126.806	30.3296	-2.06383	5e-05	0.00024	NA	NA	NA	NA	NA
T303_08690	permease of the major facilitator superfamily		1179	76.6846	17.9709	-2.09327	5e-05	0.00024	NA	NA	NA	NA	NA
T303_05465	restriction endonuclease subunit M		444	46.1125	10.6384	-2.11588	5e-05	0.00024	NA	NA	NA	NA	NA
T303_05980	hypothetical protein		369	19.6503	4.2729	-2.20127	5e-05	0.00024	NA	NA	NA	NA	NA
T303_01930	mechanosensitive ion channel protein		843	141.434	30.483	-2.21405	5e-05	0.00024	NA	NA	COG: COG0668	M	Cell wall/membrane/envelope biogenesis
T303_06480	uracil-DNA glycosylase		609	82.1779	17.4174	-2.23822	5e-05	0.00024	NA	NA	NA	NA	NA
T303_01925	RNA polymerase sigma70		498	101.699	21.105	-2.26865	5e-05	0.00024	path:sthe02020;path:sthe02024	Two-component system - Streptococcus thermophilus ASCC 1275;Quorum sensing - Streptococcus thermophilus ASCC 1275	NA	NA	NA
T303_03320	hypothetical protein		546	147.15	23.8196	-2.62707	5e-05	0.00024	NA	NA	NA	NA	NA
T303_03975	hypothetical protein		153	14.0795	0	#NAME?	0.00185	0.006221	NA	NA	NA	NA	NA
T303_09285	hypothetical protein		156	10.2525	0	#NAME?	0.00135	0.004766	NA	NA	NA	NA	NA

## Sheet: S2-2
Table S2-2 Differentially expressed genes of ST1275 S5h vs S10h
Gene_ID	Gene_name	length	S5h_FPKM	S10h_FPKM	log2(fold_change)	p_value	q_value	KEGG_ID	KEGG_name	COG	COG_category	COG_name
T303_05400	hypothetical protein	180	0	36.6942	Inf	5e-05	9.09545e-05	NA	NA	NA	NA	NA
T303_07620	peptide methionine sulfoxide reductase MsrB	1023	168.641	18254.9	6.75818	5e-05	9.09545e-05	NA	NA	COG: COG0225 COG0229	O O	NA
T303_03395	hypothetical protein	216	61.4504	3719.24	5.91944	5e-05	9.09545e-05	NA	NA	NA	NA	NA
T303_02240	molecular chaperone GroES	288	3042.74	165255	5.76318	5e-05	9.09545e-05	NA	NA	COG: COG0234	O	Post-translational modification, protein turnover, and chaperones
T303_04480	bacteriocin immunity protein	198	104.385	5469.02	5.7113	5e-05	9.09545e-05	NA	NA	NA	NA	NA
T303_01855	molecular chaperone DnaJ	1152	459.664	20750.9	5.49645	5e-05	9.09545e-05	NA	NA	COG: COG0484	O	Post-translational modification, protein turnover, and chaperones
T303_05405	ATPase	2091	162.272	4983.28	4.94061	5e-05	9.09545e-05	NA	NA	COG: COG2217	P	Inorganic ion transport and metabolism
T303_03920	pyridine nucleotide-disulfide oxidoreductase	1317	958.826	25772.1	4.7484	5e-05	9.09545e-05	NA	NA	NA	NA	NA
T303_08755	uracil phosphoribosyltransferase	432	33.1135	869.358	4.71446	5e-05	9.09545e-05	NA	NA	NA	NA	NA
T303_09740	transposase	249	7.66922	173.626	4.50076	5e-05	9.09545e-05	NA	NA	COG: COG1943	X	NA
T303_07565	hypothetical protein	678	13.4091	299.697	4.48222	5e-05	9.09545e-05	NA	NA	NA	NA	NA
T303_07650	glyoxalase	861	1.8544	40.0154	4.43153	5e-05	9.09545e-05	path:sthe00362;path:sthe00622;path:sthe01100;path:sthe01120;path:sthe01220	Benzoate degradation - Streptococcus thermophilus ASCC 1275;Xylene degradation - Streptococcus thermophilus ASCC 1275;Metabolic pathways - Streptococcus thermophilus ASCC 1275;Microbial metabolism in diverse environments - Streptococcus thermophilus ASCC 1275;Degradation of aromatic compounds - Streptococcus thermophilus ASCC 1275	COG: COG2514	Q	Secondary metabolites biosynthesis, transport, and catabolism
T303_09015	universal stress protein UspA	453	1364.08	28390	4.37938	5e-05	9.09545e-05	NA	NA	NA	NA	NA
T303_05625	DNA polymerase sliding clamp subunit	840	2.30656	47.8665	4.3752	5e-05	9.09545e-05	NA	NA	COG: COG0758	L	Replication, recombination and repair
T303_08750	ActP protein	2229	39.4415	811.535	4.36287	5e-05	9.09545e-05	NA	NA	COG: COG2217	P	Inorganic ion transport and metabolism
T303_00420	ArsR family transcriptional regulator	2474	16.8098	325.678	4.27607	5e-05	9.09545e-05	NA	NA	COG: COG0640	K	Transcription
T303_07695	hypothetical protein	345	289.323	4860.93	4.07048	5e-05	9.09545e-05	NA	NA	NA	NA	NA
T303_06495	GNAT family acetyltransferase	474	14.1728	209.623	3.8866	5e-05	9.09545e-05	NA	NA	NA	NA	NA
T303_00205	CAAX amino terminal protease	444	5.55693	80.2901	3.85286	5e-05	9.09545e-05	NA	NA	NA	NA	NA
T303_00875	membrane protein	171	3426.23	48648.3	3.82769	5e-05	9.09545e-05	NA	NA	NA	NA	NA
T303_04695	prolyl-tRNA synthetase	474	92.5936	1300.04	3.8115	5e-05	9.09545e-05	NA	NA	COG: COG2606	J	Translation, ribosomal structure and biogenesis
T303_07560	ABC transporter ATP-binding protein	273	15.7967	218.17	3.78776	5e-05	9.09545e-05	NA	NA	COG: COG1131 COG1134	V GM	NA
T303_09120	formate acetyltransferase	2310	465.913	6376.11	3.77454	5e-05	9.09545e-05	path:sthe00620;path:sthe00640;path:sthe00650;path:sthe01100;path:sthe01120	Pyruvate metabolism - Streptococcus thermophilus ASCC 1275;Propanoate metabolism - Streptococcus thermophilus ASCC 1275;Butanoate metabolism - Streptococcus thermophilus ASCC 1275;Metabolic pathways - Streptococcus thermophilus ASCC 1275;Microbial metabolism in diverse environments - Streptococcus thermophilus ASCC 1275	COG: COG1882	C	Energy production and conversion
T303_00865	Transglycosylase associated protein	240	8241.05	112697	3.77348	5e-05	9.09545e-05	NA	NA	NA	NA	NA
T303_04690	phosphoglycerate mutase	639	127.215	1717.75	3.75518	5e-05	9.09545e-05	NA	NA	NA	NA	NA
T303_00880	General stress regulator, Gls24 family	558	7069.42	95166.6	3.75079	5e-05	9.09545e-05	NA	NA	NA	NA	NA
T303_06605	50S ribosomal protein L19	387	82.0827	1100.84	3.74538	5e-05	9.09545e-05	NA	NA	NA	NA	NA
T303_07890	galactokinase	2668	11.4388	153.369	3.745	5e-05	9.09545e-05	path:sthe00052;path:sthe00520;path:sthe01100	Galactose metabolism - Streptococcus thermophilus ASCC 1275;Amino sugar and nucleotide sugar metabolism - Streptococcus thermophilus ASCC 1275;Metabolic pathways - Streptococcus thermophilus ASCC 1275	COG: COG0153	G	Carbohydrate transport and metabolism
T303_07700	hypothetical protein	144	204.193	2705.85	3.72808	5e-05	9.09545e-05	NA	NA	NA	NA	NA
T303_00210	CAAX amino terminal protease	480	4.45909	58.9948	3.72577	5e-05	9.09545e-05	NA	NA	NA	NA	NA
T303_00885	hypothetical protein	204	15462.6	200477	3.69658	5e-05	9.09545e-05	NA	NA	NA	NA	NA
T303_06305	hypothetical protein	279	464.835	6021.15	3.69525	5e-05	9.09545e-05	NA	NA	NA	NA	NA
T303_00425	cadmium transporter	2474	29.4024	380.584	3.69421	5e-05	9.09545e-05	NA	NA	COG: COG2217	P	Inorganic ion transport and metabolism
T303_06585	iron-sulfur cluster-binding protein	1119	22.0799	272.748	3.62677	5e-05	9.09545e-05	NA	NA	COG: COG1600	J	Translation, ribosomal structure and biogenesis
T303_07225	oxidoreductase	3272	173.324	2123.63	3.61498	5e-05	9.09545e-05	NA	NA	NA	NA	NA
T303_00870	membrane protein	567	4486.85	54758.7	3.60931	5e-05	9.09545e-05	NA	NA	NA	NA	NA
T303_07830	transposase	837	1.60371	19.5272	3.60601	5e-05	9.09545e-05	NA	NA	COG: COG2801	X	NA
T303_06730	hypothetical protein	1152	688.8	8098.18	3.55544	5e-05	9.09545e-05	NA	NA	NA	NA	NA
T303_01885	23S ribosomal RNA	2902	0.20194	2.37179	3.55398	5e-05	9.09545e-05	path:sthe03010	Ribosome - Streptococcus thermophilus ASCC 1275	NA	NA	NA
T303_04340	glycogen synthase	456	146.385	1684.09	3.52413	5e-05	9.09545e-05	NA	NA	NA	NA	NA
T303_07555	hypothetical protein	660	14.0604	158.066	3.49081	5e-05	9.09545e-05	NA	NA	NA	NA	NA
T303_04575	membrane protein	264	1047.81	11774.3	3.49019	5e-05	9.09545e-05	NA	NA	NA	NA	NA
T303_08850	pyridine nucleotide-disulfide oxidoreductase	1182	39.4571	442.703	3.48798	5e-05	9.09545e-05	NA	NA	COG: COG2081	R	General function prediction only
T303_04325	MmcQ protein	198	136.927	1420.65	3.37507	5e-05	9.09545e-05	NA	NA	NA	NA	NA
T303_07885	galactose-1-phosphate uridylyltransferase	2668	17.2153	176.775	3.36015	5e-05	9.09545e-05	path:sthe00052;path:sthe00520;path:sthe01100	Galactose metabolism - Streptococcus thermophilus ASCC 1275;Amino sugar and nucleotide sugar metabolism - Streptococcus thermophilus ASCC 1275;Metabolic pathways - Streptococcus thermophilus ASCC 1275	COG: COG1085	G	Carbohydrate transport and metabolism
T303_06195	pyruvate dehydrogenase E1 subunit alpha	972	182.149	1799.35	3.30428	5e-05	9.09545e-05	path:sthe00010;path:sthe00020;path:sthe00620;path:sthe01100;path:sthe01110;path:sthe01120;path:sthe01130;path:sthe01200	Glycolysis / Gluconeogenesis - Streptococcus thermophilus ASCC 1275;Citrate cycle (TCA cycle) - Streptococcus thermophilus ASCC 1275;Pyruvate metabolism - Streptococcus thermophilus ASCC 1275;Metabolic pathways - Streptococcus thermophilus ASCC 1275;Biosynthesis of secondary metabolites - Streptococcus thermophilus ASCC 1275;Microbial metabolism in diverse environments - Streptococcus thermophilu…	COG: COG1071	C	Energy production and conversion
T303_04335	glycerate kinase	1116	97.5919	946.455	3.2777	5e-05	9.09545e-05	path:sthe00260;path:sthe00561;path:sthe00630;path:sthe01100;path:sthe01120;path:sthe01130	Glycine, serine and threonine metabolism - Streptococcus thermophilus ASCC 1275;Glycerolipid metabolism - Streptococcus thermophilus ASCC 1275;Glyoxylate and dicarboxylate metabolism - Streptococcus thermophilus ASCC 1275;Metabolic pathways - Streptococcus thermophilus ASCC 1275;Microbial metabolism in diverse environments - Streptococcus thermophilus ASCC 1275;Biosynthesis of antibiotics - Strep…	COG: COG1929	G	Carbohydrate transport and metabolism
T303_07550	hypothetical protein	689	1.12213	10.7296	3.25728	0.04085	0.0558408	NA	NA	NA	NA	NA
T303_04705	sodium transporter	390	185.134	1761.16	3.24989	5e-05	9.09545e-05	NA	NA	NA	NA	NA
T303_09195	peptidase	357	67.2337	625.642	3.21808	5e-05	9.09545e-05	NA	NA	NA	NA	NA
T303_06175	hypothetical protein	243	10.4151	95.2089	3.19243	5e-05	9.09545e-05	NA	NA	NA	NA	NA
T303_08745	copper-binding protein	204	23.7465	214.625	3.17603	5e-05	9.09545e-05	NA	NA	NA	NA	NA
T303_04515	hypothetical protein	368	50.9319	456.112	3.16275	0.00125	0.00202646	NA	NA	NA	NA	NA
T303_09370	hypothetical protein	357	14.0092	121.224	3.11323	5e-05	9.09545e-05	NA	NA	NA	NA	NA
T303_07860	ATP-dependent dsDNA exonuclease	4403	30.2887	261.986	3.11263	5e-05	9.09545e-05	NA	NA	COG: COG0420	L	Replication, recombination and repair
T303_05610	rbgA; ribosome biogenesis GTPase A	1609	233.238	1973.19	3.08065	5e-05	9.09545e-05	NA	NA	COG: COG1161	J	Translation, ribosomal structure and biogenesis
T303_04375	3-dehydroquinate synthase	1068	222.245	1858.01	3.06353	5e-05	9.09545e-05	path:sthe00400;path:sthe01100;path:sthe01110;path:sthe01130;path:sthe01230	Phenylalanine, tyrosine and tryptophan biosynthesis - Streptococcus thermophilus ASCC 1275;Metabolic pathways - Streptococcus thermophilus ASCC 1275;Biosynthesis of secondary metabolites - Streptococcus thermophilus ASCC 1275;Biosynthesis of antibiotics - Streptococcus thermophilus ASCC 1275;Biosynthesis of amino acids - Streptococcus thermophilus ASCC 1275	COG: COG0337	E	Amino acid transport and metabolism
T303_06690	UDP-galactose-4-epimerase	1014	191.003	1595.82	3.06263	5e-05	9.09545e-05	path:sthe00052;path:sthe00520;path:sthe01100	Galactose metabolism - Streptococcus thermophilus ASCC 1275;Amino sugar and nucleotide sugar metabolism - Streptococcus thermophilus ASCC 1275;Metabolic pathways - Streptococcus thermophilus ASCC 1275	COG: COG1087	M	Cell wall/membrane/envelope biogenesis
T303_04320	catabolite control protein A	1035	765.722	6306.44	3.04193	5e-05	9.09545e-05	NA	NA	COG: COG1609	K	Transcription
T303_06490	4-oxalocrotonate tautomerase	186	278.493	2285.69	3.03692	5e-05	9.09545e-05	path:sthe00362;path:sthe00622;path:sthe01100;path:sthe01120;path:sthe01220	Benzoate degradation - Streptococcus thermophilus ASCC 1275;Xylene degradation - Streptococcus thermophilus ASCC 1275;Metabolic pathways - Streptococcus thermophilus ASCC 1275;Microbial metabolism in diverse environments - Streptococcus thermophilus ASCC 1275;Degradation of aromatic compounds - Streptococcus thermophilus ASCC 1275	COG: COG1942	Q	Secondary metabolites biosynthesis, transport, and catabolism
T303_06170	hypothetical protein	396	6.7928	55.3704	3.02704	5e-05	9.09545e-05	NA	NA	NA	NA	NA
T303_02170	zinc ABC transporter ATP-binding protein	1513	144.573	1178.35	3.0269	5e-05	9.09545e-05	path:sthe02010	ABC transporters - Streptococcus thermophilus ASCC 1275	COG: COG1121	P	Inorganic ion transport and metabolism
T303_04725	lipase	204	45.6038	370.477	3.02216	5e-05	9.09545e-05	NA	NA	NA	NA	NA
T303_04395	L-2-hydroxyisocaproate dehydrogenase	948	226.365	1830.48	3.01549	5e-05	9.09545e-05	path:sthe00010;path:sthe00270;path:sthe00620;path:sthe00640;path:sthe01100;path:sthe01110;path:sthe01120;path:sthe01130	Glycolysis / Gluconeogenesis - Streptococcus thermophilus ASCC 1275;Cysteine and methionine metabolism - Streptococcus thermophilus ASCC 1275;Pyruvate metabolism - Streptococcus thermophilus ASCC 1275;Propanoate metabolism - Streptococcus thermophilus ASCC 1275;Metabolic pathways - Streptococcus thermophilus ASCC 1275;Biosynthesis of secondary metabolites - Streptococcus thermophilus ASCC 1275;Mi…	COG: COG0039	C	Energy production and conversion
T303_02175	zinc ABC transporter permease	1513	158.245	1277.96	3.0136	5e-05	9.09545e-05	path:sthe02010	ABC transporters - Streptococcus thermophilus ASCC 1275	COG: COG1108	P	Inorganic ion transport and metabolism
T303_04365	aroD; 3-dehydroquinate dehydratase	2685	219.967	1757.13	2.99786	5e-05	9.09545e-05	path:sthe00400;path:sthe01100;path:sthe01110;path:sthe01130;path:sthe01230	Phenylalanine, tyrosine and tryptophan biosynthesis - Streptococcus thermophilus ASCC 1275;Metabolic pathways - Streptococcus thermophilus ASCC 1275;Biosynthesis of secondary metabolites - Streptococcus thermophilus ASCC 1275;Biosynthesis of antibiotics - Streptococcus thermophilus ASCC 1275;Biosynthesis of amino acids - Streptococcus thermophilus ASCC 1275	COG: COG0710	E	Amino acid transport and metabolism
T303_04315	dipeptidase	1086	422.21	3372.27	2.99769	5e-05	9.09545e-05	NA	NA	COG: COG0006	E	Amino acid transport and metabolism
T303_04370	shikimate 5-dehydrogenase	2685	198.964	1564.72	2.97532	5e-05	9.09545e-05	path:sthe00400;path:sthe01100;path:sthe01110;path:sthe01130;path:sthe01230	Phenylalanine, tyrosine and tryptophan biosynthesis - Streptococcus thermophilus ASCC 1275;Metabolic pathways - Streptococcus thermophilus ASCC 1275;Biosynthesis of secondary metabolites - Streptococcus thermophilus ASCC 1275;Biosynthesis of antibiotics - Streptococcus thermophilus ASCC 1275;Biosynthesis of amino acids - Streptococcus thermophilus ASCC 1275	COG: COG0169	E	Amino acid transport and metabolism
T303_04720	hypothetical protein	282	60.2228	458.622	2.92892	5e-05	9.09545e-05	NA	NA	NA	NA	NA
T303_07880	UDP-glucose 4-epimerase	1002	30.1983	224.695	2.89543	5e-05	9.09545e-05	path:sthe00052;path:sthe00520;path:sthe01100	Galactose metabolism - Streptococcus thermophilus ASCC 1275;Amino sugar and nucleotide sugar metabolism - Streptococcus thermophilus ASCC 1275;Metabolic pathways - Streptococcus thermophilus ASCC 1275	COG: COG1087	M	Cell wall/membrane/envelope biogenesis
T303_08390	drug/metabolite transporter permease	891	172.022	1259.4	2.87207	5e-05	9.09545e-05	NA	NA	NA	NA	NA
T303_01635	CtsR family transcriptional regulator of class III stress genes (heat shock response)	456	277.554	2026.55	2.86818	5e-05	9.09545e-05	NA	NA	COG: COG4463	K	Transcription
T303_05435	hypothetical protein	228	57.3155	413.855	2.85213	5e-05	9.09545e-05	NA	NA	NA	NA	NA
T303_06190	TPP-dependent acetoin dehydrogenase complex, E1 protein subunit beta	1014	202.334	1459.17	2.85033	5e-05	9.09545e-05	path:sthe00010;path:sthe00020;path:sthe00620;path:sthe01100;path:sthe01110;path:sthe01120;path:sthe01130;path:sthe01200	Glycolysis / Gluconeogenesis - Streptococcus thermophilus ASCC 1275;Citrate cycle (TCA cycle) - Streptococcus thermophilus ASCC 1275;Pyruvate metabolism - Streptococcus thermophilus ASCC 1275;Metabolic pathways - Streptococcus thermophilus ASCC 1275;Biosynthesis of secondary metabolites - Streptococcus thermophilus ASCC 1275;Microbial metabolism in diverse environments - Streptococcus thermophilu…	COG: COG0022	C	Energy production and conversion
T303_00265	superoxide dismutase	363	659.546	4723.33	2.84026	5e-05	9.09545e-05	NA	NA	NA	NA	NA
T303_02785	seryl-tRNA synthase	1326	396.183	2807.93	2.82527	5e-05	9.09545e-05	path:sthe00970	Aminoacyl-tRNA biosynthesis - Streptococcus thermophilus ASCC 1275	COG: COG0172	J	Translation, ribosomal structure and biogenesis
T303_04380	chorismate synthase	1167	274.528	1942.2	2.82266	5e-05	9.09545e-05	path:sthe00400;path:sthe01100;path:sthe01110;path:sthe01130;path:sthe01230	Phenylalanine, tyrosine and tryptophan biosynthesis - Streptococcus thermophilus ASCC 1275;Metabolic pathways - Streptococcus thermophilus ASCC 1275;Biosynthesis of secondary metabolites - Streptococcus thermophilus ASCC 1275;Biosynthesis of antibiotics - Streptococcus thermophilus ASCC 1275;Biosynthesis of amino acids - Streptococcus thermophilus ASCC 1275	COG: COG0082	E	Amino acid transport and metabolism
T303_09005	GTP-sensing transcriptional pleiotropic repressor codY	786	515.668	3574.43	2.7932	5e-05	9.09545e-05	NA	NA	NA	NA	NA
T303_04390	hypothetical protein	339	274.518	1899.37	2.79055	5e-05	9.09545e-05	NA	NA	NA	NA	NA
T303_00260	competence protein CglA	3616	3.319	22.7583	2.77757	5e-05	9.09545e-05	NA	NA	COG: COG2804	NUW	NA
T303_07010	transposase IS1198	1005	98.1099	668.89	2.7693	5e-05	9.09545e-05	NA	NA	NA	NA	NA
T303_09240	hypothetical protein	144	45.2756	304.093	2.74771	0.00405	0.00622113	NA	NA	NA	NA	NA
T303_08880	histidine triad protein	725	293.135	1967.51	2.74674	5e-05	9.09545e-05	NA	NA	COG: COG0537	FGR	NA
T303_09505	PTS sucrose transporter subunit IIABC	1902	2686.66	17954.9	2.74049	5e-05	9.09545e-05	path:sthe00500;path:sthe02060	Starch and sucrose metabolism - Streptococcus thermophilus ASCC 1275;Phosphotransferase system (PTS) - Streptococcus thermophilus ASCC 1275	COG: COG2190	G	Carbohydrate transport and metabolism
T303_07895	galactose operon repressor	996	85.5709	570.658	2.73743	5e-05	9.09545e-05	NA	NA	COG: COG1609	K	Transcription
T303_05395	transposase IS905	1176	16.9348	110.702	2.70862	5e-05	9.09545e-05	NA	NA	NA	NA	NA
T303_03800	ABC transporter permease	1047	9.11148	58.6538	2.68647	5e-05	9.09545e-05	NA	NA	COG: COG0577 COG3127	V Q	NA
T303_00195	pyrroline-5-carboxylate reductase	771	141.873	911.522	2.68368	5e-05	9.09545e-05	path:sthe00330;path:sthe01100;path:sthe01110;path:sthe01130;path:sthe01230	Arginine and proline metabolism - Streptococcus thermophilus ASCC 1275;Metabolic pathways - Streptococcus thermophilus ASCC 1275;Biosynthesis of secondary metabolites - Streptococcus thermophilus ASCC 1275;Biosynthesis of antibiotics - Streptococcus thermophilus ASCC 1275;Biosynthesis of amino acids - Streptococcus thermophilus ASCC 1275	COG: COG0345	E	Amino acid transport and metabolism
T303_04700	N-acetylmuramoyl-L-alanine amidase	948	543.843	3481.41	2.67841	5e-05	9.09545e-05	NA	NA	COG: COG3757	M	Cell wall/membrane/envelope biogenesis
T303_09185	putative bacteriocin self-immunity protein	381	36.3003	224.88	2.6311	5e-05	9.09545e-05	NA	NA	NA	NA	NA
T303_01640	ATP-dependent Clp protease ATP-binding protein	2451	377.546	2297.46	2.60532	5e-05	9.09545e-05	path:sthe01100	Metabolic pathways - Streptococcus thermophilus ASCC 1275	COG: COG0542	O	Post-translational modification, protein turnover, and chaperones
T303_06610	acetyltransferase	291	79.6132	484.128	2.60431	5e-05	9.09545e-05	NA	NA	NA	NA	NA
T303_09495	mannose-6-phosphate isomerase	948	60.5272	366.989	2.60008	5e-05	9.09545e-05	path:sthe00051;path:sthe00520;path:sthe01100;path:sthe01110;path:sthe01130	Fructose and mannose metabolism - Streptococcus thermophilus ASCC 1275;Amino sugar and nucleotide sugar metabolism - Streptococcus thermophilus ASCC 1275;Metabolic pathways - Streptococcus thermophilus ASCC 1275;Biosynthesis of secondary metabolites - Streptococcus thermophilus ASCC 1275;Biosynthesis of antibiotics - Streptococcus thermophilus ASCC 1275	COG: COG1482	G	Carbohydrate transport and metabolism
T303_06645	PhoP family transcriptional regulator	2859	267.556	1619.74	2.59785	5e-05	9.09545e-05	path:sthe02020	Two-component system - Streptococcus thermophilus ASCC 1275	COG: COG0745	TK	NA
T303_01335	phosphoribosylformylglycinamidine synthase	3750	224.144	1352.8	2.59345	5e-05	9.09545e-05	path:sthe00230;path:sthe01100;path:sthe01110;path:sthe01130	Purine metabolism - Streptococcus thermophilus ASCC 1275;Metabolic pathways - Streptococcus thermophilus ASCC 1275;Biosynthesis of secondary metabolites - Streptococcus thermophilus ASCC 1275;Biosynthesis of antibiotics - Streptococcus thermophilus ASCC 1275	COG: COG0046 COG0047	F F	NA
T303_05575	GMP synthase	1584	1248.71	7486.92	2.58393	5e-05	9.09545e-05	path:sthe00230;path:sthe01100	Purine metabolism - Streptococcus thermophilus ASCC 1275;Metabolic pathways - Streptococcus thermophilus ASCC 1275	COG: COG0518 COG0519	F F	NA
T303_07220	lysyl-tRNA synthetase (class II)	3272	133.358	791.839	2.56991	5e-05	9.09545e-05	path:sthe01503;path:sthe02020	Cationic antimicrobial peptide (CAMP) resistance - Streptococcus thermophilus ASCC 1275;Two-component system - Streptococcus thermophilus ASCC 1275	COG: COG0392 COG2898	S S	NA
T303_02520	membrane protein	1016	702.063	4154.73	2.56508	5e-05	9.09545e-05	NA	NA	COG: COG0759	M	Cell wall/membrane/envelope biogenesis
T303_05175	transposase IS3	741	6.27476	37.0546	2.56202	5e-05	9.09545e-05	NA	NA	NA	NA	NA
T303_06295	lipase	1468	254.416	1501.91	2.56154	0.0021	0.00334815	NA	NA	NA	NA	NA
T303_02515	ribosomal large subunit pseudouridine synthase B	1016	392.378	2243.62	2.51552	5e-05	9.09545e-05	NA	NA	COG: COG1187	J	Translation, ribosomal structure and biogenesis
T303_02165	MarR family transcriptional regulator	456	168.956	965.313	2.51435	5e-05	9.09545e-05	NA	NA	NA	NA	NA
T303_06285	serine protease	1468	254.042	1447.41	2.51033	5e-05	9.09545e-05	NA	NA	NA	NA	NA
T303_04385	prephenate dehydrogenase	1107	300.992	1705.93	2.50276	5e-05	9.09545e-05	path:sthe00400;path:sthe00401;path:sthe01100;path:sthe01110;path:sthe01130;path:sthe01230	Phenylalanine, tyrosine and tryptophan biosynthesis - Streptococcus thermophilus ASCC 1275;Novobiocin biosynthesis - Streptococcus thermophilus ASCC 1275;Metabolic pathways - Streptococcus thermophilus ASCC 1275;Biosynthesis of secondary metabolites - Streptococcus thermophilus ASCC 1275;Biosynthesis of antibiotics - Streptococcus thermophilus ASCC 1275;Biosynthesis of amino acids - Streptococcus…	COG: COG0287	E	Amino acid transport and metabolism
T303_01800	hypothetical protein	495	16.2179	91.6497	2.49855	5e-05	9.09545e-05	NA	NA	NA	NA	NA
T303_06290	lysophospholipase	1468	264.221	1485.71	2.49134	5e-05	9.09545e-05	NA	NA	NA	NA	NA
T303_03265	peptide deformylase	411	126.526	708.139	2.4846	5e-05	9.09545e-05	NA	NA	COG: COG0242	J	Translation, ribosomal structure and biogenesis
T303_01330	phosphoribosylaminoimidazole-succinocarboxamide synthase	708	211.401	1179.57	2.4802	5e-05	9.09545e-05	path:sthe00230;path:sthe01100;path:sthe01110;path:sthe01130	Purine metabolism - Streptococcus thermophilus ASCC 1275;Metabolic pathways - Streptococcus thermophilus ASCC 1275;Biosynthesis of secondary metabolites - Streptococcus thermophilus ASCC 1275;Biosynthesis of antibiotics - Streptococcus thermophilus ASCC 1275	COG: COG0152	F	Nucleotide transport and metabolism
T303_04630	seryl-tRNA synthetase	213	205.007	1135.98	2.4702	5e-05	9.09545e-05	NA	NA	NA	NA	NA
T303_04360	SAM-dependent methyltransferase	2685	176.194	975.934	2.46962	5e-05	9.09545e-05	NA	NA	COG: COG1092	J	Translation, ribosomal structure and biogenesis
T303_05615	ribonuclease HII	1609	216.609	1179.34	2.44481	5e-05	9.09545e-05	path:sthe03030	DNA replication - Streptococcus thermophilus ASCC 1275	COG: COG0164	L	Replication, recombination and repair
T303_00325	threonine synthase	1485	358.684	1941.04	2.43605	5e-05	9.09545e-05	path:sthe00260;path:sthe00750;path:sthe01100;path:sthe01110;path:sthe01120;path:sthe01230	Glycine, serine and threonine metabolism - Streptococcus thermophilus ASCC 1275;Vitamin B6 metabolism - Streptococcus thermophilus ASCC 1275;Metabolic pathways - Streptococcus thermophilus ASCC 1275;Biosynthesis of secondary metabolites - Streptococcus thermophilus ASCC 1275;Microbial metabolism in diverse environments - Streptococcus thermophilus ASCC 1275;Biosynthesis of amino acids - Streptoco…	COG: COG0498	E	Amino acid transport and metabolism
T303_03215	acetyltransferase	696	36.4159	196.877	2.43466	5e-05	9.09545e-05	NA	NA	NA	NA	NA
T303_03670	transposase IS3	741	1.90881	10.3145	2.43393	5e-05	9.09545e-05	NA	NA	NA	NA	NA
T303_07545	NUDIX hydrolase	689	8.86174	47.8609	2.43319	5e-05	9.09545e-05	NA	NA	NA	NA	NA
T303_06540	peptidase T	1224	121.855	650.87	2.4172	5e-05	9.09545e-05	NA	NA	COG: COG2195 COG0624	E E	NA
T303_08885	hypothetical protein	725	530.141	2817.38	2.4099	5e-05	9.09545e-05	NA	NA	NA	NA	NA
T303_07270	phosphocarrier protein HPr	264	8281.2	43942.3	2.4077	5e-05	9.09545e-05	NA	NA	COG: COG1925	TG	NA
T303_00255	competence protein CglB	3616	3.3481	17.765	2.40762	5e-05	9.09545e-05	NA	NA	COG: COG1459	NUW	NA
T303_04045	thymidylate synthase	861	266.962	1416.44	2.40756	5e-05	9.09545e-05	path:sthe00240;path:sthe00670;path:sthe01100	Pyrimidine metabolism - Streptococcus thermophilus ASCC 1275;One carbon pool by folate - Streptococcus thermophilus ASCC 1275;Metabolic pathways - Streptococcus thermophilus ASCC 1275	COG: COG0207	F	Nucleotide transport and metabolism
T303_07655	Rrf2 family transcriptional regulator	450	85.3175	451.522	2.40388	5e-05	9.09545e-05	NA	NA	NA	NA	NA
T303_07950	glycogen debranching protein	678	18.3948	95.6762	2.37886	5e-05	9.09545e-05	path:sthe00500;path:sthe01100;path:sthe01110	Starch and sucrose metabolism - Streptococcus thermophilus ASCC 1275;Metabolic pathways - Streptococcus thermophilus ASCC 1275;Biosynthesis of secondary metabolites - Streptococcus thermophilus ASCC 1275	COG: COG1523	G	Carbohydrate transport and metabolism
T303_02385	RNA helicase	3096	245.96	1278.09	2.3775	5e-05	9.09545e-05	NA	NA	NA	NA	NA
T303_02345	aminopeptidase C	1338	901.176	4679.83	2.37657	5e-05	9.09545e-05	NA	NA	COG: COG3579	E	Amino acid transport and metabolism
T303_05565	hypothetical protein	123	128.479	664.748	2.37128	0.0239	0.0337691	NA	NA	NA	NA	NA
T303_04640	manganese transporter	1335	1246.88	6379.19	2.35505	5e-05	9.09545e-05	NA	NA	COG: COG1914	P	Inorganic ion transport and metabolism
T303_00240	Type II secretory pathway, pseudopilin PulG	3616	4.94706	24.9731	2.33573	0.02	0.0286038	NA	NA	NA	NA	NA
T303_06070	lipoate-protein ligase A	990	659.189	3312.45	2.32914	5e-05	9.09545e-05	path:sthe01100	Metabolic pathways - Streptococcus thermophilus ASCC 1275	COG: COG0095	H	Coenzyme transport and metabolism
T303_02145	hypothetical protein	363	9.1883	45.6004	2.31118	5e-05	9.09545e-05	NA	NA	NA	NA	NA
T303_04580	HPr kinase/phosphorylase	1721	328.923	1626.55	2.306	5e-05	9.09545e-05	NA	NA	COG: COG1493	T	Signal transduction mechanisms
T303_09630	hypothetical protein	913	17.0633	84.3373	2.30528	5e-05	9.09545e-05	NA	NA	NA	NA	NA
T303_08980	6-phospho-beta-glucosidase	1329	27.1227	134.032	2.305	5e-05	9.09545e-05	path:sthe00010;path:sthe00500	Glycolysis / Gluconeogenesis - Streptococcus thermophilus ASCC 1275;Starch and sucrose metabolism - Streptococcus thermophilus ASCC 1275	COG: COG2723	G	Carbohydrate transport and metabolism
T303_03130	S-ribosylhomocysteinase	483	777.802	3820.4	2.29625	5e-05	9.09545e-05	path:sthe00270;path:sthe01100;path:sthe01230;path:sthe02024	Cysteine and methionine metabolism - Streptococcus thermophilus ASCC 1275;Metabolic pathways - Streptococcus thermophilus ASCC 1275;Biosynthesis of amino acids - Streptococcus thermophilus ASCC 1275;Quorum sensing - Streptococcus thermophilus ASCC 1275	COG: COG1854	T	Signal transduction mechanisms
T303_08420	phosphoserine phosphatase	648	101.954	500.716	2.29608	5e-05	9.09545e-05	path:sthe00260;path:sthe00680;path:sthe01100;path:sthe01120;path:sthe01130;path:sthe01200;path:sthe01230	Glycine, serine and threonine metabolism - Streptococcus thermophilus ASCC 1275;Methane metabolism - Streptococcus thermophilus ASCC 1275;Metabolic pathways - Streptococcus thermophilus ASCC 1275;Microbial metabolism in diverse environments - Streptococcus thermophilus ASCC 1275;Biosynthesis of antibiotics - Streptococcus thermophilus ASCC 1275;Carbon metabolism - Streptococcus thermophilus ASCC …	COG: COG0560	E	Amino acid transport and metabolism
T303_06300	protein kinase	1578	361.339	1770.73	2.29292	5e-05	9.09545e-05	NA	NA	COG: COG0661	HT	NA
T303_02805	PTS mannose transporter subunit IIAB	993	282.688	1383.95	2.29151	5e-05	9.09545e-05	path:sthe00051;path:sthe00520;path:sthe01100;path:sthe02060	Fructose and mannose metabolism - Streptococcus thermophilus ASCC 1275;Amino sugar and nucleotide sugar metabolism - Streptococcus thermophilus ASCC 1275;Metabolic pathways - Streptococcus thermophilus ASCC 1275;Phosphotransferase system (PTS) - Streptococcus thermophilus ASCC 1275	COG: COG2893	G	Carbohydrate transport and metabolism
T303_00795	anaerobic ribonucleoside-triphosphate reductase activating protein	606	498.889	2431.7	2.28517	5e-05	9.09545e-05	NA	NA	COG: COG0602	R	General function prediction only
T303_00785	hypothetical protein	132	717.044	3492.25	2.28402	5e-05	9.09545e-05	NA	NA	NA	NA	NA
T303_00790	GNAT family acetyltransferase	501	395.854	1913.02	2.27282	5e-05	9.09545e-05	NA	NA	NA	NA	NA
T303_03930	mevalonate kinase	2793	69.9957	337.763	2.27067	5e-05	9.09545e-05	path:sthe00900;path:sthe01100;path:sthe01110;path:sthe01130	Terpenoid backbone biosynthesis - Streptococcus thermophilus ASCC 1275;Metabolic pathways - Streptococcus thermophilus ASCC 1275;Biosynthesis of secondary metabolites - Streptococcus thermophilus ASCC 1275;Biosynthesis of antibiotics - Streptococcus thermophilus ASCC 1275	COG: COG1577	I	Lipid transport and metabolism
T303_02800	PTS mannose transporter subunit IIC	828	194.701	925.463	2.24892	5e-05	9.09545e-05	path:sthe00051;path:sthe00520;path:sthe01100;path:sthe02060	Fructose and mannose metabolism - Streptococcus thermophilus ASCC 1275;Amino sugar and nucleotide sugar metabolism - Streptococcus thermophilus ASCC 1275;Metabolic pathways - Streptococcus thermophilus ASCC 1275;Phosphotransferase system (PTS) - Streptococcus thermophilus ASCC 1275	COG: COG3715	G	Carbohydrate transport and metabolism
T303_04535	CRISPR-associated protein Cas1	912	32.7369	154.8	2.24141	5e-05	9.09545e-05	NA	NA	COG: COG1518	V	Defense mechanisms
T303_02510	segregation protein A	4767	426.643	2001.56	2.23003	5e-05	9.09545e-05	NA	NA	COG: COG1386	K	Transcription
T303_09515	sucrose operon repressor	966	351.484	1648.31	2.22946	5e-05	9.09545e-05	NA	NA	COG: COG1609	K	Transcription
T303_09365	hypothetical protein	249	21.5931	100.351	2.21641	5e-05	9.09545e-05	NA	NA	NA	NA	NA
T303_00245	competence protein	3616	2.97314	13.7983	2.21443	0.0037	0.00572644	NA	NA	COG: COG2165	NUW	NA
T303_02485	deoxyribonucleotide triphosphate pyrophosphatase	4767	378.235	1747.94	2.2083	5e-05	9.09545e-05	path:sthe00230	Purine metabolism - Streptococcus thermophilus ASCC 1275	COG: COG0127	F	Nucleotide transport and metabolism
T303_00780	ribonucleoside triphosphate reductase	2205	332.712	1520.82	2.1925	5e-05	9.09545e-05	path:sthe00230;path:sthe00240;path:sthe01100	Purine metabolism - Streptococcus thermophilus ASCC 1275;Pyrimidine metabolism - Streptococcus thermophilus ASCC 1275;Metabolic pathways - Streptococcus thermophilus ASCC 1275	COG: COG1328	F	Nucleotide transport and metabolism
T303_00750	recombinase RarA	1269	121.153	552.068	2.18802	5e-05	9.09545e-05	NA	NA	COG: COG2256	L	Replication, recombination and repair
T303_04735	hypothetical protein	138	86.8799	395.352	2.18604	0.00215	0.0034179	NA	NA	NA	NA	NA
T303_02495	hypothetical protein	4767	551.686	2502.36	2.18137	5e-05	9.09545e-05	NA	NA	NA	NA	NA
T303_08610	tRNA-processing ribonuclease BN	933	360.924	1628.21	2.17352	5e-05	9.09545e-05	NA	NA	COG: COG1295	S	Function unknown
T303_02505	scpA; segregation and condensation protein A	4767	398.779	1793.87	2.16941	5e-05	9.09545e-05	NA	NA	COG: COG1354	L	Replication, recombination and repair
T303_09000	isochorismatase	552	82.6312	371.458	2.16844	5e-05	9.09545e-05	NA	NA	NA	NA	NA
T303_09635	DNA polymerase I	2640	308.092	1382.05	2.16538	5e-05	9.09545e-05	path:sthe00230;path:sthe00240;path:sthe01100;path:sthe03030;path:sthe03410;path:sthe03420;path:sthe03440	Purine metabolism - Streptococcus thermophilus ASCC 1275;Pyrimidine metabolism - Streptococcus thermophilus ASCC 1275;Metabolic pathways - Streptococcus thermophilus ASCC 1275;DNA replication - Streptococcus thermophilus ASCC 1275;Base excision repair - Streptococcus thermophilus ASCC 1275;Nucleotide excision repair - Streptococcus thermophilus ASCC 1275;Homologous recombination - Streptococcus t…	COG: COG0258 COG0749	L L	NA
T303_00455	transposase IS905	1176	9.03664	40.4805	2.16337	5e-05	9.09545e-05	NA	NA	NA	NA	NA
T303_05250	cytidine deaminase	399	290.845	1300.84	2.16112	5e-05	9.09545e-05	path:sthe00240;path:sthe01100	Pyrimidine metabolism - Streptococcus thermophilus ASCC 1275;Metabolic pathways - Streptococcus thermophilus ASCC 1275	COG: COG0295	F	Nucleotide transport and metabolism
T303_06615	hypothetical protein	120	229.361	1023.29	2.15753	0.02395	0.0338106	NA	NA	NA	NA	NA
T303_01785	Fis family transcriptional regulator	273	2.91021	12.9619	2.15508	0.0051	0.00771828	NA	NA	NA	NA	NA
T303_00250	competence protein ComGC	3616	4.49417	19.986	2.15286	0.01505	0.0218485	NA	NA	COG: COG4537	X	NA
T303_02970	competence protein	1963	22.7663	100.627	2.14405	5e-05	9.09545e-05	NA	NA	COG: COG0513	L	Replication, recombination and repair
T303_04520	hypothetical protein	368	117.588	517.856	2.13881	5e-05	9.09545e-05	NA	NA	NA	NA	NA
T303_04400	3-phosphoshikimate 1-carboxyvinyltransferase	2583	339.202	1476.27	2.12174	5e-05	9.09545e-05	path:sthe00400;path:sthe01100;path:sthe01110;path:sthe01130;path:sthe01230	Phenylalanine, tyrosine and tryptophan biosynthesis - Streptococcus thermophilus ASCC 1275;Metabolic pathways - Streptococcus thermophilus ASCC 1275;Biosynthesis of secondary metabolites - Streptococcus thermophilus ASCC 1275;Biosynthesis of antibiotics - Streptococcus thermophilus ASCC 1275;Biosynthesis of amino acids - Streptococcus thermophilus ASCC 1275	COG: COG0128	E	Amino acid transport and metabolism
T303_09245	bacteriocin	231	214.49	929.66	2.11579	5e-05	9.09545e-05	NA	NA	NA	NA	NA
T303_02490	metallophosphoesterase	4767	537.023	2324.51	2.11387	5e-05	9.09545e-05	NA	NA	COG: COG0622	R	General function prediction only
T303_02500	tyrosine recombinase XerD	4767	501.641	2151.32	2.10049	5e-05	9.09545e-05	NA	NA	NA	NA	NA
T303_04410	prephenate dehydratase	2583	360.827	1545.43	2.09863	5e-05	9.09545e-05	path:sthe00400;path:sthe01100;path:sthe01110;path:sthe01130;path:sthe01230	Phenylalanine, tyrosine and tryptophan biosynthesis - Streptococcus thermophilus ASCC 1275;Metabolic pathways - Streptococcus thermophilus ASCC 1275;Biosynthesis of secondary metabolites - Streptococcus thermophilus ASCC 1275;Biosynthesis of antibiotics - Streptococcus thermophilus ASCC 1275;Biosynthesis of amino acids - Streptococcus thermophilus ASCC 1275	COG: COG0077	E	Amino acid transport and metabolism
T303_07945	glycogen debranching protein	219	23.6483	101.079	2.09567	5e-05	9.09545e-05	NA	NA	NA	NA	NA
T303_06160	hypothetical protein	763	9.61696	41.0222	2.09275	5e-05	9.09545e-05	NA	NA	NA	NA	NA
T303_06185	branched-chain alpha-keto acid dehydrogenase subunit E2	1389	195.954	834.946	2.09117	5e-05	9.09545e-05	path:sthe00010;path:sthe00020;path:sthe00620;path:sthe01100;path:sthe01110;path:sthe01120;path:sthe01130;path:sthe01200	Glycolysis / Gluconeogenesis - Streptococcus thermophilus ASCC 1275;Citrate cycle (TCA cycle) - Streptococcus thermophilus ASCC 1275;Pyruvate metabolism - Streptococcus thermophilus ASCC 1275;Metabolic pathways - Streptococcus thermophilus ASCC 1275;Biosynthesis of secondary metabolites - Streptococcus thermophilus ASCC 1275;Microbial metabolism in diverse environments - Streptococcus thermophilu…	COG: COG0508	C	Energy production and conversion
T303_05555	alcohol dehydrogenase	360	22.0366	93.2949	2.0819	5e-05	9.09545e-05	NA	NA	NA	NA	NA
T303_00830	methionine synthase	228	22.7099	95.1419	2.06676	5e-05	9.09545e-05	NA	NA	NA	NA	NA
T303_06595	NADPH-flavin oxidoreductase	747	56.0795	233.773	2.05956	5e-05	9.09545e-05	NA	NA	NA	NA	NA
T303_03630	glyQ; glycyl-tRNA synthase subunit alpha	918	398.477	1653.42	2.05288	5e-05	9.09545e-05	path:sthe00970	Aminoacyl-tRNA biosynthesis - Streptococcus thermophilus ASCC 1275	COG: COG0752	J	Translation, ribosomal structure and biogenesis
T303_02400	GNAT family acetyltransferase	468	111.895	463.73	2.05114	5e-05	9.09545e-05	NA	NA	NA	NA	NA
T303_01915	cyclopropane-fatty-acyl-phospholipid synthase	1200	269.532	1111.49	2.04397	5e-05	9.09545e-05	NA	NA	COG: COG2230	I	Lipid transport and metabolism
T303_04825	superoxide dismutase	663	3194.25	13146.9	2.04117	5e-05	9.09545e-05	NA	NA	COG: COG0605	P	Inorganic ion transport and metabolism
T303_04415	LytR family transcriptional regulator	1431	488.896	2010.66	2.04007	5e-05	9.09545e-05	NA	NA	NA	NA	NA
T303_08295	aminotransferase	1110	66.91	271.531	2.02082	5e-05	9.09545e-05	NA	NA	NA	NA	NA
T303_09565	uvrA; excinuclease ABC subunit A	2826	118.066	472.674	2.00125	5e-05	9.09545e-05	path:sthe03420	Nucleotide excision repair - Streptococcus thermophilus ASCC 1275	COG: COG0178	L	Replication, recombination and repair
T303_08575	hypothetical protein	159	80.9967	320.36	1.98376	5e-05	9.09545e-05	NA	NA	NA	NA	NA
T303_04595	hypothetical protein	441	912.147	3595.88	1.97901	5e-05	9.09545e-05	NA	NA	NA	NA	NA
T303_06695	hypothetical protein	456	92.8508	364.527	1.97304	5e-05	9.09545e-05	NA	NA	NA	NA	NA
T303_04405	shikimate kinase	2583	291.812	1143.6	1.97047	5e-05	9.09545e-05	path:sthe00400;path:sthe01100;path:sthe01110;path:sthe01130;path:sthe01230	Phenylalanine, tyrosine and tryptophan biosynthesis - Streptococcus thermophilus ASCC 1275;Metabolic pathways - Streptococcus thermophilus ASCC 1275;Biosynthesis of secondary metabolites - Streptococcus thermophilus ASCC 1275;Biosynthesis of antibiotics - Streptococcus thermophilus ASCC 1275;Biosynthesis of amino acids - Streptococcus thermophilus ASCC 1275	COG: COG0703	E	Amino acid transport and metabolism
T303_01340	amidophosphoribosyltransferase	1440	267.382	1045.74	1.96755	5e-05	9.09545e-05	path:sthe00230;path:sthe00250;path:sthe01100;path:sthe01110;path:sthe01130	Purine metabolism - Streptococcus thermophilus ASCC 1275;Alanine, aspartate and glutamate metabolism - Streptococcus thermophilus ASCC 1275;Metabolic pathways - Streptococcus thermophilus ASCC 1275;Biosynthesis of secondary metabolites - Streptococcus thermophilus ASCC 1275;Biosynthesis of antibiotics - Streptococcus thermophilus ASCC 1275	COG: COG0034	F	Nucleotide transport and metabolism
T303_09425	membrane protein	621	32.0605	125.338	1.96695	5e-05	9.09545e-05	NA	NA	NA	NA	NA
T303_05945	AraC family transcriptional regulator	609	7.51644	29.2661	1.96111	5e-05	9.09545e-05	NA	NA	NA	NA	NA
T303_09625	hypothetical protein	913	29.8743	115.961	1.95667	5e-05	9.09545e-05	NA	NA	NA	NA	NA
T303_01720	hypothetical protein	501	95.2085	368.741	1.95344	5e-05	9.09545e-05	NA	NA	NA	NA	NA
T303_06080	maltodextrin phosphorylase	2265	1797.84	6930.43	1.94668	5e-05	9.09545e-05	path:sthe00500;path:sthe01100;path:sthe01110	Starch and sucrose metabolism - Streptococcus thermophilus ASCC 1275;Metabolic pathways - Streptococcus thermophilus ASCC 1275;Biosynthesis of secondary metabolites - Streptococcus thermophilus ASCC 1275	COG: COG0058	G	Carbohydrate transport and metabolism
T303_00190	glutamyl aminopeptidase	1068	137.512	529.767	1.9458	5e-05	9.09545e-05	NA	NA	COG: COG1363	EG	NA
T303_09600	hypothetical protein	954	24.6865	94.968	1.94372	5e-05	9.09545e-05	NA	NA	NA	NA	NA
T303_09450	asparaginase	924	33.8869	129.991	1.93962	5e-05	9.09545e-05	path:sthe00250;path:sthe00460;path:sthe01100;path:sthe01110	Alanine, aspartate and glutamate metabolism - Streptococcus thermophilus ASCC 1275;Cyanoamino acid metabolism - Streptococcus thermophilus ASCC 1275;Metabolic pathways - Streptococcus thermophilus ASCC 1275;Biosynthesis of secondary metabolites - Streptococcus thermophilus ASCC 1275	COG: COG0252	JU	NA
T303_05425	cystathionine beta-lyase	1185	109.731	417.297	1.92711	5e-05	9.09545e-05	path:sthe00270;path:sthe00450;path:sthe01100;path:sthe01110;path:sthe01230	Cysteine and methionine metabolism - Streptococcus thermophilus ASCC 1275;Selenocompound metabolism - Streptococcus thermophilus ASCC 1275;Metabolic pathways - Streptococcus thermophilus ASCC 1275;Biosynthesis of secondary metabolites - Streptococcus thermophilus ASCC 1275;Biosynthesis of amino acids - Streptococcus thermophilus ASCC 1275	COG: COG0626	E	Amino acid transport and metabolism
T303_04950	adenosine deaminase	1011	28.0826	106.008	1.91643	5e-05	9.09545e-05	path:sthe00230;path:sthe01100	Purine metabolism - Streptococcus thermophilus ASCC 1275;Metabolic pathways - Streptococcus thermophilus ASCC 1275	COG: COG1816	F	Nucleotide transport and metabolism
T303_02450	membrane protein	690	968.231	3631.36	1.90709	5e-05	9.09545e-05	NA	NA	COG: COG0670	R	General function prediction only
T303_04025	hemolysin III-like protein	678	218.906	817.026	1.90007	5e-05	9.09545e-05	NA	NA	COG: COG1272	U	Intracellular trafficking, secretion, and vesicular transport
T303_07350	NADH oxidase	1386	809.902	3009.75	1.89383	5e-05	9.09545e-05	NA	NA	NA	NA	NA
T303_06155	hypothetical protein	763	8.44209	31.2771	1.88943	5e-05	9.09545e-05	NA	NA	NA	NA	NA
T303_09435	hisitidine kinase	867	40.7951	150.81	1.88627	5e-05	9.09545e-05	NA	NA	NA	NA	NA
T303_08315	excinuclease ABC subunit B	2007	148.115	546.768	1.88421	5e-05	9.09545e-05	path:sthe03420	Nucleotide excision repair - Streptococcus thermophilus ASCC 1275	COG: COG0556	L	Replication, recombination and repair
T303_02060	UDP pyrophosphate phosphatase	855	174.727	636.255	1.8645	5e-05	9.09545e-05	path:sthe00550	Peptidoglycan biosynthesis - Streptococcus thermophilus ASCC 1275	COG: COG1968	I	Lipid transport and metabolism
T303_00235	competence protein ComG	3616	4.51722	16.3452	1.85536	0.00465	0.00708963	NA	NA	NA	NA	NA
T303_03150	DeoR family transcriptional regulator	1655	668.412	2416.72	1.85424	5e-05	9.09545e-05	NA	NA	COG: COG1349	KG	NA
T303_07940	glycogen debranching protein	1366	20.7675	74.2184	1.83745	5e-05	9.09545e-05	path:sthe00500;path:sthe01100;path:sthe01110	Starch and sucrose metabolism - Streptococcus thermophilus ASCC 1275;Metabolic pathways - Streptococcus thermophilus ASCC 1275;Biosynthesis of secondary metabolites - Streptococcus thermophilus ASCC 1275	COG: COG1523	G	Carbohydrate transport and metabolism
T303_03635	glycyl-tRNA synthase subunit beta	2037	524.395	1864.78	1.83028	5e-05	9.09545e-05	path:sthe00970	Aminoacyl-tRNA biosynthesis - Streptococcus thermophilus ASCC 1275	COG: COG0751	J	Translation, ribosomal structure and biogenesis
T303_05620	transcriptional regulator	921	218.389	775.728	1.82865	5e-05	9.09545e-05	NA	NA	NA	NA	NA
T303_06840	pyruvate kinase	1503	4753.32	16727.6	1.81522	5e-05	9.09545e-05	path:sthe00010;path:sthe00230;path:sthe00620;path:sthe01100;path:sthe01110;path:sthe01120;path:sthe01130;path:sthe01200;path:sthe01230	Glycolysis / Gluconeogenesis - Streptococcus thermophilus ASCC 1275;Purine metabolism - Streptococcus thermophilus ASCC 1275;Pyruvate metabolism - Streptococcus thermophilus ASCC 1275;Metabolic pathways - Streptococcus thermophilus ASCC 1275;Biosynthesis of secondary metabolites - Streptococcus thermophilus ASCC 1275;Microbial metabolism in diverse environments - Streptococcus thermophilus ASCC 1…	COG: COG0469	G	Carbohydrate transport and metabolism
T303_08975	glycosyltransferase	255	10.1445	35.5249	1.80813	0.0001	0.00017893	NA	NA	NA	NA	NA
T303_06640	sensor kinase	2859	229.617	803.065	1.80629	5e-05	9.09545e-05	path:sthe02020	Two-component system - Streptococcus thermophilus ASCC 1275	COG: COG5002	T	Signal transduction mechanisms
T303_02310	cytochrome C	765	16.7948	58.672	1.80466	5e-05	9.09545e-05	NA	NA	COG: COG1349	KG	NA
T303_09235	membrane protein	216	345.807	1204.79	1.80074	5e-05	9.09545e-05	NA	NA	NA	NA	NA
T303_06150	alkaline amylopullulanase	513	9.72315	33.7815	1.79674	5e-05	9.09545e-05	NA	NA	NA	NA	NA
T303_06880	2-isopropylmalate synthase	1563	61.5412	213.158	1.7923	5e-05	9.09545e-05	path:sthe00290;path:sthe00620;path:sthe01100;path:sthe01110;path:sthe01210;path:sthe01230	Valine, leucine and isoleucine biosynthesis - Streptococcus thermophilus ASCC 1275;Pyruvate metabolism - Streptococcus thermophilus ASCC 1275;Metabolic pathways - Streptococcus thermophilus ASCC 1275;Biosynthesis of secondary metabolites - Streptococcus thermophilus ASCC 1275;2-Oxocarboxylic acid metabolism - Streptococcus thermophilus ASCC 1275;Biosynthesis of amino acids - Streptococcus thermop…	COG: COG0119	E	Amino acid transport and metabolism
T303_07855	ATP-dependent dsDNA exonuclease	4403	57.9673	200.227	1.78833	5e-05	9.09545e-05	NA	NA	COG: COG0419	L	Replication, recombination and repair
T303_09500	fructokinase	894	385.008	1329.04	1.78742	5e-05	9.09545e-05	path:sthe00051;path:sthe00500;path:sthe00520;path:sthe01100	Fructose and mannose metabolism - Streptococcus thermophilus ASCC 1275;Starch and sucrose metabolism - Streptococcus thermophilus ASCC 1275;Amino sugar and nucleotide sugar metabolism - Streptococcus thermophilus ASCC 1275;Metabolic pathways - Streptococcus thermophilus ASCC 1275	COG: COG0524	G	Carbohydrate transport and metabolism
T303_07710	cell wall surface anchor protein	456	2.12896	7.34681	1.78697	0.0005	0.000846591	NA	NA	NA	NA	NA
T303_03435	acetylglutamate kinase	738	10.2453	35.2458	1.78249	5e-05	9.09545e-05	path:sthe00220;path:sthe01100;path:sthe01110;path:sthe01130;path:sthe01210;path:sthe01230	Arginine biosynthesis - Streptococcus thermophilus ASCC 1275;Metabolic pathways - Streptococcus thermophilus ASCC 1275;Biosynthesis of secondary metabolites - Streptococcus thermophilus ASCC 1275;Biosynthesis of antibiotics - Streptococcus thermophilus ASCC 1275;2-Oxocarboxylic acid metabolism - Streptococcus thermophilus ASCC 1275;Biosynthesis of amino acids - Streptococcus thermophilus ASCC 1275	COG: COG0548	E	Amino acid transport and metabolism
T303_02915	ATP-dependent Clp protease proteolytic subunit	591	1784.15	6122.51	1.77888	5e-05	9.09545e-05	NA	NA	COG: COG0740	O	Post-translational modification, protein turnover, and chaperones
T303_03155	6-phosphofructokinase	1655	691.139	2362.76	1.77343	5e-05	9.09545e-05	path:sthe00051	Fructose and mannose metabolism - Streptococcus thermophilus ASCC 1275	COG: COG1105	G	Carbohydrate transport and metabolism
T303_02055	glutamine ABC transporter substrate-binding protein	2291	156.983	536.381	1.77265	5e-05	9.09545e-05	path:sthe02010	ABC transporters - Streptococcus thermophilus ASCC 1275	COG: COG0834	ET	NA
T303_02000	1,6-alpha-glucanhydrolase	771	6.04286	20.6102	1.77006	5e-05	9.09545e-05	NA	NA	NA	NA	NA
T303_02440	23S rRNA methyltransferase	738	798.296	2719.24	1.76821	5e-05	9.09545e-05	NA	NA	COG: COG0566	J	Translation, ribosomal structure and biogenesis
T303_03640	hypothetical protein	258	779.241	2654.05	1.76806	5e-05	9.09545e-05	NA	NA	NA	NA	NA
T303_00355	glutamate racemase	261	5.04107	17.0961	1.76186	0.0031	0.00482975	path:sthe00500	Starch and sucrose metabolism - Streptococcus thermophilus ASCC 1275	COG: COG0366	G	Carbohydrate transport and metabolism
T303_02975	competence protein	1963	25.5723	86.4838	1.75785	5e-05	9.09545e-05	NA	NA	COG: COG1040	R	General function prediction only
T303_02435	acylphosphatase	279	6.07958	20.4585	1.75066	0.00035	0.000600681	path:sthe00620;path:sthe00627;path:sthe01120	Pyruvate metabolism - Streptococcus thermophilus ASCC 1275;Aminobenzoate degradation - Streptococcus thermophilus ASCC 1275;Microbial metabolism in diverse environments - Streptococcus thermophilus ASCC 1275	COG: COG1254	C	Energy production and conversion
T303_04585	prolipoprotein diacylglyceryl transferase	1721	349.074	1166.8	1.74095	5e-05	9.09545e-05	NA	NA	COG: COG0682	M	Cell wall/membrane/envelope biogenesis
T303_03935	diphosphomevalonate decarboxylase	2793	80.9783	270.372	1.73934	5e-05	9.09545e-05	path:sthe00900;path:sthe01100;path:sthe01110;path:sthe01130	Terpenoid backbone biosynthesis - Streptococcus thermophilus ASCC 1275;Metabolic pathways - Streptococcus thermophilus ASCC 1275;Biosynthesis of secondary metabolites - Streptococcus thermophilus ASCC 1275;Biosynthesis of antibiotics - Streptococcus thermophilus ASCC 1275	COG: COG3407	I	Lipid transport and metabolism
T303_08320	hypothetical protein	468	89.0624	295.159	1.72861	5e-05	9.09545e-05	NA	NA	NA	NA	NA
T303_05275	hypothetical protein	636	92.682	303.438	1.71104	5e-05	9.09545e-05	NA	NA	NA	NA	NA
T303_01920	transposase IS1167	495	35.0958	114.851	1.71039	5e-05	9.09545e-05	NA	NA	NA	NA	NA
T303_04795	cytoplasmic membrane protein	561	951.843	3107.7	1.70705	5e-05	9.09545e-05	NA	NA	COG: COG1704	S	Function unknown
T303_08660	hypothetical protein	270	108.03	352.494	1.70617	5e-05	9.09545e-05	NA	NA	COG: COG2827	L	Replication, recombination and repair
T303_05345	cyclic nucleotide-binding protein	3521	343.414	1119.7	1.70509	5e-05	9.09545e-05	NA	NA	NA	NA	NA
T303_07910	zinc metalloprotease ZmpB	159	26.2636	85.34	1.70015	0.0197	0.0281994	NA	NA	NA	NA	NA
T303_09820	16S rRNA methyltransferase	873	229.852	746.12	1.69871	5e-05	9.09545e-05	NA	NA	COG: COG0030	J	Translation, ribosomal structure and biogenesis
T303_07850	peptidylprolyl isomerase	633	5.12887	16.6132	1.69561	5e-05	9.09545e-05	NA	NA	NA	NA	NA
T303_00910	hypothetical protein	756	1.13305	3.65599	1.69005	0.0001	0.00017893	NA	NA	NA	NA	NA
T303_00465	fructose-1,6-bisphosphate aldolase	882	7413.58	23905.7	1.68911	5e-05	9.09545e-05	path:sthe00010;path:sthe00030;path:sthe00051;path:sthe00680;path:sthe01100;path:sthe01110;path:sthe01120;path:sthe01130;path:sthe01200;path:sthe01230	Glycolysis / Gluconeogenesis - Streptococcus thermophilus ASCC 1275;Pentose phosphate pathway - Streptococcus thermophilus ASCC 1275;Fructose and mannose metabolism - Streptococcus thermophilus ASCC 1275;Methane metabolism - Streptococcus thermophilus ASCC 1275;Metabolic pathways - Streptococcus thermophilus ASCC 1275;Biosynthesis of secondary metabolites - Streptococcus thermophilus ASCC 1275;Mi…	COG: COG0191	G	Carbohydrate transport and metabolism
T303_05045	anthranilate synthase	1719	108.047	348.142	1.68802	5e-05	9.09545e-05	path:sthe00790	Folate biosynthesis - Streptococcus thermophilus ASCC 1275	COG: COG0147 COG0115	EH EH	NA
T303_04835	DNA protection during starvation protein	522	4678.86	15017.4	1.6824	5e-05	9.09545e-05	NA	NA	COG: COG0783	PV	NA
T303_06145	alkaline amylopullulanase	306	9.17483	29.4235	1.68121	5e-05	9.09545e-05	NA	NA	NA	NA	NA
T303_09895	transposase IS200	282	22.8689	72.2575	1.65976	5e-05	9.09545e-05	NA	NA	COG: COG1943	X	NA
T303_03430	N-acetylglutamate synthase	1194	11.0938	34.9411	1.65517	5e-05	9.09545e-05	path:sthe00220;path:sthe01100;path:sthe01110;path:sthe01130;path:sthe01210;path:sthe01230	Arginine biosynthesis - Streptococcus thermophilus ASCC 1275;Metabolic pathways - Streptococcus thermophilus ASCC 1275;Biosynthesis of secondary metabolites - Streptococcus thermophilus ASCC 1275;Biosynthesis of antibiotics - Streptococcus thermophilus ASCC 1275;2-Oxocarboxylic acid metabolism - Streptococcus thermophilus ASCC 1275;Biosynthesis of amino acids - Streptococcus thermophilus ASCC 1275	COG: COG1364	E	Amino acid transport and metabolism
T303_09805	ribulose-phosphate 3-epimerase	1285	514.221	1605.04	1.64214	5e-05	9.09545e-05	path:sthe00030;path:sthe00040;path:sthe01100;path:sthe01110;path:sthe01120;path:sthe01130;path:sthe01200;path:sthe01230	Pentose phosphate pathway - Streptococcus thermophilus ASCC 1275;Pentose and glucuronate interconversions - Streptococcus thermophilus ASCC 1275;Metabolic pathways - Streptococcus thermophilus ASCC 1275;Biosynthesis of secondary metabolites - Streptococcus thermophilus ASCC 1275;Microbial metabolism in diverse environments - Streptococcus thermophilus ASCC 1275;Biosynthesis of antibiotics - Strep…	COG: COG0036	G	Carbohydrate transport and metabolism
T303_04490	hypothetical protein	752	72.8168	225.221	1.629	5e-05	9.09545e-05	NA	NA	NA	NA	NA
T303_03440	argD; acetylornithine aminotransferase	1131	12.5935	38.9475	1.62885	5e-05	9.09545e-05	path:sthe00220;path:sthe00300;path:sthe01100;path:sthe01110;path:sthe01120;path:sthe01130;path:sthe01210;path:sthe01230	Arginine biosynthesis - Streptococcus thermophilus ASCC 1275;Lysine biosynthesis - Streptococcus thermophilus ASCC 1275;Metabolic pathways - Streptococcus thermophilus ASCC 1275;Biosynthesis of secondary metabolites - Streptococcus thermophilus ASCC 1275;Microbial metabolism in diverse environments - Streptococcus thermophilus ASCC 1275;Biosynthesis of antibiotics - Streptococcus thermophilus ASC…	COG: COG0160 COG4992	E E	NA
T303_05810	ferrichrome ABC transporter substrate-binding protein	252	6.65105	20.4671	1.62165	0.0035	0.00543744	NA	NA	NA	NA	NA
T303_04845	hypothetical protein	1168	4442.61	13638.6	1.61821	0.00375	0.00579288	NA	NA	NA	NA	NA
T303_06550	signal peptidase	685	510.721	1557.47	1.6086	5e-05	9.09545e-05	path:sthe02024;path:sthe03060	Quorum sensing - Streptococcus thermophilus ASCC 1275;Protein export - Streptococcus thermophilus ASCC 1275	COG: COG0681	U	Intracellular trafficking, secretion, and vesicular transport
T303_03365	competence protein CoiA	1044	0.660308	2.01193	1.60737	0.00085	0.00140297	NA	NA	COG: COG4469	R	General function prediction only
T303_09455	hypothetical protein	147	35.5926	107.825	1.59904	0.03375	0.0464452	NA	NA	NA	NA	NA
T303_04850	glucokinase	1168	2148.24	6501.38	1.59759	5e-05	9.09545e-05	path:sthe00010;path:sthe00052;path:sthe00500;path:sthe00520;path:sthe00521;path:sthe01100;path:sthe01110;path:sthe01120;path:sthe01130;path:sthe01200	Glycolysis / Gluconeogenesis - Streptococcus thermophilus ASCC 1275;Galactose metabolism - Streptococcus thermophilus ASCC 1275;Starch and sucrose metabolism - Streptococcus thermophilus ASCC 1275;Amino sugar and nucleotide sugar metabolism - Streptococcus thermophilus ASCC 1275;Streptomycin biosynthesis - Streptococcus thermophilus ASCC 1275;Metabolic pathways - Streptococcus thermophilus ASCC 1…	COG: COG0837	G	Carbohydrate transport and metabolism
T303_09225	hypothetical protein	402	13.6655	41.1225	1.58939	5e-05	9.09545e-05	NA	NA	NA	NA	NA
T303_02075	iron ABC transporter ATP-binding protein	804	415.947	1251.2	1.58885	5e-05	9.09545e-05	NA	NA	COG: COG0396	O	Post-translational modification, protein turnover, and chaperones
T303_01080	50S rRNA methyltransferase	504	63.3407	188.907	1.57647	5e-05	9.09545e-05	NA	NA	COG: COG1576	J	Translation, ribosomal structure and biogenesis
T303_02795	PTS mannose transporter subunit IID	912	325.43	965.632	1.56913	5e-05	9.09545e-05	path:sthe00051;path:sthe00520;path:sthe01100;path:sthe02060	Fructose and mannose metabolism - Streptococcus thermophilus ASCC 1275;Amino sugar and nucleotide sugar metabolism - Streptococcus thermophilus ASCC 1275;Metabolic pathways - Streptococcus thermophilus ASCC 1275;Phosphotransferase system (PTS) - Streptococcus thermophilus ASCC 1275	COG: COG3716	G	Carbohydrate transport and metabolism
T303_00095	membrane-bound protein	456	55.5747	164.399	1.5647	5e-05	9.09545e-05	NA	NA	NA	NA	NA
T303_02050	peptide ABC transporter ATP-binding protein	2291	237.585	702.724	1.56452	5e-05	9.09545e-05	path:sthe02010	ABC transporters - Streptococcus thermophilus ASCC 1275	COG: COG1126	E	Amino acid transport and metabolism
T303_09090	thioredoxin	225	136.255	402.922	1.56419	5e-05	9.09545e-05	NA	NA	NA	NA	NA
T303_05160	formate--tetrahydrofolate ligase	1671	454.571	1338.73	1.55829	5e-05	9.09545e-05	path:sthe00670;path:sthe01100;path:sthe01120;path:sthe01200	One carbon pool by folate - Streptococcus thermophilus ASCC 1275;Metabolic pathways - Streptococcus thermophilus ASCC 1275;Microbial metabolism in diverse environments - Streptococcus thermophilus ASCC 1275;Carbon metabolism - Streptococcus thermophilus ASCC 1275	COG: COG2759	F	Nucleotide transport and metabolism
T303_06455	phosphopentomutase	1212	657.617	1936.21	1.55792	5e-05	9.09545e-05	path:sthe00030;path:sthe00230	Pentose phosphate pathway - Streptococcus thermophilus ASCC 1275;Purine metabolism - Streptococcus thermophilus ASCC 1275	COG: COG1015	G	Carbohydrate transport and metabolism
T303_08830	DNA polymerase III subunit epsilon	591	74.9077	218.592	1.54506	5e-05	9.09545e-05	path:sthe00230;path:sthe00240;path:sthe01100;path:sthe03030;path:sthe03430;path:sthe03440	Purine metabolism - Streptococcus thermophilus ASCC 1275;Pyrimidine metabolism - Streptococcus thermophilus ASCC 1275;Metabolic pathways - Streptococcus thermophilus ASCC 1275;DNA replication - Streptococcus thermophilus ASCC 1275;Mismatch repair - Streptococcus thermophilus ASCC 1275;Homologous recombination - Streptococcus thermophilus ASCC 1275	COG: COG0847	L	Replication, recombination and repair
T303_05420	cysteine synthase	912	133.033	385.674	1.5356	5e-05	9.09545e-05	path:sthe00270;path:sthe00920;path:sthe01100;path:sthe01110;path:sthe01120;path:sthe01130;path:sthe01200;path:sthe01230	Cysteine and methionine metabolism - Streptococcus thermophilus ASCC 1275;Sulfur metabolism - Streptococcus thermophilus ASCC 1275;Metabolic pathways - Streptococcus thermophilus ASCC 1275;Biosynthesis of secondary metabolites - Streptococcus thermophilus ASCC 1275;Microbial metabolism in diverse environments - Streptococcus thermophilus ASCC 1275;Biosynthesis of antibiotics - Streptococcus therm…	COG: COG0031	E	Amino acid transport and metabolism
T303_08055	GntR family transcriptional regulator	378	1262.02	3656.67	1.53479	5e-05	9.09545e-05	NA	NA	NA	NA	NA
T303_07825	MutR family transcriptional regulator	861	18.8124	54.2579	1.52815	5e-05	9.09545e-05	NA	NA	NA	NA	NA
T303_03065	enoyl-CoA hydratase	792	335.841	967.388	1.52631	5e-05	9.09545e-05	path:sthe00061	Fatty acid biosynthesis - Streptococcus thermophilus ASCC 1275	COG: COG1024	I	Lipid transport and metabolism
T303_01090	plasmid partitioning protein ParB	768	41.2627	118.399	1.52074	5e-05	9.09545e-05	NA	NA	COG: COG1475	D	Cell cycle control, cell division, chromosome partitioning
T303_06805	hypothetical protein	222	552.826	1581.59	1.51647	5e-05	9.09545e-05	NA	NA	NA	NA	NA
T303_02390	hypothetical protein	717	708.934	2025.93	1.51486	5e-05	9.09545e-05	NA	NA	NA	NA	NA
T303_00800	hypothetical protein	804	206.144	588.664	1.5138	5e-05	9.09545e-05	NA	NA	COG: COG3022	P	Inorganic ion transport and metabolism
T303_06010	ArsR family transcriptional regulator	1445	751.354	2145.58	1.5138	5e-05	9.09545e-05	NA	NA	COG: COG1393	P	Inorganic ion transport and metabolism
T303_02395	UDP-N-acetylmuramate--alanine ligase	1344	772.913	2194.66	1.50562	5e-05	9.09545e-05	path:sthe00471;path:sthe00550;path:sthe01100	D-Glutamine and D-glutamate metabolism - Streptococcus thermophilus ASCC 1275;Peptidoglycan biosynthesis - Streptococcus thermophilus ASCC 1275;Metabolic pathways - Streptococcus thermophilus ASCC 1275	COG: COG0773	M	Cell wall/membrane/envelope biogenesis
T303_07955	cell division protein FtsK	2415	212.604	599.677	1.49602	5e-05	9.09545e-05	NA	NA	COG: COG1674	D	Cell cycle control, cell division, chromosome partitioning
T303_01815	hypothetical protein	267	308.039	863.33	1.4868	5e-05	9.09545e-05	NA	NA	COG: COG3830	T	Signal transduction mechanisms
T303_08065	ABC transporter permease	792	1303.33	3609.13	1.46945	5e-05	9.09545e-05	NA	NA	NA	NA	NA
T303_01440	hisitidine kinase	375	8.21216	22.7053	1.46719	5e-05	9.09545e-05	NA	NA	NA	NA	NA
T303_03060	HAD family hydrolase	639	141.17	390.294	1.46713	5e-05	9.09545e-05	NA	NA	NA	NA	NA
T303_01345	phosphoribosylaminoimidazole synthetase	1574	308.236	846.931	1.45821	5e-05	9.09545e-05	path:sthe00230;path:sthe01100;path:sthe01110;path:sthe01130	Purine metabolism - Streptococcus thermophilus ASCC 1275;Metabolic pathways - Streptococcus thermophilus ASCC 1275;Biosynthesis of secondary metabolites - Streptococcus thermophilus ASCC 1275;Biosynthesis of antibiotics - Streptococcus thermophilus ASCC 1275	COG: COG0150	F	Nucleotide transport and metabolism
T303_07870	lactose/galactose permease	1905	247.318	669.826	1.43742	5e-05	9.09545e-05	NA	NA	COG: COG2211	G	Carbohydrate transport and metabolism
T303_08430	gyrB; DNA gyrase subunit B	1953	773.766	2095.04	1.43701	5e-05	9.09545e-05	NA	NA	COG: COG0187	L	Replication, recombination and repair
T303_03195	accessory Sec system glycosyltransferase GtfB	2824	300.52	807.034	1.42517	5e-05	9.09545e-05	NA	NA	NA	NA	NA
T303_07475	multidrug ABC transporter permease	792	6.25285	16.77	1.42329	5e-05	9.09545e-05	NA	NA	COG: COG0842 COG1277 COG1668 COG1682 COG3694	V O CP GM R	NA
T303_05450	DNA methyltransferase	633	0.554776	1.48662	1.42206	0.0308	0.0427083	NA	NA	COG: COG0286	V	Defense mechanisms
T303_08585	citrulline cluster-linked protein	480	30.4151	81.288	1.41825	5e-05	9.09545e-05	NA	NA	NA	NA	NA
T303_08995	O-sialoglycoprotein endopeptidase	1373	49.8571	132.392	1.40895	5e-05	9.09545e-05	path:sthe02010	ABC transporters - Streptococcus thermophilus ASCC 1275	COG: COG1464	P	Inorganic ion transport and metabolism
T303_04740	type I restriction-modification system restriction subunit	2991	95.9087	254.256	1.40655	5e-05	9.09545e-05	NA	NA	COG: COG0610	V	Defense mechanisms
T303_03900	16S pseudouridylate synthase	720	53.1078	140.456	1.40313	5e-05	9.09545e-05	NA	NA	COG: COG1187	J	Translation, ribosomal structure and biogenesis
T303_01690	hypothetical protein	189	24.0285	63.5262	1.40261	0.0029	0.00453108	NA	NA	NA	NA	NA
T303_05235	16S rRNA methyltransferase	642	418.655	1105.86	1.40134	5e-05	9.09545e-05	NA	NA	COG: COG2813	J	Translation, ribosomal structure and biogenesis
T303_00365	alpha,alpha-phosphotrehalase	748	4.54135	11.8377	1.3822	0.0106	0.015751	path:sthe00500	Starch and sucrose metabolism - Streptococcus thermophilus ASCC 1275	COG: COG0366	G	Carbohydrate transport and metabolism
T303_01725	2-dehydropantoate 2-reductase	957	740.698	1926.34	1.3789	5e-05	9.09545e-05	path:sthe00770;path:sthe01100;path:sthe01110	Pantothenate and CoA biosynthesis - Streptococcus thermophilus ASCC 1275;Metabolic pathways - Streptococcus thermophilus ASCC 1275;Biosynthesis of secondary metabolites - Streptococcus thermophilus ASCC 1275	COG: COG1893	H	Coenzyme transport and metabolism
T303_06820	hypothetical protein	291	2.88064	7.48514	1.37764	0.0278	0.0388773	NA	NA	NA	NA	NA
T303_04830	Peptidase family S11	1380	117.017	303.884	1.3768	5e-05	9.09545e-05	NA	NA	NA	NA	NA
T303_04495	pyrimidine dimer DNA glycosylase	752	87.1399	226.191	1.37614	5e-05	9.09545e-05	NA	NA	NA	NA	NA
T303_08310	NUDIX hydrolase	465	201.808	523.781	1.37598	5e-05	9.09545e-05	NA	NA	COG: COG0494 COG1051	V F	NA
T303_05130	5-methyltetrahydropteroyltriglutamate--homocysteine methyltransferase	2289	21.0359	54.4697	1.3726	5e-05	9.09545e-05	path:sthe00270;path:sthe00450;path:sthe01100;path:sthe01110;path:sthe01230	Cysteine and methionine metabolism - Streptococcus thermophilus ASCC 1275;Selenocompound metabolism - Streptococcus thermophilus ASCC 1275;Metabolic pathways - Streptococcus thermophilus ASCC 1275;Biosynthesis of secondary metabolites - Streptococcus thermophilus ASCC 1275;Biosynthesis of amino acids - Streptococcus thermophilus ASCC 1275	COG: COG0620	E	Amino acid transport and metabolism
T303_09615	hypothetical protein	913	33.842	87.4458	1.36958	0.00075	0.00124418	NA	NA	NA	NA	NA
T303_08060	multidrug ABC transporter ATP-binding protein	699	1092.66	2800.8	1.35799	5e-05	9.09545e-05	NA	NA	COG: COG1131 COG1134	V GM	NA
T303_07720	hypothetical protein	1772	43.9511	112.579	1.35697	0.0011	0.0017993	NA	NA	NA	NA	NA
T303_08560	rpsP; 30S ribosomal protein S16	273	1828.59	4678	1.35516	5e-05	9.09545e-05	path:sthe03010	Ribosome - Streptococcus thermophilus ASCC 1275	COG: COG0228	J	Translation, ribosomal structure and biogenesis
T303_06875	3-isopropylmalate dehydrogenase	1047	76.3455	194.828	1.35159	5e-05	9.09545e-05	path:sthe00290;path:sthe00660;path:sthe01100;path:sthe01110;path:sthe01210;path:sthe01230	Valine, leucine and isoleucine biosynthesis - Streptococcus thermophilus ASCC 1275;C5-Branched dibasic acid metabolism - Streptococcus thermophilus ASCC 1275;Metabolic pathways - Streptococcus thermophilus ASCC 1275;Biosynthesis of secondary metabolites - Streptococcus thermophilus ASCC 1275;2-Oxocarboxylic acid metabolism - Streptococcus thermophilus ASCC 1275;Biosynthesis of amino acids - Strep…	COG: COG0473	CE	NA
T303_05765	molecular chaperone GroES	1038	253.917	647.697	1.35096	5e-05	9.09545e-05	NA	NA	NA	NA	NA
T303_04200	membrane protein	141	399.761	1019.67	1.35089	5e-05	9.09545e-05	NA	NA	NA	NA	NA
T303_08825	MerR family transcriptional regulator	729	60.4204	154.075	1.35052	5e-05	9.09545e-05	NA	NA	NA	NA	NA
T303_00360	alpha-amylase	748	3.88774	9.86314	1.34311	0.00015	0.000264639	path:sthe00500	Starch and sucrose metabolism - Streptococcus thermophilus ASCC 1275	COG: COG0366	G	Carbohydrate transport and metabolism
T303_09180	X-prolyl-dipeptidyl aminopeptidase	2268	797.941	2018.87	1.33919	5e-05	9.09545e-05	NA	NA	NA	NA	NA
T303_07875	galactose mutarotase	1047	14.2002	35.7741	1.333	5e-05	9.09545e-05	path:sthe00010;path:sthe00052;path:sthe01100;path:sthe01110;path:sthe01120;path:sthe01130	Glycolysis / Gluconeogenesis - Streptococcus thermophilus ASCC 1275;Galactose metabolism - Streptococcus thermophilus ASCC 1275;Metabolic pathways - Streptococcus thermophilus ASCC 1275;Biosynthesis of secondary metabolites - Streptococcus thermophilus ASCC 1275;Microbial metabolism in diverse environments - Streptococcus thermophilus ASCC 1275;Biosynthesis of antibiotics - Streptococcus thermoph…	COG: COG2017	G	Carbohydrate transport and metabolism
T303_02480	glutamate racemase	4767	437.505	1098.57	1.32825	0.00165	0.00264355	path:sthe00471;path:sthe01100	D-Glutamine and D-glutamate metabolism - Streptococcus thermophilus ASCC 1275;Metabolic pathways - Streptococcus thermophilus ASCC 1275	COG: COG0796	M	Cell wall/membrane/envelope biogenesis
T303_04915	ileS; isoleucyl-tRNA synthetase	2790	503.053	1260.9	1.32568	5e-05	9.09545e-05	path:sthe00970	Aminoacyl-tRNA biosynthesis - Streptococcus thermophilus ASCC 1275	COG: COG0060	J	Translation, ribosomal structure and biogenesis
T303_00915	membrane protein	2370	21.5787	53.908	1.32089	5e-05	9.09545e-05	NA	NA	COG: COG1511	S	Function unknown
T303_04540	CRISPR-associated protein Cas2	1373	29.6633	73.8827	1.31656	0.0133	0.0195855	NA	NA	COG: COG3512	V	Defense mechanisms
T303_07450	excinuclease ABC subunit C	1788	155.978	387.791	1.31394	5e-05	9.09545e-05	path:sthe03420	Nucleotide excision repair - Streptococcus thermophilus ASCC 1275	COG: COG0322	L	Replication, recombination and repair
T303_08485	lactoylglutathione lyase	396	1966.33	4888.54	1.31389	5e-05	9.09545e-05	path:sthe00620	Pyruvate metabolism - Streptococcus thermophilus ASCC 1275	COG: COG0346	Q	Secondary metabolites biosynthesis, transport, and catabolism
T303_04195	ferrous iron transporter B	2612	164.559	407.939	1.30975	5e-05	9.09545e-05	NA	NA	COG: COG0370	P	Inorganic ion transport and metabolism
T303_07385	ribonucleoside-triphosphate reductase	339	596.544	1477.82	1.30876	5e-05	9.09545e-05	NA	NA	NA	NA	NA
T303_09220	pore-forming peptide bacteriocin	255	21.8855	54.0776	1.30506	5e-05	9.09545e-05	NA	NA	NA	NA	NA
T303_05135	5,10-methylenetetrahydrofolate reductase	936	26.3828	65.0647	1.30228	5e-05	9.09545e-05	path:sthe00670;path:sthe01100;path:sthe01120;path:sthe01200	One carbon pool by folate - Streptococcus thermophilus ASCC 1275;Metabolic pathways - Streptococcus thermophilus ASCC 1275;Microbial metabolism in diverse environments - Streptococcus thermophilus ASCC 1275;Carbon metabolism - Streptococcus thermophilus ASCC 1275	COG: COG0685	E	Amino acid transport and metabolism
T303_05415	type I restriction-modification system restriction subunit	1017	4.2956	10.5623	1.29799	5e-05	9.09545e-05	NA	NA	NA	NA	NA
T303_08185	gamma-glutamyl hydrolase	1384	145.614	357.459	1.29563	5e-05	9.09545e-05	NA	NA	COG: COG2071	E	Amino acid transport and metabolism
T303_09065	Fe-S oxidoreductase	1729	371.886	909.103	1.28958	5e-05	9.09545e-05	NA	NA	COG: COG1242	R	General function prediction only
T303_05700	hypothetical protein	165	36.8807	90.1144	1.28889	0.01415	0.0207441	NA	NA	NA	NA	NA
T303_09535	Cytidine deaminase	471	281.595	687.291	1.2873	5e-05	9.09545e-05	path:sthe00240;path:sthe01100	Pyrimidine metabolism - Streptococcus thermophilus ASCC 1275;Metabolic pathways - Streptococcus thermophilus ASCC 1275	COG: COG2131	F	Nucleotide transport and metabolism
T303_02910	uracil phosphoribosyltransferase	630	1068.8	2605.94	1.28582	5e-05	9.09545e-05	path:sthe00240;path:sthe01100	Pyrimidine metabolism - Streptococcus thermophilus ASCC 1275;Metabolic pathways - Streptococcus thermophilus ASCC 1275	COG: COG0035	F	Nucleotide transport and metabolism
T303_08655	methyltransferase	765	74.9798	182.67	1.28467	5e-05	9.09545e-05	NA	NA	NA	NA	NA
T303_09560	membrane protein	273	10.211	24.8661	1.28406	0.00085	0.00140297	NA	NA	NA	NA	NA
T303_05350	ATPase P	3521	312.215	753.913	1.27186	5e-05	9.09545e-05	NA	NA	COG: COG1660	T	Signal transduction mechanisms
T303_05215	transposase IS3	870	12.7465	30.753	1.27063	5e-05	9.09545e-05	NA	NA	NA	NA	NA
T303_04435	RNA methyltransferase	1371	136.219	328.252	1.26888	5e-05	9.09545e-05	NA	NA	COG: COG2265	J	Translation, ribosomal structure and biogenesis
T303_03610	N-acetylglucosamine-6-phosphate deacetylase	1167	49.4622	118.799	1.26412	5e-05	9.09545e-05	path:sthe00520;path:sthe01130	Amino sugar and nucleotide sugar metabolism - Streptococcus thermophilus ASCC 1275;Biosynthesis of antibiotics - Streptococcus thermophilus ASCC 1275	COG: COG1820	G	Carbohydrate transport and metabolism
T303_07255	glyceraldehyde-3-phosphate dehydrogenase	1434	1674.78	3995.08	1.25425	5e-05	9.09545e-05	path:sthe00010;path:sthe00030;path:sthe01100;path:sthe01120;path:sthe01200	Glycolysis / Gluconeogenesis - Streptococcus thermophilus ASCC 1275;Pentose phosphate pathway - Streptococcus thermophilus ASCC 1275;Metabolic pathways - Streptococcus thermophilus ASCC 1275;Microbial metabolism in diverse environments - Streptococcus thermophilus ASCC 1275;Carbon metabolism - Streptococcus thermophilus ASCC 1275	COG: COG1012	C	Energy production and conversion
T303_03280	ABC transporter	3583	65.0464	154.69	1.24984	5e-05	9.09545e-05	NA	NA	COG: COG1132 COG2274 COG5265	V V O	NA
T303_01350	phosphoribosylglycinamide formyltransferase	1574	279.514	663.521	1.24722	5e-05	9.09545e-05	path:sthe00230;path:sthe00670;path:sthe01100;path:sthe01110;path:sthe01130	Purine metabolism - Streptococcus thermophilus ASCC 1275;One carbon pool by folate - Streptococcus thermophilus ASCC 1275;Metabolic pathways - Streptococcus thermophilus ASCC 1275;Biosynthesis of secondary metabolites - Streptococcus thermophilus ASCC 1275;Biosynthesis of antibiotics - Streptococcus thermophilus ASCC 1275	COG: COG0299	F	Nucleotide transport and metabolism
T303_00320	sodium:solute antiporter	1290	32.7688	77.1277	1.23493	5e-05	9.09545e-05	NA	NA	NA	NA	NA
T303_07725	DNA-directed DNA polymerase	1772	29.4542	69.2712	1.23378	5e-05	9.09545e-05	NA	NA	COG: COG0389	L	Replication, recombination and repair
T303_08425	septation ring formation regulator EzrA	1725	930.064	2181.57	1.22996	5e-05	9.09545e-05	NA	NA	COG: COG4477	D	Cell cycle control, cell division, chromosome partitioning
T303_09540	X-Pro aminopeptidase	1062	200.151	467.037	1.22245	5e-05	9.09545e-05	NA	NA	COG: COG0006	E	Amino acid transport and metabolism
T303_04470	transposase	261	13.0372	30.3991	1.2214	0.00075	0.00124418	NA	NA	COG: COG2963	X	NA
T303_09445	haloacid dehalogenase	1386	180.703	420.195	1.21744	5e-05	9.09545e-05	NA	NA	NA	NA	NA
T303_04545	CRISPR-associated protein Csn2	1373	31.599	73.0497	1.209	5e-05	9.09545e-05	NA	NA	NA	NA	NA
T303_05105	hypothetical protein	294	5.163	11.919	1.20699	0.00885	0.013271	NA	NA	NA	NA	NA
T303_02010	peptide deformylase	615	1099	2525.15	1.20018	5e-05	9.09545e-05	NA	NA	COG: COG0242	J	Translation, ribosomal structure and biogenesis
T303_06650	artP; arginine ABC transporter ATP-binding protein	768	1643.04	3768.43	1.1976	5e-05	9.09545e-05	path:sthe02010	ABC transporters - Streptococcus thermophilus ASCC 1275	COG: COG1126	E	Amino acid transport and metabolism
T303_03680	membrane protein	1249	5.59397	12.7454	1.18803	0.0217	0.03082	NA	NA	NA	NA	NA
T303_06085	4-alpha-glucanotransferase	1500	1675.86	3814.98	1.18677	5e-05	9.09545e-05	path:sthe00500;path:sthe01100	Starch and sucrose metabolism - Streptococcus thermophilus ASCC 1275;Metabolic pathways - Streptococcus thermophilus ASCC 1275	COG: COG1640	G	Carbohydrate transport and metabolism
T303_08990	methionine sulfoxide reductase A	1373	67.8419	154	1.18269	5e-05	9.09545e-05	NA	NA	COG: COG0225	O	Post-translational modification, protein turnover, and chaperones
T303_04190	iron transporter FeoA	2612	164.481	373.116	1.1817	0.0042	0.00643948	NA	NA	COG: COG1918	P	Inorganic ion transport and metabolism
T303_01865	phosphomethylpyrimidine kinase	1961	99.2229	224.906	1.18058	5e-05	9.09545e-05	path:sthe00750;path:sthe01100	Vitamin B6 metabolism - Streptococcus thermophilus ASCC 1275;Metabolic pathways - Streptococcus thermophilus ASCC 1275	COG: COG2240	H	Coenzyme transport and metabolism
T303_07195	phosphoglucosamine mutase	1353	350.99	793.817	1.17738	5e-05	9.09545e-05	path:sthe00520;path:sthe01100;path:sthe01130	Amino sugar and nucleotide sugar metabolism - Streptococcus thermophilus ASCC 1275;Metabolic pathways - Streptococcus thermophilus ASCC 1275;Biosynthesis of antibiotics - Streptococcus thermophilus ASCC 1275	COG: COG1109	G	Carbohydrate transport and metabolism
T303_05735	ABC transporter permease	705	12.9633	29.2406	1.17354	5e-05	9.09545e-05	NA	NA	NA	NA	NA
T303_03550	thymidylate kinase	630	165.677	371.103	1.16345	5e-05	9.09545e-05	path:sthe00240;path:sthe01100	Pyrimidine metabolism - Streptococcus thermophilus ASCC 1275;Metabolic pathways - Streptococcus thermophilus ASCC 1275	COG: COG0125	F	Nucleotide transport and metabolism
T303_03555	DNA polymerase III subunit delta'	1986	232.085	517.937	1.15812	5e-05	9.09545e-05	path:sthe00230;path:sthe00240;path:sthe01100;path:sthe03030;path:sthe03430;path:sthe03440	Purine metabolism - Streptococcus thermophilus ASCC 1275;Pyrimidine metabolism - Streptococcus thermophilus ASCC 1275;Metabolic pathways - Streptococcus thermophilus ASCC 1275;DNA replication - Streptococcus thermophilus ASCC 1275;Mismatch repair - Streptococcus thermophilus ASCC 1275;Homologous recombination - Streptococcus thermophilus ASCC 1275	COG: COG0470	L	Replication, recombination and repair
T303_00435	restriction endonuclease subunit M	1596	68.3289	151.95	1.15303	5e-05	9.09545e-05	NA	NA	COG: COG0286	V	Defense mechanisms
T303_06415	epsB	732	325.379	720.157	1.14619	5e-05	9.09545e-05	NA	NA	COG: COG0394 COG5599 COG2365 COG2453 COG4464	T T T T T	NA
T303_09825	DNA primase	1330	219.475	484.483	1.14239	5e-05	9.09545e-05	NA	NA	COG: COG1658	J	Translation, ribosomal structure and biogenesis
T303_06735	hypothetical protein	528	55.5408	122.217	1.13783	5e-05	9.09545e-05	NA	NA	NA	NA	NA
T303_03940	phosphomevalonate kinase	2793	90.7116	199.17	1.13464	5e-05	9.09545e-05	path:sthe00900;path:sthe01100;path:sthe01110;path:sthe01130	Terpenoid backbone biosynthesis - Streptococcus thermophilus ASCC 1275;Metabolic pathways - Streptococcus thermophilus ASCC 1275;Biosynthesis of secondary metabolites - Streptococcus thermophilus ASCC 1275;Biosynthesis of antibiotics - Streptococcus thermophilus ASCC 1275	COG: COG1577	I	Lipid transport and metabolism
T303_04530	CRISPR-associated protein Csn1	3366	237.581	520.895	1.13257	5e-05	9.09545e-05	NA	NA	COG: COG3513	V	Defense mechanisms
T303_07170	glycine/D-amino acid oxidase (Deaminating)	1092	87.6923	191.767	1.12883	5e-05	9.09545e-05	NA	NA	NA	NA	NA
T303_01435	hypothetical protein	243	9.96134	21.6523	1.12011	0.0111	0.0164642	NA	NA	NA	NA	NA
T303_03275	ABC transporter	3583	55.6609	120.404	1.11315	5e-05	9.09545e-05	NA	NA	COG: COG1132 COG2274 COG5265	V V O	NA
T303_01355	purH; purine biosynthesis protein purH	1599	406.349	870.425	1.099	5e-05	9.09545e-05	path:sthe00230;path:sthe00670;path:sthe01100;path:sthe01110;path:sthe01130	Purine metabolism - Streptococcus thermophilus ASCC 1275;One carbon pool by folate - Streptococcus thermophilus ASCC 1275;Metabolic pathways - Streptococcus thermophilus ASCC 1275;Biosynthesis of secondary metabolites - Streptococcus thermophilus ASCC 1275;Biosynthesis of antibiotics - Streptococcus thermophilus ASCC 1275	COG: COG0138	F	Nucleotide transport and metabolism
T303_05255	membrane protein	1128	906.374	1938.56	1.09681	5e-05	9.09545e-05	NA	NA	COG: COG1744	M	Cell wall/membrane/envelope biogenesis
T303_06870	membrane protein	282	74.0639	157.982	1.09292	5e-05	9.09545e-05	NA	NA	NA	NA	NA
T303_08030	DNA-directed RNA polymerase subunit omega	315	941.49	2005.75	1.09112	5e-05	9.09545e-05	path:sthe00230;path:sthe00240;path:sthe01100;path:sthe03020	Purine metabolism - Streptococcus thermophilus ASCC 1275;Pyrimidine metabolism - Streptococcus thermophilus ASCC 1275;Metabolic pathways - Streptococcus thermophilus ASCC 1275;RNA polymerase - Streptococcus thermophilus ASCC 1275	COG: COG1758	K	Transcription
T303_04505	hypothetical protein	216	107.897	229.496	1.08882	5e-05	9.09545e-05	NA	NA	NA	NA	NA
T303_09060	SAM-dependent methyltransferase	1729	350.125	744.111	1.08765	5e-05	9.09545e-05	NA	NA	NA	NA	NA
T303_03085	2-nitropropane dioxygenase	966	560.659	1191.08	1.08707	5e-05	9.09545e-05	path:sthe00061;path:sthe01100;path:sthe01212	Fatty acid biosynthesis - Streptococcus thermophilus ASCC 1275;Metabolic pathways - Streptococcus thermophilus ASCC 1275;Fatty acid metabolism - Streptococcus thermophilus ASCC 1275	COG: COG2070	R	General function prediction only
T303_06005	riboflavin biosynthesis protein RibF	1799	144.309	305.92	1.084	5e-05	9.09545e-05	path:sthe00740;path:sthe01100;path:sthe01110	Riboflavin metabolism - Streptococcus thermophilus ASCC 1275;Metabolic pathways - Streptococcus thermophilus ASCC 1275;Biosynthesis of secondary metabolites - Streptococcus thermophilus ASCC 1275	COG: COG0196	H	Coenzyme transport and metabolism
T303_06635	metallo-hydrolase	2859	213.75	450.018	1.07406	0.00415	0.00636877	NA	NA	NA	NA	NA
T303_02460	hypothetical protein	402	13.5192	28.4409	1.07296	5e-05	9.09545e-05	NA	NA	NA	NA	NA
T303_05260	heme ABC transporter ATP-binding protein	2614	496.883	1040.03	1.06565	5e-05	9.09545e-05	NA	NA	COG: COG1129 COG3845	G R	NA
T303_06445	purine nucleoside phosphorylase	810	772.91	1614.29	1.06253	5e-05	9.09545e-05	path:sthe00230;path:sthe00240;path:sthe00760;path:sthe01100;path:sthe01110	Purine metabolism - Streptococcus thermophilus ASCC 1275;Pyrimidine metabolism - Streptococcus thermophilus ASCC 1275;Nicotinate and nicotinamide metabolism - Streptococcus thermophilus ASCC 1275;Metabolic pathways - Streptococcus thermophilus ASCC 1275;Biosynthesis of secondary metabolites - Streptococcus thermophilus ASCC 1275	COG: COG0005	F	Nucleotide transport and metabolism
T303_07935	transposase IS1193	1366	31.3548	65.3869	1.06032	5e-05	9.09545e-05	NA	NA	NA	NA	NA
T303_00920	TetR family transcriptional regulator	540	41.4713	86.4677	1.06005	5e-05	9.09545e-05	NA	NA	NA	NA	NA
T303_08180	redox-sensing transcriptional repressor Rex	1384	86.3558	179.404	1.05485	5e-05	9.09545e-05	NA	NA	COG: COG2344	K	Transcription
T303_03820	Mucus binding protein	2937	591.642	1224.41	1.04929	5e-05	9.09545e-05	NA	NA	NA	NA	NA
T303_00950	50S ribosomal protein L9	459	342.739	708.727	1.04812	5e-05	9.09545e-05	path:sthe03010	Ribosome - Streptococcus thermophilus ASCC 1275	COG: COG0359	J	Translation, ribosomal structure and biogenesis
T303_00130	hypothetical protein	770	5.19584	10.7092	1.04343	0.00255	0.0040187	NA	NA	COG: COG1011	H	Coenzyme transport and metabolism
T303_05060	hypothetical protein	276	14.7817	30.3438	1.03759	0.0012	0.00195507	NA	NA	NA	NA	NA
T303_03415	hydrolase	789	120.349	246.936	1.03691	5e-05	9.09545e-05	path:sthe00250	Alanine, aspartate and glutamate metabolism - Streptococcus thermophilus ASCC 1275	COG: COG0388	R	General function prediction only
T303_06900	transcriptional regulator	276	7829.81	15937.9	1.02542	5e-05	9.09545e-05	NA	NA	COG: COG0776	L	Replication, recombination and repair
T303_04350	isoleucyl-tRNA synthetase	186	962.22	1957.13	1.0243	5e-05	9.09545e-05	NA	NA	NA	NA	NA
T303_08615	methionine aminopeptidase	861	351.234	710.751	1.01691	5e-05	9.09545e-05	NA	NA	COG: COG0024	J	Translation, ribosomal structure and biogenesis
T303_07265	phosphoenolpyruvate-protein phosphotransferase	1734	3534.49	7139.9	1.0144	5e-05	9.09545e-05	path:sthe02060	Phosphotransferase system (PTS) - Streptococcus thermophilus ASCC 1275	COG: COG1080	G	Carbohydrate transport and metabolism
T303_06420	epsA	1461	264.879	533.566	1.01033	5e-05	9.09545e-05	NA	NA	NA	NA	NA
T303_04855	GTP-binding protein	1851	1223.46	2456.46	1.00562	5e-05	9.09545e-05	NA	NA	COG: COG1217	T	Signal transduction mechanisms
T303_06865	isopropylmalate isomerase	1395	73.5898	147.482	1.00297	5e-05	9.09545e-05	path:sthe00290;path:sthe00660;path:sthe01100;path:sthe01110;path:sthe01210;path:sthe01230	Valine, leucine and isoleucine biosynthesis - Streptococcus thermophilus ASCC 1275;C5-Branched dibasic acid metabolism - Streptococcus thermophilus ASCC 1275;Metabolic pathways - Streptococcus thermophilus ASCC 1275;Biosynthesis of secondary metabolites - Streptococcus thermophilus ASCC 1275;2-Oxocarboxylic acid metabolism - Streptococcus thermophilus ASCC 1275;Biosynthesis of amino acids - Strep…	COG: COG0065	E	Amino acid transport and metabolism
T303_08555	RNA-binding protein	249	4304.93	8582.22	0.995361	5e-05	9.09545e-05	NA	NA	COG: COG1837	R	General function prediction only
T303_03165	glutathione reductase	1353	515.975	1027.79	0.994176	5e-05	9.09545e-05	path:sthe00480	Glutathione metabolism - Streptococcus thermophilus ASCC 1275	COG: COG1249	C	Energy production and conversion
T303_01375	cell wall protein precursor, choline binding protein	840	5.98721	11.8921	0.990045	5e-05	9.09545e-05	NA	NA	NA	NA	NA
T303_01825	hypothetical protein	327	107.757	212.841	0.981998	5e-05	9.09545e-05	NA	NA	NA	NA	NA
T303_01870	membrane protein	1961	107.165	210.666	0.975118	0.01405	0.0206344	NA	NA	NA	NA	NA
T303_09130	GNAT family acetyltransferase	486	82.5058	162.143	0.974702	5e-05	9.09545e-05	NA	NA	NA	NA	NA
T303_03095	3-ketoacyl-ACP reductase	735	563.816	1104.23	0.969744	5e-05	9.09545e-05	path:sthe00061;path:sthe00780;path:sthe01040;path:sthe01100;path:sthe01130;path:sthe01212	Fatty acid biosynthesis - Streptococcus thermophilus ASCC 1275;Biotin metabolism - Streptococcus thermophilus ASCC 1275;Biosynthesis of unsaturated fatty acids - Streptococcus thermophilus ASCC 1275;Metabolic pathways - Streptococcus thermophilus ASCC 1275;Biosynthesis of antibiotics - Streptococcus thermophilus ASCC 1275;Fatty acid metabolism - Streptococcus thermophilus ASCC 1275	COG: COG1028	IQR	NA
T303_00810	aspartyl-tRNA synthetase	2686	299.107	585.78	0.969696	5e-05	9.09545e-05	path:sthe00970	Aminoacyl-tRNA biosynthesis - Streptococcus thermophilus ASCC 1275	COG: COG0173	J	Translation, ribosomal structure and biogenesis
T303_00485	transposase ISApl1	687	24.8556	48.6698	0.969455	5e-05	9.09545e-05	NA	NA	NA	NA	NA
T303_01860	tRNA pseudouridine synthase A	1961	195.582	382.929	0.9693	5e-05	9.09545e-05	NA	NA	COG: COG0101	J	Translation, ribosomal structure and biogenesis
T303_04590	chemotaxis protein	492	571.369	1115.8	0.965581	5e-05	9.09545e-05	NA	NA	NA	NA	NA
T303_09790	3'-5' exoribonuclease	2206	309.691	604.194	0.96418	5e-05	9.09545e-05	NA	NA	COG: COG3481	J	Translation, ribosomal structure and biogenesis
T303_03090	ACP S-malonyltransferase	927	567.901	1107.5	0.963593	5e-05	9.09545e-05	path:sthe00061;path:sthe01100;path:sthe01130;path:sthe01212	Fatty acid biosynthesis - Streptococcus thermophilus ASCC 1275;Metabolic pathways - Streptococcus thermophilus ASCC 1275;Biosynthesis of antibiotics - Streptococcus thermophilus ASCC 1275;Fatty acid metabolism - Streptococcus thermophilus ASCC 1275	COG: COG0331	I	Lipid transport and metabolism
T303_07470	hypothetical protein	570	6.7289	13.0932	0.960377	0.0001	0.00017893	NA	NA	NA	NA	NA
T303_06465	hypothetical protein	273	12.8344	24.9606	0.959637	0.00465	0.00708963	NA	NA	NA	NA	NA
T303_03250	DNA mismatch repair protein MutT	753	5.93842	11.5301	0.957251	5e-05	9.09545e-05	NA	NA	NA	NA	NA
T303_05205	cell envelope serine proteinase	4857	142.269	275.227	0.951994	5e-05	9.09545e-05	NA	NA	COG: COG1404	O	Post-translational modification, protein turnover, and chaperones
T303_01050	ABC transporter ATP-binding protein	1623	741.009	1431.44	0.949903	5e-05	9.09545e-05	NA	NA	NA	NA	NA
T303_03575	ammonia permease	1284	1.09663	2.11407	0.946951	0.00385	0.00593059	NA	NA	COG: COG0004	P	Inorganic ion transport and metabolism
T303_06405	eps1D	699	370.291	712.541	0.944314	5e-05	9.09545e-05	NA	NA	NA	NA	NA
T303_07200	hypothetical protein	1820	195.778	376.636	0.943958	5e-05	9.09545e-05	NA	NA	NA	NA	NA
T303_04860	membrane protein	273	1935.52	3723.43	0.943907	5e-05	9.09545e-05	NA	NA	NA	NA	NA
T303_04455	hypothetical protein	183	74.656	143.58	0.943527	0.0018	0.00287824	NA	NA	NA	NA	NA
T303_04005	threonyl-tRNA synthase	1947	478.763	920.014	0.942343	5e-05	9.09545e-05	path:sthe00970	Aminoacyl-tRNA biosynthesis - Streptococcus thermophilus ASCC 1275	COG: COG0441	J	Translation, ribosomal structure and biogenesis
T303_04610	protease	1305	595.418	1143.98	0.942089	5e-05	9.09545e-05	NA	NA	COG: COG0826	O	Post-translational modification, protein turnover, and chaperones
T303_03815	hypothetical protein	1171	253.988	487.469	0.940551	0.00255	0.0040187	NA	NA	NA	NA	NA
T303_01035	inosine 5'-monophosphate dehydrogenase	1482	921.135	1767.38	0.94013	5e-05	9.09545e-05	path:sthe00230;path:sthe01100;path:sthe01110	Purine metabolism - Streptococcus thermophilus ASCC 1275;Metabolic pathways - Streptococcus thermophilus ASCC 1275;Biosynthesis of secondary metabolites - Streptococcus thermophilus ASCC 1275	COG: COG0516 COG0517	F T	NA
T303_06460	ribose 5-phosphate isomerase	681	596.282	1141.85	0.937302	5e-05	9.09545e-05	path:sthe00030;path:sthe01100;path:sthe01110;path:sthe01120;path:sthe01130;path:sthe01200;path:sthe01230	Pentose phosphate pathway - Streptococcus thermophilus ASCC 1275;Metabolic pathways - Streptococcus thermophilus ASCC 1275;Biosynthesis of secondary metabolites - Streptococcus thermophilus ASCC 1275;Microbial metabolism in diverse environments - Streptococcus thermophilus ASCC 1275;Biosynthesis of antibiotics - Streptococcus thermophilus ASCC 1275;Carbon metabolism - Streptococcus thermophilus A…	COG: COG0120	G	Carbohydrate transport and metabolism
T303_09795	DNA polymerase V	2206	321.522	615.694	0.937299	5e-05	9.09545e-05	NA	NA	COG: COG1322	L	Replication, recombination and repair
T303_01010	membrane protein	858	252.2	482.838	0.936974	5e-05	9.09545e-05	NA	NA	NA	NA	NA
T303_03845	glucosamine-6-phosphate isomerase	777	16.6944	31.9049	0.934414	5e-05	9.09545e-05	path:sthe00520;path:sthe01100	Amino sugar and nucleotide sugar metabolism - Streptococcus thermophilus ASCC 1275;Metabolic pathways - Streptococcus thermophilus ASCC 1275	COG: COG0363	G	Carbohydrate transport and metabolism
T303_06410	eps1C	693	356.537	680.777	0.93313	5e-05	9.09545e-05	NA	NA	NA	NA	NA
T303_03190	glycosyl transferase family 4	2824	269.531	513.877	0.930969	5e-05	9.09545e-05	NA	NA	NA	NA	NA
T303_07905	metalloendopeptidase	1296	24.1444	46.015	0.930417	5e-05	9.09545e-05	NA	NA	NA	NA	NA
T303_05955	tRNA modification GTPase	1371	182.628	347.677	0.92884	5e-05	9.09545e-05	NA	NA	COG: COG0486	J	Translation, ribosomal structure and biogenesis
T303_07615	multidrug transporter MatE	1350	32.3539	61.5925	0.928816	5e-05	9.09545e-05	NA	NA	COG: COG0534	V	Defense mechanisms
T303_09510	sucrose-6-phosphate hydrolase	1443	328.255	624.539	0.927976	5e-05	9.09545e-05	path:sthe00052;path:sthe00500;path:sthe01100	Galactose metabolism - Streptococcus thermophilus ASCC 1275;Starch and sucrose metabolism - Streptococcus thermophilus ASCC 1275;Metabolic pathways - Streptococcus thermophilus ASCC 1275	COG: COG1621	G	Carbohydrate transport and metabolism
T303_03100	3-oxoacyl-ACP synthase	1233	569.521	1077.87	0.920361	5e-05	9.09545e-05	path:sthe00061;path:sthe00780;path:sthe01100;path:sthe01212	Fatty acid biosynthesis - Streptococcus thermophilus ASCC 1275;Biotin metabolism - Streptococcus thermophilus ASCC 1275;Metabolic pathways - Streptococcus thermophilus ASCC 1275;Fatty acid metabolism - Streptococcus thermophilus ASCC 1275	COG: COG0304	IQ	NA
T303_09085	thioredoxin reductase	921	810.076	1532.84	0.920082	5e-05	9.09545e-05	path:sthe00450	Selenocompound metabolism - Streptococcus thermophilus ASCC 1275	COG: COG0492	O	Post-translational modification, protein turnover, and chaperones
T303_07865	beta-galactosidase	3081	462.11	869.522	0.911986	5e-05	9.09545e-05	path:sthe00052;path:sthe00511;path:sthe01100	Galactose metabolism - Streptococcus thermophilus ASCC 1275;Other glycan degradation - Streptococcus thermophilus ASCC 1275;Metabolic pathways - Streptococcus thermophilus ASCC 1275	COG: COG3250	G	Carbohydrate transport and metabolism
T303_09605	adenine glycosylase	1152	32.0311	60.1526	0.909154	5e-05	9.09545e-05	path:sthe03410	Base excision repair - Streptococcus thermophilus ASCC 1275	COG: COG1194	L	Replication, recombination and repair
T303_06180	dihydrolipoyl dehydrogenase	1755	245.287	460.158	0.907658	5e-05	9.09545e-05	path:sthe00010;path:sthe00020;path:sthe00260;path:sthe00280;path:sthe00620;path:sthe00630;path:sthe00640;path:sthe01100;path:sthe01110;path:sthe01120;path:sthe01130;path:sthe01200	Glycolysis / Gluconeogenesis - Streptococcus thermophilus ASCC 1275;Citrate cycle (TCA cycle) - Streptococcus thermophilus ASCC 1275;Glycine, serine and threonine metabolism - Streptococcus thermophilus ASCC 1275;Valine, leucine and isoleucine degradation - Streptococcus thermophilus ASCC 1275;Pyruvate metabolism - Streptococcus thermophilus ASCC 1275;Glyoxylate and dicarboxylate metabolism - Str…	COG: COG1249	C	Energy production and conversion
T303_09770	fusA; elongation factor P	2082	2990.14	5589.87	0.902605	5e-05	9.09545e-05	NA	NA	COG: COG0480	J	Translation, ribosomal structure and biogenesis
T303_09695	hypothetical protein	231	550.749	1028.43	0.900976	5e-05	9.09545e-05	NA	NA	NA	NA	NA
T303_02080	Fe-S cluster assembly protein SufD	1263	641.373	1191.16	0.893127	5e-05	9.09545e-05	NA	NA	COG: COG0719	O	Post-translational modification, protein turnover, and chaperones
T303_00290	ketol-acid reductoisomerase	1023	513.962	950.944	0.8877	5e-05	9.09545e-05	path:sthe00290;path:sthe00770;path:sthe01100;path:sthe01110;path:sthe01130;path:sthe01210;path:sthe01230	Valine, leucine and isoleucine biosynthesis - Streptococcus thermophilus ASCC 1275;Pantothenate and CoA biosynthesis - Streptococcus thermophilus ASCC 1275;Metabolic pathways - Streptococcus thermophilus ASCC 1275;Biosynthesis of secondary metabolites - Streptococcus thermophilus ASCC 1275;Biosynthesis of antibiotics - Streptococcus thermophilus ASCC 1275;2-Oxocarboxylic acid metabolism - Strepto…	COG: COG0059	EH	NA
T303_08025	primosome assembly protein PriA	2397	98.6552	181.85	0.882278	5e-05	9.09545e-05	path:sthe03440	Homologous recombination - Streptococcus thermophilus ASCC 1275	COG: COG1198	L	Replication, recombination and repair
T303_07570	hypothetical protein	666	108.485	199.321	0.877592	5e-05	9.09545e-05	NA	NA	NA	NA	NA
T303_05145	membrane protein	573	282.05	517.938	0.876826	5e-05	9.09545e-05	NA	NA	NA	NA	NA
T303_01415	arginyl-tRNA synthetase	1692	452.551	827.313	0.870351	5e-05	9.09545e-05	path:sthe00970	Aminoacyl-tRNA biosynthesis - Streptococcus thermophilus ASCC 1275	COG: COG0018	J	Translation, ribosomal structure and biogenesis
T303_08895	phosphoribosylglycinamide synthetase	636	41.8589	76.2682	0.865548	5e-05	9.09545e-05	NA	NA	NA	NA	NA
T303_08095	transposase IS1193	1185	50.5083	91.7982	0.861944	5e-05	9.09545e-05	NA	NA	NA	NA	NA
T303_08635	competence protein ComEC	2926	1.82953	3.31699	0.8584	0.00375	0.00579288	NA	NA	COG: COG0658 COG2333	R R	NA
T303_06065	xerS; tyrosine recombinase XerS	1071	13.5172	24.4844	0.857062	5e-05	9.09545e-05	NA	NA	NA	NA	NA
T303_07190	sugar translocase	441	380.616	688.999	0.856168	5e-05	9.09545e-05	NA	NA	NA	NA	NA
T303_02410	transcription elongation factor GreA	581	1024.07	1853.46	0.855904	5e-05	9.09545e-05	NA	NA	COG: COG0782	K	Transcription
T303_09755	transposase	459	3.08828	5.58873	0.855719	0.02225	0.0315738	NA	NA	COG: COG2801	X	NA
T303_06705	GntR family transcriptional regulator	1111	129.572	233.299	0.848422	5e-05	9.09545e-05	path:sthe00780;path:sthe01100	Biotin metabolism - Streptococcus thermophilus ASCC 1275;Metabolic pathways - Streptococcus thermophilus ASCC 1275	COG: COG1654 COG0340	K H	NA
T303_07180	hypothetical protein	1465	101.013	181.434	0.844902	5e-05	9.09545e-05	NA	NA	NA	NA	NA
T303_08650	deacetylase	867	134.551	241.492	0.843817	5e-05	9.09545e-05	NA	NA	NA	NA	NA
T303_02965	Xaa-Pro dipeptidase	627	113.279	203.278	0.843571	5e-05	9.09545e-05	NA	NA	NA	NA	NA
T303_06000	truB; tRNA pseudouridine synthase B	1799	136.041	242.884	0.83623	5e-05	9.09545e-05	NA	NA	COG: COG0130	J	Translation, ribosomal structure and biogenesis
T303_09300	multidrug ABC transporter ATP-binding protein	3496	52.1459	92.9656	0.834143	0.00015	0.000264639	path:sthe02010	ABC transporters - Streptococcus thermophilus ASCC 1275	COG: COG1132	V	Defense mechanisms
T303_06655	glutamine ABC transporter substrate-binding protein	834	1461.88	2604.43	0.833141	5e-05	9.09545e-05	path:sthe02010	ABC transporters - Streptococcus thermophilus ASCC 1275	COG: COG0834	ET	NA
T303_04060	ATP-dependent protease	1227	791.47	1405.59	0.828571	5e-05	9.09545e-05	NA	NA	COG: COG1219	O	Post-translational modification, protein turnover, and chaperones
T303_01820	hypothetical protein	1344	443.627	787.328	0.827617	5e-05	9.09545e-05	NA	NA	COG: COG2848	D	Cell cycle control, cell division, chromosome partitioning
T303_06265	dihydroorotase	1269	86.0893	152.443	0.824366	5e-05	9.09545e-05	path:sthe00240;path:sthe01100	Pyrimidine metabolism - Streptococcus thermophilus ASCC 1275;Metabolic pathways - Streptococcus thermophilus ASCC 1275	COG: COG0044 COG0418	F F	NA
T303_01085	serine protease	1236	1158.5	2035.02	0.812787	5e-05	9.09545e-05	path:sthe01503;path:sthe02020	Cationic antimicrobial peptide (CAMP) resistance - Streptococcus thermophilus ASCC 1275;Two-component system - Streptococcus thermophilus ASCC 1275	COG: COG0265	O	Post-translational modification, protein turnover, and chaperones
T303_03405	hypothetical protein	270	49.6907	87.1956	0.81128	0.0006	0.00100449	NA	NA	NA	NA	NA
T303_03485	valyl-tRNA synthetase	2652	851.626	1487.56	0.804661	5e-05	9.09545e-05	path:sthe00970	Aminoacyl-tRNA biosynthesis - Streptococcus thermophilus ASCC 1275	COG: COG0525	J	Translation, ribosomal structure and biogenesis
T303_04605	peptidase family U32	930	612.672	1069.06	0.803153	5e-05	9.09545e-05	NA	NA	NA	NA	NA
T303_00945	DNA helicase	1362	315.254	549.767	0.802308	5e-05	9.09545e-05	path:sthe03030	DNA replication - Streptococcus thermophilus ASCC 1275	COG: COG0305	L	Replication, recombination and repair
T303_00860	hypothetical protein	372	4.54773	7.9286	0.80192	0.03285	0.0453208	NA	NA	NA	NA	NA
T303_03560	signal peptidase II	1986	277.157	481.194	0.795916	0.00015	0.000264639	NA	NA	NA	NA	NA
T303_07635	hypothetical protein	195	2750.64	4772.09	0.794853	5e-05	9.09545e-05	NA	NA	NA	NA	NA
T303_09295	multidrug ABC transporter ATP-binding protein	3496	63.5496	110.145	0.793446	0.0001	0.00017893	path:sthe02010	ABC transporters - Streptococcus thermophilus ASCC 1275	COG: COG1132	V	Defense mechanisms
T303_01040	tryptophanyl-tRNA synthase	1023	168.266	291.026	0.790405	5e-05	9.09545e-05	path:sthe00970	Aminoacyl-tRNA biosynthesis - Streptococcus thermophilus ASCC 1275	COG: COG0180	J	Translation, ribosomal structure and biogenesis
T303_01830	D-alanyl-D-alanine carboxypeptidase	1379	122.109	210.463	0.785396	5e-05	9.09545e-05	path:sthe00550;path:sthe01100;path:sthe01502;path:sthe02020	Peptidoglycan biosynthesis - Streptococcus thermophilus ASCC 1275;Metabolic pathways - Streptococcus thermophilus ASCC 1275;Vancomycin resistance - Streptococcus thermophilus ASCC 1275;Two-component system - Streptococcus thermophilus ASCC 1275	COG: COG1876	M	Cell wall/membrane/envelope biogenesis
T303_03420	diaminopimelate aminotransferase	1182	129.901	222.452	0.77608	5e-05	9.09545e-05	path:sthe00270;path:sthe01100	Cysteine and methionine metabolism - Streptococcus thermophilus ASCC 1275;Metabolic pathways - Streptococcus thermophilus ASCC 1275	COG: COG0436	E	Amino acid transport and metabolism
T303_00330	hypothetical protein	261	11.8915	20.2793	0.770074	0.03715	0.0508679	NA	NA	NA	NA	NA
T303_09810	GTPase A	873	481.348	820.502	0.769427	5e-05	9.09545e-05	path:sthe00730;path:sthe01100	Thiamine metabolism - Streptococcus thermophilus ASCC 1275;Metabolic pathways - Streptococcus thermophilus ASCC 1275	COG: COG1162	J	Translation, ribosomal structure and biogenesis
T303_05815	hypothetical protein	276	16.5346	28.0685	0.76346	0.0114	0.0168786	NA	NA	NA	NA	NA
T303_01975	flavoprotein	528	50.2612	85.2404	0.762093	5e-05	9.09545e-05	NA	NA	COG: COG1780	F	Nucleotide transport and metabolism
T303_02810	cyclase	732	94.3906	158.791	0.750415	5e-05	9.09545e-05	NA	NA	NA	NA	NA
T303_06320	epsP	516	78.8547	131.805	0.741133	5e-05	9.09545e-05	NA	NA	NA	NA	NA
T303_03410	cell wall protein	660	38.3266	63.9266	0.738072	5e-05	9.09545e-05	NA	NA	NA	NA	NA
T303_03810	hypothetical protein	1171	257.288	429.017	0.737648	5e-05	9.09545e-05	NA	NA	NA	NA	NA
T303_05200	ribonuclease HII	1539	1.29805	2.15462	0.73109	0.0098	0.0146419	NA	NA	NA	NA	NA
T303_09140	hypothetical protein	486	40.4489	67.1381	0.731033	5e-05	9.09545e-05	NA	NA	NA	NA	NA
T303_05940	hypothetical protein	288	102.612	169.999	0.728331	5e-05	9.09545e-05	NA	NA	NA	NA	NA
T303_05515	glucosamine-fructose-6-phosphate aminotransferase	1809	560.686	928.387	0.727532	5e-05	9.09545e-05	path:sthe00250;path:sthe00520;path:sthe01100;path:sthe01130	Alanine, aspartate and glutamate metabolism - Streptococcus thermophilus ASCC 1275;Amino sugar and nucleotide sugar metabolism - Streptococcus thermophilus ASCC 1275;Metabolic pathways - Streptococcus thermophilus ASCC 1275;Biosynthesis of antibiotics - Streptococcus thermophilus ASCC 1275	COG: COG0449	M	Cell wall/membrane/envelope biogenesis
T303_05140	phosphoglucomutase	1719	1251.46	2061.84	0.72032	5e-05	9.09545e-05	path:sthe00010;path:sthe00030;path:sthe00052;path:sthe00230;path:sthe00500;path:sthe00520;path:sthe00521;path:sthe01100;path:sthe01110;path:sthe01120;path:sthe01130	Glycolysis / Gluconeogenesis - Streptococcus thermophilus ASCC 1275;Pentose phosphate pathway - Streptococcus thermophilus ASCC 1275;Galactose metabolism - Streptococcus thermophilus ASCC 1275;Purine metabolism - Streptococcus thermophilus ASCC 1275;Starch and sucrose metabolism - Streptococcus thermophilus ASCC 1275;Amino sugar and nucleotide sugar metabolism - Streptococcus thermophilus ASCC 12…	COG: COG0033	G	Carbohydrate transport and metabolism
T303_01005	CDP-diacylglycerol--glycerol-3-phosphate 3-phosphatidyltransferase	543	277.893	456.76	0.716908	5e-05	9.09545e-05	path:sthe00564;path:sthe01100	Glycerophospholipid metabolism - Streptococcus thermophilus ASCC 1275;Metabolic pathways - Streptococcus thermophilus ASCC 1275	COG: COG0558	I	Lipid transport and metabolism
T303_04805	membrane protein	866	289.34	471.65	0.704949	0.00025	0.000433598	NA	NA	NA	NA	NA
T303_02455	hypothetical protein	279	15.3742	25.0347	0.703422	0.02315	0.0327658	NA	NA	NA	NA	NA
T303_05470	hypothetical protein	693	6.48491	10.5078	0.696301	0.00305	0.00475637	NA	NA	NA	NA	NA
T303_01775	ATP-dependent DNA helicase recG	513	24.4153	39.5409	0.695563	0.0004	0.000680789	NA	NA	NA	NA	NA
T303_05355	hypothetical protein	3521	322.739	521.692	0.69283	0.0166	0.0239502	NA	NA	NA	NA	NA
T303_09080	rRNA methyltransferase	549	914.595	1474.76	0.689278	5e-05	9.09545e-05	NA	NA	NA	NA	NA
T303_03105	acetyl-CoA carboxylase biotin carboxyl carrier protein subunit	911	544.106	875.829	0.686762	0.0004	0.000680789	path:sthe00061;path:sthe00620;path:sthe00640;path:sthe01100;path:sthe01110;path:sthe01120;path:sthe01130;path:sthe01200;path:sthe01212	Fatty acid biosynthesis - Streptococcus thermophilus ASCC 1275;Pyruvate metabolism - Streptococcus thermophilus ASCC 1275;Propanoate metabolism - Streptococcus thermophilus ASCC 1275;Metabolic pathways - Streptococcus thermophilus ASCC 1275;Biosynthesis of secondary metabolites - Streptococcus thermophilus ASCC 1275;Microbial metabolism in diverse environments - Streptococcus thermophilus ASCC 12…	COG: COG0511	HI	NA
T303_05740	short-chain dehydrogenase	753	16.5716	26.6242	0.684026	0.00085	0.00140297	NA	NA	NA	NA	NA
T303_09075	phosphopantetheine adenylyltransferase	1552	896.433	1437.04	0.680835	0.01355	0.0199358	path:sthe00770;path:sthe01100	Pantothenate and CoA biosynthesis - Streptococcus thermophilus ASCC 1275;Metabolic pathways - Streptococcus thermophilus ASCC 1275	COG: COG0669	H	Coenzyme transport and metabolism
T303_01765	lantibiotic biosynthesis protein	1224	12.1724	19.4938	0.679394	0.0002	0.00034984	path:sthe02020;path:sthe02024	Two-component system - Streptococcus thermophilus ASCC 1275;Quorum sensing - Streptococcus thermophilus ASCC 1275	NA	NA	NA
T303_00710	ABC transporter ATP-binding protein	1542	67.2288	107.502	0.677219	5e-05	9.09545e-05	NA	NA	NA	NA	NA
T303_02860	translation initiation factor IF-2	2832	569.285	910.224	0.677071	5e-05	9.09545e-05	NA	NA	COG: COG0532	J	Translation, ribosomal structure and biogenesis
T303_06800	peptide ABC transporter substrate-binding protein	1002	81.7518	130.332	0.672866	5e-05	9.09545e-05	NA	NA	COG: COG2984	R	General function prediction only
T303_02550	XRE family transcriptional regulator	900	21.4267	34.099	0.670322	0.00035	0.000600681	path:sthe02024	Quorum sensing - Streptococcus thermophilus ASCC 1275	COG: COG1396	K	Transcription
T303_05835	4-methyl-5(B-hydroxyethyl)-thiazole monophosphate biosynthesis protein	549	323.363	514.388	0.669701	5e-05	9.09545e-05	NA	NA	COG: COG0693	R	General function prediction only
T303_07345	lactate dehydrogenase	987	4576.82	7262.65	0.666151	5e-05	9.09545e-05	path:sthe00010;path:sthe00270;path:sthe00620;path:sthe00640;path:sthe01100;path:sthe01110;path:sthe01120;path:sthe01130	Glycolysis / Gluconeogenesis - Streptococcus thermophilus ASCC 1275;Cysteine and methionine metabolism - Streptococcus thermophilus ASCC 1275;Pyruvate metabolism - Streptococcus thermophilus ASCC 1275;Propanoate metabolism - Streptococcus thermophilus ASCC 1275;Metabolic pathways - Streptococcus thermophilus ASCC 1275;Biosynthesis of secondary metabolites - Streptococcus thermophilus ASCC 1275;Mi…	COG: COG0039	C	Energy production and conversion
T303_05755	cation transporter	897	4.02738	6.38257	0.664295	0.00625	0.00942387	NA	NA	COG: COG1230	P	Inorganic ion transport and metabolism
T303_09800	thiamine pyrophosphokinase	1285	281.03	445.167	0.663625	0.02065	0.0294564	path:sthe00730;path:sthe01100	Thiamine metabolism - Streptococcus thermophilus ASCC 1275;Metabolic pathways - Streptococcus thermophilus ASCC 1275	COG: COG1564	H	Coenzyme transport and metabolism
T303_08550	dihydrofolate synthase	1263	107.679	170.549	0.663449	5e-05	9.09545e-05	path:sthe00790;path:sthe01100	Folate biosynthesis - Streptococcus thermophilus ASCC 1275;Metabolic pathways - Streptococcus thermophilus ASCC 1275	COG: COG0285	H	Coenzyme transport and metabolism
T303_04840	Fur family transcriptional regulator	438	5593.18	8855.83	0.662959	5e-05	9.09545e-05	NA	NA	COG: COG0735	P	Inorganic ion transport and metabolism
T303_07205	membrane protein	1820	162.987	256.12	0.652066	0.00445	0.00681004	NA	NA	COG: COG1624	T	Signal transduction mechanisms
T303_03260	glutamate dehydrogenase	1371	2581.33	4038.42	0.645677	5e-05	9.09545e-05	path:sthe00220;path:sthe00250;path:sthe00910;path:sthe01100	Arginine biosynthesis - Streptococcus thermophilus ASCC 1275;Alanine, aspartate and glutamate metabolism - Streptococcus thermophilus ASCC 1275;Nitrogen metabolism - Streptococcus thermophilus ASCC 1275;Metabolic pathways - Streptococcus thermophilus ASCC 1275	COG: COG0334	E	Amino acid transport and metabolism
T303_01565	DNA polymerase III PolC	4395	169.943	265.049	0.641208	5e-05	9.09545e-05	path:sthe00230;path:sthe00240;path:sthe01100;path:sthe03030;path:sthe03430;path:sthe03440	Purine metabolism - Streptococcus thermophilus ASCC 1275;Pyrimidine metabolism - Streptococcus thermophilus ASCC 1275;Metabolic pathways - Streptococcus thermophilus ASCC 1275;DNA replication - Streptococcus thermophilus ASCC 1275;Mismatch repair - Streptococcus thermophilus ASCC 1275;Homologous recombination - Streptococcus thermophilus ASCC 1275	COG: COG2176	L	Replication, recombination and repair
T303_00975	membrane protein	1731	61.341	95.6395	0.640754	5e-05	9.09545e-05	NA	NA	NA	NA	NA
T303_06795	branched-chain amino acid ABC transporter permease	1625	86.0603	134.111	0.640014	0.0024	0.00379691	NA	NA	COG: COG4120	R	General function prediction only
T303_03905	peptidase M20	1146	203.348	316.208	0.63692	0.0001	0.00017893	NA	NA	NA	NA	NA
T303_06325	epsO	572	64.0265	99.2693	0.632679	0.00125	0.00202646	NA	NA	NA	NA	NA
T303_07395	phenylalanyl-tRNA synthase subunit beta	2451	596.004	916.361	0.620593	5e-05	9.09545e-05	path:sthe00970	Aminoacyl-tRNA biosynthesis - Streptococcus thermophilus ASCC 1275	COG: COG0072	J	Translation, ribosomal structure and biogenesis
T303_06860	isopropylmalate isomerase	591	76.3018	117.17	0.618814	0.00035	0.000600681	path:sthe00290;path:sthe00660;path:sthe01100;path:sthe01110;path:sthe01210;path:sthe01230	Valine, leucine and isoleucine biosynthesis - Streptococcus thermophilus ASCC 1275;C5-Branched dibasic acid metabolism - Streptococcus thermophilus ASCC 1275;Metabolic pathways - Streptococcus thermophilus ASCC 1275;Biosynthesis of secondary metabolites - Streptococcus thermophilus ASCC 1275;2-Oxocarboxylic acid metabolism - Streptococcus thermophilus ASCC 1275;Biosynthesis of amino acids - Strep…	COG: COG0066	E	Amino acid transport and metabolism
T303_08915	SAM-dependent methyltransferase	870	110.552	169.688	0.618162	5e-05	9.09545e-05	NA	NA	NA	NA	NA
T303_01455	hypothetical protein	222	168.132	257.759	0.616429	0.00215	0.0034179	NA	NA	NA	NA	NA
T303_03110	3-hydroxyacyl-ACP dehydratase	911	682.514	1038.43	0.605471	0.00265	0.00416828	path:sthe00061;path:sthe00780;path:sthe01100;path:sthe01212	Fatty acid biosynthesis - Streptococcus thermophilus ASCC 1275;Biotin metabolism - Streptococcus thermophilus ASCC 1275;Metabolic pathways - Streptococcus thermophilus ASCC 1275;Fatty acid metabolism - Streptococcus thermophilus ASCC 1275	COG: COG0764	I	Lipid transport and metabolism
T303_00385	trehalose operon transcriptional repressor	498	6.66342	10.1235	0.60338	0.02465	0.0346793	NA	NA	COG: COG2188	K	Transcription
T303_02685	DNA-directed RNA polymerase subunit delta	849	79.7639	121.152	0.603008	0.00025	0.000433598	NA	NA	NA	NA	NA
T303_06850	dnaE; DNA polymerase III subunit alpha	3111	104.5	158.486	0.600856	5e-05	9.09545e-05	path:sthe00230;path:sthe00240;path:sthe01100;path:sthe03030;path:sthe03430;path:sthe03440	Purine metabolism - Streptococcus thermophilus ASCC 1275;Pyrimidine metabolism - Streptococcus thermophilus ASCC 1275;Metabolic pathways - Streptococcus thermophilus ASCC 1275;DNA replication - Streptococcus thermophilus ASCC 1275;Mismatch repair - Streptococcus thermophilus ASCC 1275;Homologous recombination - Streptococcus thermophilus ASCC 1275	COG: COG0587	L	Replication, recombination and repair
T303_02865	ribosome-binding factor A	354	543.864	822.519	0.596802	0.00015	0.000264639	NA	NA	COG: COG0858	J	Translation, ribosomal structure and biogenesis
T303_08035	guanylate kinase	630	477.863	721.955	0.595311	5e-05	9.09545e-05	path:sthe00230;path:sthe01100	Purine metabolism - Streptococcus thermophilus ASCC 1275;Metabolic pathways - Streptococcus thermophilus ASCC 1275	COG: COG0194	F	Nucleotide transport and metabolism
T303_00740	integrase	1140	8.29331	12.5117	0.593259	0.00285	0.00446573	NA	NA	NA	NA	NA
T303_03520	F0F1 ATP synthase subunit gamma	879	4275.91	2860.27	-0.580076	5e-05	9.09545e-05	path:sthe00190;path:sthe01100	Oxidative phosphorylation - Streptococcus thermophilus ASCC 1275;Metabolic pathways - Streptococcus thermophilus ASCC 1275	COG: COG0224	C	Energy production and conversion
T303_00755	50S ribosomal protein L28	189	2574.19	1718.5	-0.582967	0.0004	0.000680789	path:sthe03010	Ribosome - Streptococcus thermophilus ASCC 1275	COG: COG0227	J	Translation, ribosomal structure and biogenesis
T303_07100	hypothetical protein	2151	234.081	155.843	-0.586918	0.0148	0.0215428	path:sthe00340;path:sthe01100;path:sthe01110;path:sthe01230	Histidine metabolism - Streptococcus thermophilus ASCC 1275;Metabolic pathways - Streptococcus thermophilus ASCC 1275;Biosynthesis of secondary metabolites - Streptococcus thermophilus ASCC 1275;Biosynthesis of amino acids - Streptococcus thermophilus ASCC 1275	COG: COG1387	ER	NA
T303_03645	amino acid transporter	1401	368.278	245.138	-0.587201	5e-05	9.09545e-05	NA	NA	COG: COG0833 COG1113	E E	NA
T303_09345	penicillin-binding protein 2X	2268	480.924	319.586	-0.589602	5e-05	9.09545e-05	path:sthe00550;path:sthe01100;path:sthe01501	Peptidoglycan biosynthesis - Streptococcus thermophilus ASCC 1275;Metabolic pathways - Streptococcus thermophilus ASCC 1275;beta-Lactam resistance - Streptococcus thermophilus ASCC 1275	COG: COG0768	DM	NA
T303_06665	glutamine ABC transporter permease	651	2013.78	1338.06	-0.589769	0.00015	0.000264639	path:sthe02010	ABC transporters - Streptococcus thermophilus ASCC 1275	COG: COG0765	E	Amino acid transport and metabolism
T303_05510	LysR family transcriptional regulator	909	414.468	275.042	-0.591609	5e-05	9.09545e-05	NA	NA	NA	NA	NA
T303_07930	glutamate--cysteine ligase	2265	254.257	168.625	-0.592472	5e-05	9.09545e-05	path:sthe00270;path:sthe00480;path:sthe01100	Cysteine and methionine metabolism - Streptococcus thermophilus ASCC 1275;Glutathione metabolism - Streptococcus thermophilus ASCC 1275;Metabolic pathways - Streptococcus thermophilus ASCC 1275	COG: COG2918	H	Coenzyme transport and metabolism
T303_03030	hypothetical protein	660	25.3495	16.7784	-0.595356	0.004	0.00615009	NA	NA	NA	NA	NA
T303_02525	potassium transporter Trk	1440	184.57	122.015	-0.597105	5e-05	9.09545e-05	NA	NA	COG: COG0168	P	Inorganic ion transport and metabolism
T303_08290	amino acid ABC transporter substrate-binding protein	795	407.879	269.131	-0.599836	5e-05	9.09545e-05	NA	NA	COG: COG0834	ET	NA
T303_08040	cell division protein FtsY	1392	330.115	217.598	-0.601305	5e-05	9.09545e-05	path:sthe02024;path:sthe03060;path:sthe03070	Quorum sensing - Streptococcus thermophilus ASCC 1275;Protein export - Streptococcus thermophilus ASCC 1275;Bacterial secretion system - Streptococcus thermophilus ASCC 1275	COG: COG0552	U	Intracellular trafficking, secretion, and vesicular transport
T303_00955	DHH family phosphoesterase	1965	413.027	272.245	-0.601331	5e-05	9.09545e-05	NA	NA	NA	NA	NA
T303_07210	UDP-N-acetylmuramyl peptide synthase	2132	376.004	246.884	-0.606912	0.00065	0.00108598	path:sthe00300;path:sthe00550	Lysine biosynthesis - Streptococcus thermophilus ASCC 1275;Peptidoglycan biosynthesis - Streptococcus thermophilus ASCC 1275	COG: COG0769	M	Cell wall/membrane/envelope biogenesis
T303_03495	F0F1 ATP synthase subunit C	198	3782.91	2473.41	-0.612996	0.00015	0.000264639	path:sthe00190;path:sthe01100	Oxidative phosphorylation - Streptococcus thermophilus ASCC 1275;Metabolic pathways - Streptococcus thermophilus ASCC 1275	COG: COG0636	C	Energy production and conversion
T303_08120	hydrolase, amidohydrolase superfamily	252	75.5991	49.2738	-0.617549	0.00955	0.0142814	NA	NA	COG: COG0084	N	Cell motility
T303_02360	hypothetical protein	516	21.0887	13.7115	-0.621083	0.0048	0.00730474	NA	NA	NA	NA	NA
T303_07670	NAD(P)H nitroreductase	654	811.725	526.725	-0.62394	5e-05	9.09545e-05	NA	NA	NA	NA	NA
T303_07675	membrane protein	597	466.194	301.908	-0.626819	5e-05	9.09545e-05	NA	NA	NA	NA	NA
T303_06360	eps2D	258	302.123	195.176	-0.630362	0.0009	0.00148251	NA	NA	NA	NA	NA
T303_09480	phospho-2-dehydro-3-deoxyheptonate aldolase	1032	1201.22	774.483	-0.6332	5e-05	9.09545e-05	path:sthe00400;path:sthe01100;path:sthe01110;path:sthe01130;path:sthe01230;path:sthe02024	Phenylalanine, tyrosine and tryptophan biosynthesis - Streptococcus thermophilus ASCC 1275;Metabolic pathways - Streptococcus thermophilus ASCC 1275;Biosynthesis of secondary metabolites - Streptococcus thermophilus ASCC 1275;Biosynthesis of antibiotics - Streptococcus thermophilus ASCC 1275;Biosynthesis of amino acids - Streptococcus thermophilus ASCC 1275;Quorum sensing - Streptococcus thermoph…	COG: COG0722	E	Amino acid transport and metabolism
T303_03660	peptidyl-prolyl cis-trans isomerase	759	202.25	130.174	-0.6357	5e-05	9.09545e-05	path:sthe01503	Cationic antimicrobial peptide (CAMP) resistance - Streptococcus thermophilus ASCC 1275	COG: COG0652	O	Post-translational modification, protein turnover, and chaperones
T303_05680	GTP-binding protein LepA	1833	526.726	338.509	-0.637859	5e-05	9.09545e-05	NA	NA	COG: COG0481	J	Translation, ribosomal structure and biogenesis
T303_06970	DNA replication protein DnaD	1343	279.045	179.073	-0.639946	0.0007	0.00116596	NA	NA	COG: COG3935	L	Replication, recombination and repair
T303_08085	peptide ABC transporter permease	2420	207.509	133.09	-0.64077	0.0006	0.00100449	path:sthe01501;path:sthe02010;path:sthe02024	beta-Lactam resistance - Streptococcus thermophilus ASCC 1275;ABC transporters - Streptococcus thermophilus ASCC 1275;Quorum sensing - Streptococcus thermophilus ASCC 1275	COG: COG0601	EP	NA
T303_03310	hypothetical protein	216	659.557	422.583	-0.642262	0.00035	0.000600681	NA	NA	NA	NA	NA
T303_03525	F0F1 ATP synthase subunit beta	1407	5078.71	3252.35	-0.642981	5e-05	9.09545e-05	path:sthe00190;path:sthe01100	Oxidative phosphorylation - Streptococcus thermophilus ASCC 1275;Metabolic pathways - Streptococcus thermophilus ASCC 1275	COG: COG0055	C	Energy production and conversion
T303_01650	D-alanyl-D-alanine carboxypeptidase	1269	350.532	224.216	-0.644658	5e-05	9.09545e-05	path:sthe00550;path:sthe01100	Peptidoglycan biosynthesis - Streptococcus thermophilus ASCC 1275;Metabolic pathways - Streptococcus thermophilus ASCC 1275	COG: COG1686	M	Cell wall/membrane/envelope biogenesis
T303_06510	rpmI; 50S ribosomal protein L35	201	2055.39	1312.23	-0.647392	5e-05	9.09545e-05	path:sthe03010	Ribosome - Streptococcus thermophilus ASCC 1275	COG: COG0291	J	Translation, ribosomal structure and biogenesis
T303_04240	penicillin-binding protein 2B	2115	262.272	167.033	-0.650931	5e-05	9.09545e-05	path:sthe00550;path:sthe01100;path:sthe01501	Peptidoglycan biosynthesis - Streptococcus thermophilus ASCC 1275;Metabolic pathways - Streptococcus thermophilus ASCC 1275;beta-Lactam resistance - Streptococcus thermophilus ASCC 1275	COG: COG0768	DM	NA
T303_05640	multidrug ABC transporter	2045	20.6048	13.1195	-0.651273	0.0241	0.033993	path:sthe02020;path:sthe02024	Two-component system - Streptococcus thermophilus ASCC 1275;Quorum sensing - Streptococcus thermophilus ASCC 1275	COG: COG0745 COG0784	TK T	NA
T303_00835	50S ribosomal protein L32	183	1369.38	871.039	-0.65271	0.0004	0.000680789	path:sthe03010	Ribosome - Streptococcus thermophilus ASCC 1275	COG: COG0333	J	Translation, ribosomal structure and biogenesis
T303_07325	hypothetical protein	969	177.827	113.068	-0.653293	5e-05	9.09545e-05	NA	NA	NA	NA	NA
T303_08500	spermidine/purescine ABC transporter permease	3769	279.143	177.44	-0.653671	0.04135	0.0564302	path:sthe02010	ABC transporters - Streptococcus thermophilus ASCC 1275	COG: COG1177	E	Amino acid transport and metabolism
T303_00605	30S ribosomal protein S19	279	2649.27	1682.14	-0.655296	5e-05	9.09545e-05	path:sthe03010	Ribosome - Streptococcus thermophilus ASCC 1275	COG: COG0185	J	Translation, ribosomal structure and biogenesis
T303_07105	membrane protein	2151	223.021	140.954	-0.661962	0.0129	0.0190307	NA	NA	NA	NA	NA
T303_07625	branched-chain amino acid ABC transporter substrate-binding protein	1329	177.226	111.714	-0.665777	5e-05	9.09545e-05	NA	NA	COG: COG1114	E	Amino acid transport and metabolism
T303_07640	amino acid permease	1386	152.797	96.2964	-0.666064	5e-05	9.09545e-05	NA	NA	COG: COG0531	E	Amino acid transport and metabolism
T303_02290	secE; preprotein translocase subunit SecE	177	1183.67	745.584	-0.666821	0.00015	0.000264639	path:sthe02024;path:sthe03060;path:sthe03070	Quorum sensing - Streptococcus thermophilus ASCC 1275;Protein export - Streptococcus thermophilus ASCC 1275;Bacterial secretion system - Streptococcus thermophilus ASCC 1275	COG: COG0690	U	Intracellular trafficking, secretion, and vesicular transport
T303_00170	3-isopropylmalate dehydratase large subunit	1032	30.1905	19.0058	-0.667656	0.00015	0.000264639	NA	NA	COG: COG2391	R	General function prediction only
T303_02700	cobalt ABC transporter permease	2530	72.4008	45.4864	-0.670571	0.03575	0.0490328	path:sthe02010	ABC transporters - Streptococcus thermophilus ASCC 1275	COG: COG0619	H	Coenzyme transport and metabolism
T303_09315	23S rRNA methyltransferase	1170	389.843	244.596	-0.672491	5e-05	9.09545e-05	NA	NA	COG: COG0820	J	Translation, ribosomal structure and biogenesis
T303_05310	translation initiation inhibitor	381	115.953	72.5615	-0.676264	0.00025	0.000433598	NA	NA	NA	NA	NA
T303_04180	glutamine ABC transporter permease	1418	176.231	110.236	-0.676876	0.0099	0.0147644	NA	NA	COG: COG0765	E	Amino acid transport and metabolism
T303_02710	potassium transporter Trk	672	556.294	347.82	-0.677505	5e-05	9.09545e-05	NA	NA	COG: COG0569	P	Inorganic ion transport and metabolism
T303_07430	aspartate-semialdehyde dehydrogenase	1077	229.232	143.268	-0.67809	5e-05	9.09545e-05	path:sthe00260;path:sthe00261;path:sthe00270;path:sthe00300;path:sthe01100;path:sthe01110;path:sthe01120;path:sthe01130;path:sthe01210;path:sthe01230	Glycine, serine and threonine metabolism - Streptococcus thermophilus ASCC 1275;Monobactam biosynthesis - Streptococcus thermophilus ASCC 1275;Cysteine and methionine metabolism - Streptococcus thermophilus ASCC 1275;Lysine biosynthesis - Streptococcus thermophilus ASCC 1275;Metabolic pathways - Streptococcus thermophilus ASCC 1275;Biosynthesis of secondary metabolites - Streptococcus thermophilu…	COG: COG0136	E	Amino acid transport and metabolism
T303_01965	16S rRNA methyltransferase	744	115.574	72.1358	-0.680029	5e-05	9.09545e-05	NA	NA	COG: COG1385	J	Translation, ribosomal structure and biogenesis
T303_04135	hypothetical protein	621	516.213	322.006	-0.680877	5e-05	9.09545e-05	NA	NA	NA	NA	NA
T303_01300	ribose-phosphate pyrophosphokinase	978	594.99	370.056	-0.685123	5e-05	9.09545e-05	path:sthe00030;path:sthe00230;path:sthe01100;path:sthe01110;path:sthe01120;path:sthe01130;path:sthe01200;path:sthe01230	Pentose phosphate pathway - Streptococcus thermophilus ASCC 1275;Purine metabolism - Streptococcus thermophilus ASCC 1275;Metabolic pathways - Streptococcus thermophilus ASCC 1275;Biosynthesis of secondary metabolites - Streptococcus thermophilus ASCC 1275;Microbial metabolism in diverse environments - Streptococcus thermophilus ASCC 1275;Biosynthesis of antibiotics - Streptococcus thermophilus A…	COG: COG0462	FE	NA
T303_03740	SAM-dependent methyltransferase	759	11.0536	6.87129	-0.68586	0.0029	0.00453108	NA	NA	NA	NA	NA
T303_01700	rRNA methyltransferase	744	300.416	185.699	-0.693993	5e-05	9.09545e-05	NA	NA	COG: COG0566	J	Translation, ribosomal structure and biogenesis
T303_00595	30S ribosomal protein S3	654	4190.91	2590.07	-0.694273	5e-05	9.09545e-05	path:sthe03010	Ribosome - Streptococcus thermophilus ASCC 1275	COG: COG0092	J	Translation, ribosomal structure and biogenesis
T303_04090	glycerol-3-phosphate acyltransferase	642	384.658	237.608	-0.694993	5e-05	9.09545e-05	path:sthe00561;path:sthe00564;path:sthe01100;path:sthe01110	Glycerolipid metabolism - Streptococcus thermophilus ASCC 1275;Glycerophospholipid metabolism - Streptococcus thermophilus ASCC 1275;Metabolic pathways - Streptococcus thermophilus ASCC 1275;Biosynthesis of secondary metabolites - Streptococcus thermophilus ASCC 1275	COG: COG0344	I	Lipid transport and metabolism
T303_08950	multidrug DMT transporter permease	915	241.808	149.28	-0.695837	5e-05	9.09545e-05	NA	NA	NA	NA	NA
T303_09710	glutamine synthetase	1371	2225.86	1373.82	-0.696171	5e-05	9.09545e-05	path:sthe00220;path:sthe00250;path:sthe00630;path:sthe00910;path:sthe01100;path:sthe01120;path:sthe01230;path:sthe02020	Arginine biosynthesis - Streptococcus thermophilus ASCC 1275;Alanine, aspartate and glutamate metabolism - Streptococcus thermophilus ASCC 1275;Glyoxylate and dicarboxylate metabolism - Streptococcus thermophilus ASCC 1275;Nitrogen metabolism - Streptococcus thermophilus ASCC 1275;Metabolic pathways - Streptococcus thermophilus ASCC 1275;Microbial metabolism in diverse environments - Streptococcu…	COG: COG0174	E	Amino acid transport and metabolism
T303_05290	aspartate aminotransferase	1182	529.077	325.894	-0.699075	5e-05	9.09545e-05	path:sthe00250	Alanine, aspartate and glutamate metabolism - Streptococcus thermophilus ASCC 1275	COG: COG0436	E	Amino acid transport and metabolism
T303_00540	30S ribosomal protein S5	495	2482.42	1528.15	-0.69996	5e-05	9.09545e-05	path:sthe03010	Ribosome - Streptococcus thermophilus ASCC 1275	COG: COG0098	J	Translation, ribosomal structure and biogenesis
T303_09355	16S rRNA methyltransferase	951	366.671	225.319	-0.702517	5e-05	9.09545e-05	NA	NA	COG: COG0275	J	Translation, ribosomal structure and biogenesis
T303_03455	homoserine kinase	1738	220.363	135.189	-0.704905	0.0007	0.00116596	path:sthe00260;path:sthe01100;path:sthe01110;path:sthe01120;path:sthe01230	Glycine, serine and threonine metabolism - Streptococcus thermophilus ASCC 1275;Metabolic pathways - Streptococcus thermophilus ASCC 1275;Biosynthesis of secondary metabolites - Streptococcus thermophilus ASCC 1275;Microbial metabolism in diverse environments - Streptococcus thermophilus ASCC 1275;Biosynthesis of amino acids - Streptococcus thermophilus ASCC 1275	COG: COG0083	E	Amino acid transport and metabolism
T303_05845	dihydroorotate dehydrogenase	948	254.283	155.972	-0.705148	5e-05	9.09545e-05	path:sthe00240;path:sthe01100	Pyrimidine metabolism - Streptococcus thermophilus ASCC 1275;Metabolic pathways - Streptococcus thermophilus ASCC 1275	NA	NA	NA
T303_07115	acyl-ACP thioesterase	744	168.221	103.182	-0.705166	5e-05	9.09545e-05	path:sthe00061;path:sthe01100	Fatty acid biosynthesis - Streptococcus thermophilus ASCC 1275;Metabolic pathways - Streptococcus thermophilus ASCC 1275	NA	NA	NA
T303_09380	proA; gamma-glutamyl phosphate reductase	1251	226.37	137.759	-0.716534	5e-05	9.09545e-05	path:sthe00330;path:sthe00332;path:sthe01100;path:sthe01110;path:sthe01130;path:sthe01230	Arginine and proline metabolism - Streptococcus thermophilus ASCC 1275;Carbapenem biosynthesis - Streptococcus thermophilus ASCC 1275;Metabolic pathways - Streptococcus thermophilus ASCC 1275;Biosynthesis of secondary metabolites - Streptococcus thermophilus ASCC 1275;Biosynthesis of antibiotics - Streptococcus thermophilus ASCC 1275;Biosynthesis of amino acids - Streptococcus thermophilus ASCC 1…	COG: COG0014	E	Amino acid transport and metabolism
T303_02605	urease accessory protein UreG	615	263.843	160.446	-0.71759	5e-05	9.09545e-05	NA	NA	COG: COG0378	O	Post-translational modification, protein turnover, and chaperones
T303_08190	DNA repair protein RadC	687	13.0529	7.93713	-0.717683	0.00105	0.0017244	NA	NA	COG: COG2003	L	Replication, recombination and repair
T303_01390	phosphoribosylaminoimidazole carboxylase	1092	376.668	228.527	-0.720927	5e-05	9.09545e-05	path:sthe00230;path:sthe01100;path:sthe01110;path:sthe01130	Purine metabolism - Streptococcus thermophilus ASCC 1275;Metabolic pathways - Streptococcus thermophilus ASCC 1275;Biosynthesis of secondary metabolites - Streptococcus thermophilus ASCC 1275;Biosynthesis of antibiotics - Streptococcus thermophilus ASCC 1275	COG: COG0026	F	Nucleotide transport and metabolism
T303_02570	hypothetical protein	372	80.025	48.4738	-0.723246	0.00025	0.000433598	NA	NA	NA	NA	NA
T303_08395	membrane protein	252	496.465	300.207	-0.725734	5e-05	9.09545e-05	NA	NA	NA	NA	NA
T303_00600	50S ribosomal protein L22	345	3048.65	1838.65	-0.729525	5e-05	9.09545e-05	path:sthe03010	Ribosome - Streptococcus thermophilus ASCC 1275	COG: COG0091	J	Translation, ribosomal structure and biogenesis
T303_08210	polysaccharide ABC exporter membrane-spanning protein	4118	494.338	297.95	-0.730425	0.02745	0.0384535	NA	NA	COG: COG0842 COG1277 COG1668 COG1682 COG3694	V O CP GM R	NA
T303_02265	hypothetical protein	309	89.1377	53.6845	-0.731531	0.00055	0.000928373	NA	NA	NA	NA	NA
T303_03835	ABC transporter	1788	41.8952	25.2008	-0.733313	5e-05	9.09545e-05	path:sthe02010	ABC transporters - Streptococcus thermophilus ASCC 1275	COG: COG1132	V	Defense mechanisms
T303_07805	coenzyme PQQ synthesis protein	698	12.7811	7.68384	-0.734116	0.00235	0.0037214	NA	NA	NA	NA	NA
T303_04235	carbohydrate kinase	837	69.0066	41.4652	-0.734833	5e-05	9.09545e-05	NA	NA	COG: COG0063	F	Nucleotide transport and metabolism
T303_00545	50S ribosomal protein L18	366	3406.21	2044.78	-0.736223	5e-05	9.09545e-05	path:sthe03010	Ribosome - Streptococcus thermophilus ASCC 1275	COG: COG0256	J	Translation, ribosomal structure and biogenesis
T303_04010	hydrolase	942	132.201	78.7012	-0.748275	5e-05	9.09545e-05	NA	NA	NA	NA	NA
T303_09655	ribonuclease HIII	891	413.324	245.741	-0.750134	5e-05	9.09545e-05	path:sthe03030	DNA replication - Streptococcus thermophilus ASCC 1275	COG: COG1039	L	Replication, recombination and repair
T303_05005	D-alanine--poly(phosphoribitol) ligase	2795	849.723	505.159	-0.750254	5e-05	9.09545e-05	path:sthe00473;path:sthe01503;path:sthe02020	D-Alanine metabolism - Streptococcus thermophilus ASCC 1275;Cationic antimicrobial peptide (CAMP) resistance - Streptococcus thermophilus ASCC 1275;Two-component system - Streptococcus thermophilus ASCC 1275	COG: COG1020	Q	Secondary metabolites biosynthesis, transport, and catabolism
T303_06560	membrane protein	2398	231.406	137.328	-0.752798	0.0002	0.00034984	NA	NA	NA	NA	NA
T303_08385	hypothetical protein	243	80.2128	47.599	-0.752902	0.00235	0.0037214	NA	NA	NA	NA	NA
T303_04820	DNA polymerase III subunit delta	1035	211.451	125.417	-0.753589	5e-05	9.09545e-05	path:sthe00230;path:sthe00240;path:sthe01100;path:sthe03030;path:sthe03430;path:sthe03440	Purine metabolism - Streptococcus thermophilus ASCC 1275;Pyrimidine metabolism - Streptococcus thermophilus ASCC 1275;Metabolic pathways - Streptococcus thermophilus ASCC 1275;DNA replication - Streptococcus thermophilus ASCC 1275;Mismatch repair - Streptococcus thermophilus ASCC 1275;Homologous recombination - Streptococcus thermophilus ASCC 1275	COG: COG1466	L	Replication, recombination and repair
T303_04665	lysS; lysyl-tRNA synthetase	1536	850.083	501.719	-0.760725	5e-05	9.09545e-05	path:sthe00970	Aminoacyl-tRNA biosynthesis - Streptococcus thermophilus ASCC 1275	COG: COG1190	J	Translation, ribosomal structure and biogenesis
T303_04035	3-hydroxy-3-methylglutaryl-CoA reductase	2464	291.815	172.026	-0.762424	0.0007	0.00116596	path:sthe00900;path:sthe01110;path:sthe01130	Terpenoid backbone biosynthesis - Streptococcus thermophilus ASCC 1275;Biosynthesis of secondary metabolites - Streptococcus thermophilus ASCC 1275;Biosynthesis of antibiotics - Streptococcus thermophilus ASCC 1275	COG: COG1257	I	Lipid transport and metabolism
T303_03025	inorganic diphosphatase PpaC	933	1254.3	739.208	-0.762827	5e-05	9.09545e-05	path:sthe00190	Oxidative phosphorylation - Streptococcus thermophilus ASCC 1275	COG: COG1227	CP	NA
T303_00550	50S ribosomal protein L6	537	4030.07	2369.21	-0.766397	5e-05	9.09545e-05	path:sthe03010	Ribosome - Streptococcus thermophilus ASCC 1275	COG: COG0097	J	Translation, ribosomal structure and biogenesis
T303_09735	phosphoglycerate kinase	1200	3643.26	2140.16	-0.767513	5e-05	9.09545e-05	path:sthe00010;path:sthe01100;path:sthe01110;path:sthe01120;path:sthe01130;path:sthe01200;path:sthe01230	Glycolysis / Gluconeogenesis - Streptococcus thermophilus ASCC 1275;Metabolic pathways - Streptococcus thermophilus ASCC 1275;Biosynthesis of secondary metabolites - Streptococcus thermophilus ASCC 1275;Microbial metabolism in diverse environments - Streptococcus thermophilus ASCC 1275;Biosynthesis of antibiotics - Streptococcus thermophilus ASCC 1275;Carbon metabolism - Streptococcus thermophilu…	COG: COG0126	G	Carbohydrate transport and metabolism
T303_07110	HAD family hydrolase	2151	239.18	140.336	-0.769214	0.00095	0.0015633	path:sthe00627;path:sthe01120	Aminobenzoate degradation - Streptococcus thermophilus ASCC 1275;Microbial metabolism in diverse environments - Streptococcus thermophilus ASCC 1275	COG: COG0647	F	Nucleotide transport and metabolism
T303_00590	50S ribosomal protein L16	414	2966.88	1739.5	-0.770277	5e-05	9.09545e-05	path:sthe03010	Ribosome - Streptococcus thermophilus ASCC 1275	COG: COG0197	J	Translation, ribosomal structure and biogenesis
T303_08495	spermidine/putrescine ABC transporter substrate-binding protein	3769	322.714	189.102	-0.771093	0.0018	0.00287824	path:sthe02010	ABC transporters - Streptococcus thermophilus ASCC 1275	COG: COG0687	E	Amino acid transport and metabolism
T303_00005	DNA-binding protein	1050	546.875	320.274	-0.771906	5e-05	9.09545e-05	NA	NA	COG: COG1847	R	General function prediction only
T303_02740	NrdR family transcriptional regulator	1652	445.272	260.583	-0.772944	0.0203	0.0290076	NA	NA	COG: COG1327	K	Transcription
T303_02825	hydrolase	958	295.504	172.587	-0.775853	0.0014	0.00224961	NA	NA	COG: COG0802	J	Translation, ribosomal structure and biogenesis
T303_03335	hypothetical protein	414	40.0567	23.2305	-0.786018	0.00035	0.000600681	NA	NA	NA	NA	NA
T303_02530	potassium transporter TrkA	1350	173.483	100.305	-0.790404	5e-05	9.09545e-05	NA	NA	COG: COG0569	P	Inorganic ion transport and metabolism
T303_06985	single-stranded DNA exonuclease	2211	168.522	97.3864	-0.791144	5e-05	9.09545e-05	path:sthe03410;path:sthe03430;path:sthe03440	Base excision repair - Streptococcus thermophilus ASCC 1275;Mismatch repair - Streptococcus thermophilus ASCC 1275;Homologous recombination - Streptococcus thermophilus ASCC 1275	COG: COG0608	L	Replication, recombination and repair
T303_00560	rpsN; 30S ribosomal protein S14	186	6104.26	3526.06	-0.791761	5e-05	9.09545e-05	path:sthe03010	Ribosome - Streptococcus thermophilus ASCC 1275	COG: COG0199	J	Translation, ribosomal structure and biogenesis
T303_01380	phosphoribosylamine--glycine ligase	1263	406.075	233.83	-0.796283	5e-05	9.09545e-05	path:sthe00230;path:sthe01100;path:sthe01110;path:sthe01130	Purine metabolism - Streptococcus thermophilus ASCC 1275;Metabolic pathways - Streptococcus thermophilus ASCC 1275;Biosynthesis of secondary metabolites - Streptococcus thermophilus ASCC 1275;Biosynthesis of antibiotics - Streptococcus thermophilus ASCC 1275	COG: COG0151	F	Nucleotide transport and metabolism
T303_06890	dihydroorotate dehydrogenase	984	279.204	160.742	-0.796574	5e-05	9.09545e-05	path:sthe00240;path:sthe01100	Pyrimidine metabolism - Streptococcus thermophilus ASCC 1275;Metabolic pathways - Streptococcus thermophilus ASCC 1275	COG: COG0167	F	Nucleotide transport and metabolism
T303_06895	hypothetical protein	201	424.094	243.869	-0.79828	0.0001	0.00017893	NA	NA	NA	NA	NA
T303_02935	ABC transporter permease	885	201.215	115.698	-0.798377	5e-05	9.09545e-05	path:sthe02010;path:sthe02024	ABC transporters - Streptococcus thermophilus ASCC 1275;Quorum sensing - Streptococcus thermophilus ASCC 1275	COG: COG0559	E	Amino acid transport and metabolism
T303_03785	rplL; 50S ribosomal protein L7/L12	384	5764.03	3308.23	-0.801018	5e-05	9.09545e-05	path:sthe03010	Ribosome - Streptococcus thermophilus ASCC 1275	COG: COG0222	J	Translation, ribosomal structure and biogenesis
T303_03695	LysR family transcriptional regulator	915	236.458	135.679	-0.80139	5e-05	9.09545e-05	NA	NA	NA	NA	NA
T303_00555	30S ribosomal protein S8	399	2444.83	1400.12	-0.804187	5e-05	9.09545e-05	path:sthe03010	Ribosome - Streptococcus thermophilus ASCC 1275	COG: COG0096	J	Translation, ribosomal structure and biogenesis
T303_03925	hypothetical protein	564	66.6518	38.0646	-0.808193	5e-05	9.09545e-05	NA	NA	COG: COG3575	S	Function unknown
T303_01680	Mini-ribonuclease 3	1738	397.53	226.824	-0.809488	0.0306	0.0424669	NA	NA	COG: COG1939	J	Translation, ribosomal structure and biogenesis
T303_06945	exodeoxyribonuclease VII large subunit	3659	374.845	212.327	-0.820005	0.00115	0.00187734	path:sthe03430	Mismatch repair - Streptococcus thermophilus ASCC 1275	COG: COG1570	L	Replication, recombination and repair
T303_06855	translation factor (SUA5)	786	528.417	298.885	-0.822086	5e-05	9.09545e-05	NA	NA	NA	NA	NA
T303_03300	ribosome recycling factor	558	869.974	491.066	-0.825055	5e-05	9.09545e-05	NA	NA	COG: COG0233	J	Translation, ribosomal structure and biogenesis
T303_01970	cpdB; 2', 3'-cyclic nucleotide 2'-phosphodiesterase	2541	310.974	175.072	-0.828848	5e-05	9.09545e-05	path:sthe00230;path:sthe00240	Purine metabolism - Streptococcus thermophilus ASCC 1275;Pyrimidine metabolism - Streptococcus thermophilus ASCC 1275	COG: COG0737	FV	NA
T303_03510	F0F1 ATP synthase subunit delta	1034	3544.45	1989.35	-0.833262	5e-05	9.09545e-05	path:sthe00190;path:sthe01100	Oxidative phosphorylation - Streptococcus thermophilus ASCC 1275;Metabolic pathways - Streptococcus thermophilus ASCC 1275	COG: COG0712	C	Energy production and conversion
T303_00140	rRNA (guanine-N1)-methyltransferase	834	132.522	74.3504	-0.833814	5e-05	9.09545e-05	NA	NA	COG: COG0500	QR	NA
T303_01945	pyrG; CTP synthetase	1605	238.261	133.66	-0.833978	5e-05	9.09545e-05	path:sthe00240;path:sthe01100	Pyrimidine metabolism - Streptococcus thermophilus ASCC 1275;Metabolic pathways - Streptococcus thermophilus ASCC 1275	COG: COG0504	F	Nucleotide transport and metabolism
T303_03235	CCA-adding protein	1973	249.097	139.668	-0.834706	0.00015	0.000264639	NA	NA	COG: COG0617	J	Translation, ribosomal structure and biogenesis
T303_07360	membrane protein	576	30.0203	16.8262	-0.835231	0.0001	0.00017893	NA	NA	NA	NA	NA
T303_08775	indole-3-glycerol-phosphate synthase	3542	237.477	133.098	-0.835298	0.00545	0.00823276	path:sthe00400;path:sthe01100;path:sthe01110;path:sthe01130;path:sthe01230	Phenylalanine, tyrosine and tryptophan biosynthesis - Streptococcus thermophilus ASCC 1275;Metabolic pathways - Streptococcus thermophilus ASCC 1275;Biosynthesis of secondary metabolites - Streptococcus thermophilus ASCC 1275;Biosynthesis of antibiotics - Streptococcus thermophilus ASCC 1275;Biosynthesis of amino acids - Streptococcus thermophilus ASCC 1275	COG: COG0134	E	Amino acid transport and metabolism
T303_00160	single-stranded DNA-binding protein	393	45.0661	25.2307	-0.836863	0.00025	0.000433598	path:sthe03030;path:sthe03430;path:sthe03440	DNA replication - Streptococcus thermophilus ASCC 1275;Mismatch repair - Streptococcus thermophilus ASCC 1275;Homologous recombination - Streptococcus thermophilus ASCC 1275	COG: COG0629	L	Replication, recombination and repair
T303_06755	chorismate mutase	273	89.8178	50.0923	-0.842412	0.0004	0.000680789	path:sthe00400;path:sthe01100;path:sthe01110;path:sthe01130;path:sthe01230	Phenylalanine, tyrosine and tryptophan biosynthesis - Streptococcus thermophilus ASCC 1275;Metabolic pathways - Streptococcus thermophilus ASCC 1275;Biosynthesis of secondary metabolites - Streptococcus thermophilus ASCC 1275;Biosynthesis of antibiotics - Streptococcus thermophilus ASCC 1275;Biosynthesis of amino acids - Streptococcus thermophilus ASCC 1275	COG: COG1605	E	Amino acid transport and metabolism
T303_09725	transposase	138	531.459	296.347	-0.842672	0.0162	0.023435	NA	NA	NA	NA	NA
T303_09320	transcriptional regulator	723	440.008	244.812	-0.845853	5e-05	9.09545e-05	NA	NA	NA	NA	NA
T303_00535	50S ribosomal protein L30	183	6307.26	3499.1	-0.85003	5e-05	9.09545e-05	path:sthe03010	Ribosome - Streptococcus thermophilus ASCC 1275	COG: COG1841	J	Translation, ribosomal structure and biogenesis
T303_06995	ribonuclease Z	1697	378.109	209.497	-0.851876	5e-05	9.09545e-05	NA	NA	COG: COG1234	J	Translation, ribosomal structure and biogenesis
T303_08540	GTP cyclohydrolase I	564	401.971	222.693	-0.852031	5e-05	9.09545e-05	path:sthe00790;path:sthe01100	Folate biosynthesis - Streptococcus thermophilus ASCC 1275;Metabolic pathways - Streptococcus thermophilus ASCC 1275	COG: COG0302	H	Coenzyme transport and metabolism
T303_07920	homoserine kinase	857	83.4961	46.2006	-0.853798	5e-05	9.09545e-05	NA	NA	COG: COG1132 COG2274 COG5265	V V O	NA
T303_01620	30S ribosomal protein S2	768	3456.41	1911.82	-0.854329	5e-05	9.09545e-05	path:sthe03010	Ribosome - Streptococcus thermophilus ASCC 1275	COG: COG0052	J	Translation, ribosomal structure and biogenesis
T303_06355	epsK	951	214.82	118.656	-0.856335	5e-05	9.09545e-05	NA	NA	NA	NA	NA
T303_02960	cysteine synthase	933	467.275	258.078	-0.856469	5e-05	9.09545e-05	path:sthe00270;path:sthe00920;path:sthe01100;path:sthe01110;path:sthe01120;path:sthe01130;path:sthe01200;path:sthe01230	Cysteine and methionine metabolism - Streptococcus thermophilus ASCC 1275;Sulfur metabolism - Streptococcus thermophilus ASCC 1275;Metabolic pathways - Streptococcus thermophilus ASCC 1275;Biosynthesis of secondary metabolites - Streptococcus thermophilus ASCC 1275;Microbial metabolism in diverse environments - Streptococcus thermophilus ASCC 1275;Biosynthesis of antibiotics - Streptococcus therm…	COG: COG0031	E	Amino acid transport and metabolism
T303_08535	dihydropteroate synthase	801	512.555	282.905	-0.857392	5e-05	9.09545e-05	path:sthe00790;path:sthe01100	Folate biosynthesis - Streptococcus thermophilus ASCC 1275;Metabolic pathways - Streptococcus thermophilus ASCC 1275	COG: COG0294	H	Coenzyme transport and metabolism
T303_02895	cystathionine gamma-synthase	2269	120.027	66.0965	-0.860708	0.0001	0.00017893	path:sthe00270;path:sthe00450;path:sthe00920;path:sthe01100;path:sthe01110;path:sthe01130;path:sthe01230	Cysteine and methionine metabolism - Streptococcus thermophilus ASCC 1275;Selenocompound metabolism - Streptococcus thermophilus ASCC 1275;Sulfur metabolism - Streptococcus thermophilus ASCC 1275;Metabolic pathways - Streptococcus thermophilus ASCC 1275;Biosynthesis of secondary metabolites - Streptococcus thermophilus ASCC 1275;Biosynthesis of antibiotics - Streptococcus thermophilus ASCC 1275;B…	COG: COG0626	E	Amino acid transport and metabolism
T303_05455	glucose/ribose uptake permease	888	317.671	174.571	-0.863722	5e-05	9.09545e-05	NA	NA	COG: COG4975	G	Carbohydrate transport and metabolism
T303_06725	tRNA delta(2)-isopentenylpyrophosphate transferase	1152	126.619	69.573	-0.863891	0.0013	0.00210128	path:sthe01100;path:sthe01110	Metabolic pathways - Streptococcus thermophilus ASCC 1275;Biosynthesis of secondary metabolites - Streptococcus thermophilus ASCC 1275	COG: COG0324	J	Translation, ribosomal structure and biogenesis
T303_09485	preprotein translocase subunit SecA	2550	952.33	523.174	-0.86417	5e-05	9.09545e-05	path:sthe02024;path:sthe03060;path:sthe03070	Quorum sensing - Streptococcus thermophilus ASCC 1275;Protein export - Streptococcus thermophilus ASCC 1275;Bacterial secretion system - Streptococcus thermophilus ASCC 1275	COG: COG0653	U	Intracellular trafficking, secretion, and vesicular transport
T303_00960	tRNA uridine 5-carboxymethylaminomethyl modification protein	1902	235.672	129.256	-0.866553	5e-05	9.09545e-05	NA	NA	COG: COG0445	J	Translation, ribosomal structure and biogenesis
T303_01480	spxA; arsenate reductase	399	821.661	450.37	-0.867433	5e-05	9.09545e-05	NA	NA	NA	NA	NA
T303_04865	murD; UDP-N-acetylmuramoyl-L-alanyl-D-glutamate synthetase	1353	225.983	123.839	-0.86775	5e-05	9.09545e-05	path:sthe00471;path:sthe00550;path:sthe01100	D-Glutamine and D-glutamate metabolism - Streptococcus thermophilus ASCC 1275;Peptidoglycan biosynthesis - Streptococcus thermophilus ASCC 1275;Metabolic pathways - Streptococcus thermophilus ASCC 1275	COG: COG0771	M	Cell wall/membrane/envelope biogenesis
T303_00820	histidyl-tRNA synthase	1281	444.473	243.539	-0.867941	5e-05	9.09545e-05	path:sthe00970	Aminoacyl-tRNA biosynthesis - Streptococcus thermophilus ASCC 1275	COG: COG0124	J	Translation, ribosomal structure and biogenesis
T303_04175	hypothetical protein	231	759.49	416.046	-0.868289	5e-05	9.09545e-05	NA	NA	NA	NA	NA
T303_08145	23S rRNA pseudouridine synthase	2370	237.781	130.131	-0.869674	0.0001	0.00017893	NA	NA	COG: COG0564	J	Translation, ribosomal structure and biogenesis
T303_07610	hypothetical protein	354	38.0291	20.7361	-0.874957	0.00045	0.000764301	NA	NA	COG: COG2233	F	Nucleotide transport and metabolism
T303_00120	N-acetyldiaminopimelate deacetylase	1134	82.7675	45.0913	-0.876215	5e-05	9.09545e-05	path:sthe00300;path:sthe01100;path:sthe01110;path:sthe01230	Lysine biosynthesis - Streptococcus thermophilus ASCC 1275;Metabolic pathways - Streptococcus thermophilus ASCC 1275;Biosynthesis of secondary metabolites - Streptococcus thermophilus ASCC 1275;Biosynthesis of amino acids - Streptococcus thermophilus ASCC 1275	COG: COG1473	R	General function prediction only
T303_06095	hypothetical protein	222	47.2551	25.7314	-0.876942	0.0112	0.0165975	NA	NA	NA	NA	NA
T303_05660	nucleoside diphosphate kinase	429	460.86	250.206	-0.881211	5e-05	9.09545e-05	path:sthe00230;path:sthe00240;path:sthe01100;path:sthe01110;path:sthe01130	Purine metabolism - Streptococcus thermophilus ASCC 1275;Pyrimidine metabolism - Streptococcus thermophilus ASCC 1275;Metabolic pathways - Streptococcus thermophilus ASCC 1275;Biosynthesis of secondary metabolites - Streptococcus thermophilus ASCC 1275;Biosynthesis of antibiotics - Streptococcus thermophilus ASCC 1275	COG: COG0105	F	Nucleotide transport and metabolism
T303_02205	preprotein translocase subunit YajC	339	867.788	471.041	-0.88149	5e-05	9.09545e-05	path:sthe02024;path:sthe03060;path:sthe03070	Quorum sensing - Streptococcus thermophilus ASCC 1275;Protein export - Streptococcus thermophilus ASCC 1275;Bacterial secretion system - Streptococcus thermophilus ASCC 1275	COG: COG1862	U	Intracellular trafficking, secretion, and vesicular transport
T303_08300	amino acid ABC transporter substrate-binding protein	1631	34.2294	18.5125	-0.886738	0.0138	0.0202854	NA	NA	COG: COG0834	ET	NA
T303_09570	magnesium transporter	945	279.009	150.723	-0.888413	5e-05	9.09545e-05	NA	NA	COG: COG0598	P	Inorganic ion transport and metabolism
T303_08780	anthranilate phosphoribosyltransferase	3542	272.363	146.817	-0.891509	0.0006	0.00100449	path:sthe00400;path:sthe01100;path:sthe01110;path:sthe01130;path:sthe01230	Phenylalanine, tyrosine and tryptophan biosynthesis - Streptococcus thermophilus ASCC 1275;Metabolic pathways - Streptococcus thermophilus ASCC 1275;Biosynthesis of secondary metabolites - Streptococcus thermophilus ASCC 1275;Biosynthesis of antibiotics - Streptococcus thermophilus ASCC 1275;Biosynthesis of amino acids - Streptococcus thermophilus ASCC 1275	COG: COG0547	E	Amino acid transport and metabolism
T303_06685	membrane protein	237	154.858	83.3132	-0.894327	0.0002	0.00034984	NA	NA	NA	NA	NA
T303_08090	peptide ABC transporter ATP-binding protein	1968	154.314	82.6942	-0.90001	5e-05	9.09545e-05	path:sthe01501;path:sthe02010;path:sthe02024	beta-Lactam resistance - Streptococcus thermophilus ASCC 1275;ABC transporters - Streptococcus thermophilus ASCC 1275;Quorum sensing - Streptococcus thermophilus ASCC 1275	COG: COG4166	E	Amino acid transport and metabolism
T303_08860	tRNA (guanine-N(7)-)-methyltransferase	642	672.16	359.453	-0.903004	5e-05	9.09545e-05	NA	NA	COG: COG0220	J	Translation, ribosomal structure and biogenesis
T303_02235	ABC transporter ATP-binding protein	2783	75.3153	40.2442	-0.904162	0.003	0.00468286	NA	NA	COG: COG1101	R	General function prediction only
T303_01015	peptidase M16	1278	153.253	81.6763	-0.907922	5e-05	9.09545e-05	NA	NA	NA	NA	NA
T303_08205	polysaccharide ABC exporter ATP-binding protein	4118	565.917	301.584	-0.908032	0.00035	0.000600681	NA	NA	COG: COG1131 COG1134	V GM	NA
T303_02040	hypothetical protein	171	108.147	57.5939	-0.90901	0.02355	0.0333032	NA	NA	NA	NA	NA
T303_04930	rpmE2; 50S ribosomal protein L31	243	5910.79	3141.73	-0.911793	5e-05	9.09545e-05	path:sthe03010	Ribosome - Streptococcus thermophilus ASCC 1275	COG: COG0254	J	Translation, ribosomal structure and biogenesis
T303_03505	F0F1 ATP synthase subunit B	1034	4541.3	2409.7	-0.914249	5e-05	9.09545e-05	path:sthe00190;path:sthe01100	Oxidative phosphorylation - Streptococcus thermophilus ASCC 1275;Metabolic pathways - Streptococcus thermophilus ASCC 1275	COG: COG0711	C	Energy production and conversion
T303_00415	hypothetical protein	297	35.5524	18.8446	-0.915796	0.0014	0.00224961	NA	NA	NA	NA	NA
T303_03050	aspartate--ammonia ligase	993	2217.07	1171.3	-0.920547	5e-05	9.09545e-05	path:sthe00250;path:sthe00460;path:sthe01100;path:sthe01110;path:sthe01230	Alanine, aspartate and glutamate metabolism - Streptococcus thermophilus ASCC 1275;Cyanoamino acid metabolism - Streptococcus thermophilus ASCC 1275;Metabolic pathways - Streptococcus thermophilus ASCC 1275;Biosynthesis of secondary metabolites - Streptococcus thermophilus ASCC 1275;Biosynthesis of amino acids - Streptococcus thermophilus ASCC 1275	COG: COG2502	E	Amino acid transport and metabolism
T303_09310	glycopeptide antibiotics resistance protein	528	424.994	223.769	-0.925433	5e-05	9.09545e-05	NA	NA	NA	NA	NA
T303_04210	transcriptional regulator	297	71.9807	37.7988	-0.929269	0.00015	0.000264639	path:sthe02024	Quorum sensing - Streptococcus thermophilus ASCC 1275	COG: COG1396	K	Transcription
T303_00010	preprotein translocase subunit YidC	807	378.007	198.403	-0.929978	5e-05	9.09545e-05	path:sthe02024;path:sthe03060;path:sthe03070	Quorum sensing - Streptococcus thermophilus ASCC 1275;Protein export - Streptococcus thermophilus ASCC 1275;Bacterial secretion system - Streptococcus thermophilus ASCC 1275	COG: COG0706	M	Cell wall/membrane/envelope biogenesis
T303_03730	carbamoyl phosphate synthase large subunit	3180	738.786	387.671	-0.930324	5e-05	9.09545e-05	path:sthe00240;path:sthe00250;path:sthe01100	Pyrimidine metabolism - Streptococcus thermophilus ASCC 1275;Alanine, aspartate and glutamate metabolism - Streptococcus thermophilus ASCC 1275;Metabolic pathways - Streptococcus thermophilus ASCC 1275	COG: COG0458	EF	NA
T303_04285	50S ribosomal protein L33	147	349.2	182.715	-0.93446	0.0094	0.01407	path:sthe03010	Ribosome - Streptococcus thermophilus ASCC 1275	COG: COG0267	J	Translation, ribosomal structure and biogenesis
T303_05010	D-alanyl-lipoteichoic acid biosynthesis protein DltB	2795	872.46	454.986	-0.939266	0.0001	0.00017893	path:sthe01503;path:sthe02020	Cationic antimicrobial peptide (CAMP) resistance - Streptococcus thermophilus ASCC 1275;Two-component system - Streptococcus thermophilus ASCC 1275	COG: COG1696	M	Cell wall/membrane/envelope biogenesis
T303_05020	D-alanyl-lipoteichoic acid biosynthesis protein DltD	1501	958.394	497.834	-0.944956	5e-05	9.09545e-05	path:sthe01503;path:sthe02020	Cationic antimicrobial peptide (CAMP) resistance - Streptococcus thermophilus ASCC 1275;Two-component system - Streptococcus thermophilus ASCC 1275	COG: COG3966	M	Cell wall/membrane/envelope biogenesis
T303_08700	hypothetical protein	666	115.235	59.6494	-0.949996	5e-05	9.09545e-05	NA	NA	NA	NA	NA
T303_03700	signal peptidase II	1336	237.502	122.719	-0.952586	0.00675	0.0101591	path:sthe03060	Protein export - Streptococcus thermophilus ASCC 1275	COG: COG0597	MU	NA
T303_03865	ABC transporter ATP-binding protein	2646	34.7573	17.8672	-0.959999	0.0003	0.000518671	NA	NA	COG: COG1131 COG1134	V GM	NA
T303_03705	RNA pseudouridine synthase	1336	393.125	202.072	-0.960122	5e-05	9.09545e-05	NA	NA	COG: COG0564	J	Translation, ribosomal structure and biogenesis
T303_04425	dehydrogenase	1065	226.123	116.085	-0.961927	5e-05	9.09545e-05	NA	NA	NA	NA	NA
T303_03860	molybdopterin biosynthesis protein MoeB	2646	27.2035	13.9576	-0.962746	0.0009	0.00148251	NA	NA	NA	NA	NA
T303_00815	hypothetical protein	423	600.226	306.598	-0.969158	5e-05	9.09545e-05	NA	NA	NA	NA	NA
T303_02465	diaminopimelate decarboxylase	1266	187.316	95.4213	-0.973093	5e-05	9.09545e-05	path:sthe00300;path:sthe01100;path:sthe01110;path:sthe01120;path:sthe01130;path:sthe01230	Lysine biosynthesis - Streptococcus thermophilus ASCC 1275;Metabolic pathways - Streptococcus thermophilus ASCC 1275;Biosynthesis of secondary metabolites - Streptococcus thermophilus ASCC 1275;Microbial metabolism in diverse environments - Streptococcus thermophilus ASCC 1275;Biosynthesis of antibiotics - Streptococcus thermophilus ASCC 1275;Biosynthesis of amino acids - Streptococcus thermophil…	COG: COG0019	E	Amino acid transport and metabolism
T303_04955	thymidine kinase	597	160.839	81.8341	-0.974843	5e-05	9.09545e-05	path:sthe00240;path:sthe01100	Pyrimidine metabolism - Streptococcus thermophilus ASCC 1275;Metabolic pathways - Streptococcus thermophilus ASCC 1275	COG: COG1435	F	Nucleotide transport and metabolism
T303_03725	carbamoyl phosphate synthase small subunit	1089	636.681	323.43	-0.977119	5e-05	9.09545e-05	path:sthe00240;path:sthe00250;path:sthe01100	Pyrimidine metabolism - Streptococcus thermophilus ASCC 1275;Alanine, aspartate and glutamate metabolism - Streptococcus thermophilus ASCC 1275;Metabolic pathways - Streptococcus thermophilus ASCC 1275	COG: COG0505	EF	NA
T303_05590	signal recognition particle protein Srp54	1563	514.7	260.465	-0.982642	5e-05	9.09545e-05	path:sthe02024;path:sthe03060;path:sthe03070	Quorum sensing - Streptococcus thermophilus ASCC 1275;Protein export - Streptococcus thermophilus ASCC 1275;Bacterial secretion system - Streptococcus thermophilus ASCC 1275	COG: COG0541	U	Intracellular trafficking, secretion, and vesicular transport
T303_06785	ribonuclease J	1662	484.837	244.696	-0.986512	5e-05	9.09545e-05	path:sthe03018	RNA degradation - Streptococcus thermophilus ASCC 1275	COG: COG0595	J	Translation, ribosomal structure and biogenesis
T303_08870	ABC-type exoprotein transport system, permease component	1766	244.797	123.107	-0.991673	5e-05	9.09545e-05	NA	NA	COG: COG0842 COG1277 COG1668 COG1682 COG3694	V O CP GM R	NA
T303_08770	N-(5'-phosphoribosyl)anthranilate isomerase	3542	211.553	106.186	-0.994428	0.01435	0.0209997	path:sthe00400;path:sthe01100;path:sthe01110;path:sthe01130;path:sthe01230	Phenylalanine, tyrosine and tryptophan biosynthesis - Streptococcus thermophilus ASCC 1275;Metabolic pathways - Streptococcus thermophilus ASCC 1275;Biosynthesis of secondary metabolites - Streptococcus thermophilus ASCC 1275;Biosynthesis of antibiotics - Streptococcus thermophilus ASCC 1275;Biosynthesis of amino acids - Streptococcus thermophilus ASCC 1275	COG: COG0135	E	Amino acid transport and metabolism
T303_08785	anthranilate synthase subunit II	1934	324.561	162.732	-0.995989	0.0011	0.0017993	path:sthe00400;path:sthe01100;path:sthe01110;path:sthe01130;path:sthe01230;path:sthe02024	Phenylalanine, tyrosine and tryptophan biosynthesis - Streptococcus thermophilus ASCC 1275;Metabolic pathways - Streptococcus thermophilus ASCC 1275;Biosynthesis of secondary metabolites - Streptococcus thermophilus ASCC 1275;Biosynthesis of antibiotics - Streptococcus thermophilus ASCC 1275;Biosynthesis of amino acids - Streptococcus thermophilus ASCC 1275;Quorum sensing - Streptococcus thermoph…	COG: COG0512	EH	NA
T303_00615	50S ribosomal protein L23	920	1952.2	978.063	-0.997102	0.00985	0.0147032	path:sthe03010	Ribosome - Streptococcus thermophilus ASCC 1275	COG: COG0089	J	Translation, ribosomal structure and biogenesis
T303_03175	hypothetical protein	543	631.307	315.615	-1.00017	5e-05	9.09545e-05	NA	NA	NA	NA	NA
T303_03720	aspartate carbamoyltransferase catalytic subunit	927	572.895	285.984	-1.00234	5e-05	9.09545e-05	path:sthe00240;path:sthe00250;path:sthe01100	Pyrimidine metabolism - Streptococcus thermophilus ASCC 1275;Alanine, aspartate and glutamate metabolism - Streptococcus thermophilus ASCC 1275;Metabolic pathways - Streptococcus thermophilus ASCC 1275	COG: COG0540	F	Nucleotide transport and metabolism
T303_04960	peptide chain release factor 1	2502	232.632	115.726	-1.00734	5e-05	9.09545e-05	NA	NA	COG: COG0216	J	Translation, ribosomal structure and biogenesis
T303_06780	acetyl esterase	783	96.0732	47.7754	-1.00787	5e-05	9.09545e-05	NA	NA	COG: COG0627	V	Defense mechanisms
T303_01150	hypoxanthine phosphoribosyltransferase	543	1162.56	577.384	-1.0097	5e-05	9.09545e-05	path:sthe00230;path:sthe01100;path:sthe01110	Purine metabolism - Streptococcus thermophilus ASCC 1275;Metabolic pathways - Streptococcus thermophilus ASCC 1275;Biosynthesis of secondary metabolites - Streptococcus thermophilus ASCC 1275	COG: COG0634	F	Nucleotide transport and metabolism
T303_03570	16S rRNA methyltransferase	867	288.545	142.864	-1.01416	5e-05	9.09545e-05	NA	NA	COG: COG0313	J	Translation, ribosomal structure and biogenesis
T303_05120	DNA integrase	1167	79.883	39.5455	-1.01437	5e-05	9.09545e-05	NA	NA	NA	NA	NA
T303_03240	antibiotic ABC transporter ATP-binding protein	1881	93.4953	46.2762	-1.01462	5e-05	9.09545e-05	NA	NA			NA
T303_02380	hypothetical protein	1863	1036.68	511.725	-1.01853	5e-05	9.09545e-05	NA	NA	NA	NA	NA
T303_03830	multidrug ABC transporter ATP-binding protein	1737	27.693	13.6536	-1.02024	5e-05	9.09545e-05	path:sthe02010	ABC transporters - Streptococcus thermophilus ASCC 1275	COG: COG1132	V	Defense mechanisms
T303_01925	RNA polymerase sigma70	498	104.151	51.2982	-1.0217	5e-05	9.09545e-05	path:sthe02020;path:sthe02024	Two-component system - Streptococcus thermophilus ASCC 1275;Quorum sensing - Streptococcus thermophilus ASCC 1275	NA	NA	NA
T303_08455	arsenate reductase	354	191.645	94.3893	-1.02174	5e-05	9.09545e-05	NA	NA	NA	NA	NA
T303_00620	50S ribosomal protein L4	920	2894.26	1424.91	-1.02232	5e-05	9.09545e-05	path:sthe03010	Ribosome - Streptococcus thermophilus ASCC 1275	COG: COG0088	J	Translation, ribosomal structure and biogenesis
T303_00610	rplB; 50S ribosomal protein L2	834	3557.46	1746.66	-1.02625	5e-05	9.09545e-05	path:sthe03010	Ribosome - Streptococcus thermophilus ASCC 1275	COG: COG0090	J	Translation, ribosomal structure and biogenesis
T303_08010	protein phosphatase	4900	529.667	259.95	-1.02685	0.0005	0.000846591	NA	NA	COG: COG0631	T	Signal transduction mechanisms
T303_03890	phosphorylase	771	199.069	97.1892	-1.0344	5e-05	9.09545e-05	NA	NA	NA	NA	NA
T303_04965	N5-glutamine S-adenosyl-L-methionine-dependent methyltransferase	2502	270.294	131.75	-1.03673	5e-05	9.09545e-05	NA	NA	COG: COG2890	J	Translation, ribosomal structure and biogenesis
T303_03245	hypothetical protein	504	2009.99	979.272	-1.03741	5e-05	9.09545e-05	NA	NA	NA	NA	NA
T303_02340	membrane protein	441	377.131	183.235	-1.04137	5e-05	9.09545e-05	NA	NA	NA	NA	NA
T303_02900	cysteine desulfhydrase	2269	110.658	53.7525	-1.04171	5e-05	9.09545e-05	path:sthe00270;path:sthe00450;path:sthe01100;path:sthe01110;path:sthe01230	Cysteine and methionine metabolism - Streptococcus thermophilus ASCC 1275;Selenocompound metabolism - Streptococcus thermophilus ASCC 1275;Metabolic pathways - Streptococcus thermophilus ASCC 1275;Biosynthesis of secondary metabolites - Streptococcus thermophilus ASCC 1275;Biosynthesis of amino acids - Streptococcus thermophilus ASCC 1275	COG: COG1168	ER	NA
T303_06965	endonuclease III	1343	248.023	120.332	-1.04345	5e-05	9.09545e-05	path:sthe03410	Base excision repair - Streptococcus thermophilus ASCC 1275	COG: COG0177	L	Replication, recombination and repair
T303_02580	ureA; urease subunit gamma	303	235.606	113.679	-1.05141	5e-05	9.09545e-05	path:sthe00220;path:sthe00230;path:sthe01100;path:sthe01120	Arginine biosynthesis - Streptococcus thermophilus ASCC 1275;Purine metabolism - Streptococcus thermophilus ASCC 1275;Metabolic pathways - Streptococcus thermophilus ASCC 1275;Microbial metabolism in diverse environments - Streptococcus thermophilus ASCC 1275	COG: COG0831	E	Amino acid transport and metabolism
T303_03535	cell division protein	1296	263.612	127.026	-1.05329	5e-05	9.09545e-05	NA	NA	COG: COG0772	D	Cell cycle control, cell division, chromosome partitioning
T303_02600	urease accessory protein UreF	1210	257.266	122.896	-1.06582	5e-05	9.09545e-05	NA	NA	COG: COG0830	O	Post-translational modification, protein turnover, and chaperones
T303_02300	phosphoesterase	489	61.3773	29.2309	-1.07021	5e-05	9.09545e-05	NA	NA	NA	NA	NA
T303_02375	RNA methyltransferase	1173	332.127	158.112	-1.07079	5e-05	9.09545e-05	NA	NA	COG: COG0116	J	Translation, ribosomal structure and biogenesis
T303_07915	ABC transporter ATP-binding protein	282	158.898	75.6402	-1.07088	5e-05	9.09545e-05	NA	NA	NA	NA	NA
T303_06720	30S ribosomal protein S1	2117	156.322	74.2751	-1.07357	0.0155	0.022462	path:sthe00270	Cysteine and methionine metabolism - Streptococcus thermophilus ASCC 1275	COG: COG1956	VT	NA
T303_03840	S-adenosylmethionine tRNA ribosyltransferase	1044	188.733	89.4837	-1.07665	5e-05	9.09545e-05	NA	NA	COG: COG0809	J	Translation, ribosomal structure and biogenesis
T303_08545	amino acid specific permease	1845	701.301	332.487	-1.07674	5e-05	9.09545e-05	NA	NA	NA	NA	NA
T303_00025	argininosuccinate synthase	1200	227.808	107.543	-1.0829	5e-05	9.09545e-05	path:sthe00220;path:sthe00250;path:sthe01100;path:sthe01110;path:sthe01130;path:sthe01230	Arginine biosynthesis - Streptococcus thermophilus ASCC 1275;Alanine, aspartate and glutamate metabolism - Streptococcus thermophilus ASCC 1275;Metabolic pathways - Streptococcus thermophilus ASCC 1275;Biosynthesis of secondary metabolites - Streptococcus thermophilus ASCC 1275;Biosynthesis of antibiotics - Streptococcus thermophilus ASCC 1275;Biosynthesis of amino acids - Streptococcus thermophi…	COG: COG0137	E	Amino acid transport and metabolism
T303_06380	epsH	552	43.1117	20.2438	-1.0906	5e-05	9.09545e-05	NA	NA	NA	NA	NA
T303_04760	hypothetical protein	528	37.8836	17.7486	-1.09387	5e-05	9.09545e-05	NA	NA	NA	NA	NA
T303_03870	ABC transporter permease	2646	30.4299	14.2548	-1.09404	0.00315	0.00490299	NA	NA	COG: COG0842 COG1277 COG1668 COG1682 COG3694	V O CP GM R	NA
T303_03500	F0F1 ATP synthase subunit A	708	2217.68	1036.23	-1.09771	5e-05	9.09545e-05	path:sthe00190;path:sthe01100	Oxidative phosphorylation - Streptococcus thermophilus ASCC 1275;Metabolic pathways - Streptococcus thermophilus ASCC 1275	COG: COG0356	C	Energy production and conversion
T303_06250	helicase	2894	85.1913	39.6333	-1.10399	5e-05	9.09545e-05	NA	NA	COG: COG1203	V	Defense mechanisms
T303_00530	50S ribosomal protein L15	441	3665.73	1704.06	-1.10512	5e-05	9.09545e-05	path:sthe03010	Ribosome - Streptococcus thermophilus ASCC 1275	COG: COG0200	J	Translation, ribosomal structure and biogenesis
T303_08175	cysteine desulfurase	348	847.67	392.817	-1.10965	5e-05	9.09545e-05	NA	NA	NA	NA	NA
T303_09045	molybdenum ABC transporter ATP-binding protein	783	82.6543	38.2827	-1.1104	5e-05	9.09545e-05	path:sthe02010	ABC transporters - Streptococcus thermophilus ASCC 1275	COG: COG1120	PH	NA
T303_08765	tryptophan synthase subunit beta	3542	205.906	95.3299	-1.11099	5e-05	9.09545e-05	path:sthe00260;path:sthe00400;path:sthe01100;path:sthe01110;path:sthe01130;path:sthe01230	Glycine, serine and threonine metabolism - Streptococcus thermophilus ASCC 1275;Phenylalanine, tyrosine and tryptophan biosynthesis - Streptococcus thermophilus ASCC 1275;Metabolic pathways - Streptococcus thermophilus ASCC 1275;Biosynthesis of secondary metabolites - Streptococcus thermophilus ASCC 1275;Biosynthesis of antibiotics - Streptococcus thermophilus ASCC 1275;Biosynthesis of amino acid…	COG: COG0133	E	Amino acid transport and metabolism
T303_00980	hypothetical protein	630	63.5503	29.3806	-1.11304	5e-05	9.09545e-05	NA	NA	NA	NA	NA
T303_03180	aminotransferase V	1146	188.422	87.1007	-1.11321	5e-05	9.09545e-05	path:sthe00730;path:sthe01100;path:sthe04122	Thiamine metabolism - Streptococcus thermophilus ASCC 1275;Metabolic pathways - Streptococcus thermophilus ASCC 1275;Sulfur relay system - Streptococcus thermophilus ASCC 1275	COG: COG1104	E	Amino acid transport and metabolism
T303_05370	bacteriocin	126	600.694	275.997	-1.12198	0.0349	0.0479473	NA	NA	NA	NA	NA
T303_02595	urease accessory protein UreE	1210	267.099	122.384	-1.12596	5e-05	9.09545e-05	NA	NA	COG: COG2371	O	Post-translational modification, protein turnover, and chaperones
T303_03450	homoserine dehydrogenase	1287	256.196	117.289	-1.12718	5e-05	9.09545e-05	path:sthe00260;path:sthe00270;path:sthe00300;path:sthe01100;path:sthe01110;path:sthe01120;path:sthe01130;path:sthe01230	Glycine, serine and threonine metabolism - Streptococcus thermophilus ASCC 1275;Cysteine and methionine metabolism - Streptococcus thermophilus ASCC 1275;Lysine biosynthesis - Streptococcus thermophilus ASCC 1275;Metabolic pathways - Streptococcus thermophilus ASCC 1275;Biosynthesis of secondary metabolites - Streptococcus thermophilus ASCC 1275;Microbial metabolism in diverse environments - Stre…	COG: COG0460	E	Amino acid transport and metabolism
T303_08165	ribose-phosphate pyrophosphokinase	1014	735.351	335.115	-1.13378	5e-05	9.09545e-05	path:sthe00030;path:sthe00230;path:sthe01100;path:sthe01110;path:sthe01120;path:sthe01130;path:sthe01200;path:sthe01230	Pentose phosphate pathway - Streptococcus thermophilus ASCC 1275;Purine metabolism - Streptococcus thermophilus ASCC 1275;Metabolic pathways - Streptococcus thermophilus ASCC 1275;Biosynthesis of secondary metabolites - Streptococcus thermophilus ASCC 1275;Microbial metabolism in diverse environments - Streptococcus thermophilus ASCC 1275;Biosynthesis of antibiotics - Streptococcus thermophilus A…	COG: COG0462	FE	NA
T303_08170	cysteine desulfurase	1113	759.305	345.241	-1.13707	5e-05	9.09545e-05	path:sthe00730;path:sthe01100;path:sthe04122	Thiamine metabolism - Streptococcus thermophilus ASCC 1275;Metabolic pathways - Streptococcus thermophilus ASCC 1275;Sulfur relay system - Streptococcus thermophilus ASCC 1275	COG: COG1104	E	Amino acid transport and metabolism
T303_02180	malate transporter	939	55.477	25.2083	-1.13799	5e-05	9.09545e-05	NA	NA	COG: COG0679	R	General function prediction only
T303_04355	alkaline phosphatase	2187	346.471	157.386	-1.13842	5e-05	9.09545e-05	path:sthe00561;path:sthe01100	Glycerolipid metabolism - Streptococcus thermophilus ASCC 1275;Metabolic pathways - Streptococcus thermophilus ASCC 1275	COG: COG1368	M	Cell wall/membrane/envelope biogenesis
T303_07120	coproporphyrinogen III oxidase	1137	217.638	98.4178	-1.14494	5e-05	9.09545e-05	NA	NA	NA	NA	NA
T303_07275	isocitrate dehydrogenase	1176	185.475	83.791	-1.14636	5e-05	9.09545e-05	path:sthe00020;path:sthe00480;path:sthe01100;path:sthe01110;path:sthe01120;path:sthe01130;path:sthe01200;path:sthe01210;path:sthe01230	Citrate cycle (TCA cycle) - Streptococcus thermophilus ASCC 1275;Glutathione metabolism - Streptococcus thermophilus ASCC 1275;Metabolic pathways - Streptococcus thermophilus ASCC 1275;Biosynthesis of secondary metabolites - Streptococcus thermophilus ASCC 1275;Microbial metabolism in diverse environments - Streptococcus thermophilus ASCC 1275;Biosynthesis of antibiotics - Streptococcus thermophi…	COG: COG0538	C	Energy production and conversion
T303_05760	ferrochelatase	1095	38.494	17.3868	-1.14664	5e-05	9.09545e-05	path:sthe00860;path:sthe01100;path:sthe01110	Porphyrin and chlorophyll metabolism - Streptococcus thermophilus ASCC 1275;Metabolic pathways - Streptococcus thermophilus ASCC 1275;Biosynthesis of secondary metabolites - Streptococcus thermophilus ASCC 1275	COG: COG0276	H	Coenzyme transport and metabolism
T303_05990	type I restriction endonuclease subunit S	621	115.419	52.0611	-1.14861	5e-05	9.09545e-05	NA	NA	NA	NA	NA
T303_06990	short-chain dehydrogenase	1697	384.789	173.321	-1.15062	5e-05	9.09545e-05	NA	NA	COG: COG0300	R	General function prediction only
T303_06515	translation initiation factor IF-3	531	1907.68	858.911	-1.15124	5e-05	9.09545e-05	NA	NA	COG: COG0290	J	Translation, ribosomal structure and biogenesis
T303_08200	glycosyl transferase	2849	372.126	167.081	-1.15524	5e-05	9.09545e-05	NA	NA	COG: COG0463	M	Cell wall/membrane/envelope biogenesis
T303_05645	sensor histidine kinase	2045	13.3212	5.9604	-1.16024	5e-05	9.09545e-05	path:sthe02020;path:sthe02024	Two-component system - Streptococcus thermophilus ASCC 1275;Quorum sensing - Streptococcus thermophilus ASCC 1275	COG: COG0642	T	Signal transduction mechanisms
T303_08150	ATP-NAD kinase	2370	234.915	105.025	-1.1614	5e-05	9.09545e-05	path:sthe00760;path:sthe01100	Nicotinate and nicotinamide metabolism - Streptococcus thermophilus ASCC 1275;Metabolic pathways - Streptococcus thermophilus ASCC 1275	COG: COG0061	F	Nucleotide transport and metabolism
T303_02705	transketolase	1977	561.484	250.275	-1.16573	5e-05	9.09545e-05	path:sthe00030;path:sthe01100;path:sthe01110;path:sthe01120;path:sthe01130;path:sthe01200;path:sthe01230	Pentose phosphate pathway - Streptococcus thermophilus ASCC 1275;Metabolic pathways - Streptococcus thermophilus ASCC 1275;Biosynthesis of secondary metabolites - Streptococcus thermophilus ASCC 1275;Microbial metabolism in diverse environments - Streptococcus thermophilus ASCC 1275;Biosynthesis of antibiotics - Streptococcus thermophilus ASCC 1275;Carbon metabolism - Streptococcus thermophilus A…	COG: COG0021	G	Carbohydrate transport and metabolism
T303_01410	hypothetical protein	171	207.905	92.5671	-1.16735	0.0008	0.00132444	NA	NA	NA	NA	NA
T303_00045	50S ribosomal protein L11	426	3661.26	1627.97	-1.16926	5e-05	9.09545e-05	path:sthe03010	Ribosome - Streptococcus thermophilus ASCC 1275	COG: COG0080	J	Translation, ribosomal structure and biogenesis
T303_02815	HAD hydrolase	813	336.097	149.195	-1.17168	5e-05	9.09545e-05	path:sthe00740;path:sthe01100;path:sthe01110	Riboflavin metabolism - Streptococcus thermophilus ASCC 1275;Metabolic pathways - Streptococcus thermophilus ASCC 1275;Biosynthesis of secondary metabolites - Streptococcus thermophilus ASCC 1275	COG: COG0561	HR	NA
T303_00040	50S ribosomal protein L1	690	4785.2	2122.32	-1.17294	5e-05	9.09545e-05	path:sthe03010	Ribosome - Streptococcus thermophilus ASCC 1275	COG: COG0081	J	Translation, ribosomal structure and biogenesis
T303_03530	F0F1 ATP synthase subunit epsilon	447	5619.12	2483.18	-1.17816	5e-05	9.09545e-05	path:sthe00190;path:sthe01100	Oxidative phosphorylation - Streptococcus thermophilus ASCC 1275;Metabolic pathways - Streptococcus thermophilus ASCC 1275	COG: COG0355	C	Energy production and conversion
T303_08125	permease of the major facilitator superfamily	1206	292.345	128.867	-1.18178	5e-05	9.09545e-05	NA	NA	COG: COG0477	GEPR	NA
T303_03590	haloacid dehalogenase	1501	489.062	215.492	-1.18239	5e-05	9.09545e-05	NA	NA	NA	NA	NA
T303_02150	heat shock protein Hsp33	1837	469.773	206.796	-1.18375	5e-05	9.09545e-05	NA	NA	COG: COG1281	O	Post-translational modification, protein turnover, and chaperones
T303_08605	queuosine transporter QueT	522	221.204	96.4437	-1.19762	5e-05	9.09545e-05	NA	NA	NA	NA	NA
T303_08645	1-acyl-sn-glycerol-3-phosphate acyltransferase	756	103.623	45.1284	-1.19924	5e-05	9.09545e-05	path:sthe00561;path:sthe00564;path:sthe01100;path:sthe01110	Glycerolipid metabolism - Streptococcus thermophilus ASCC 1275;Glycerophospholipid metabolism - Streptococcus thermophilus ASCC 1275;Metabolic pathways - Streptococcus thermophilus ASCC 1275;Biosynthesis of secondary metabolites - Streptococcus thermophilus ASCC 1275	COG: COG0204	I	Lipid transport and metabolism
T303_06505	50S ribosomal protein L20	360	2576.2	1120.89	-1.2006	5e-05	9.09545e-05	path:sthe03010	Ribosome - Streptococcus thermophilus ASCC 1275	COG: COG0292	J	Translation, ribosomal structure and biogenesis
T303_07495	transcriptional regulator	3474	75.4911	32.6623	-1.20868	0.00015	0.000264639	NA	NA	NA	NA	NA
T303_03850	sensor histidine kinase	2021	39.0816	16.8548	-1.21333	5e-05	9.09545e-05	NA	NA	NA	NA	NA
T303_03355	LysR family transcriptional regulator	897	14.6587	6.29942	-1.21847	5e-05	9.09545e-05	NA	NA	NA	NA	NA
T303_06750	voltage-gated chloride channel protein	1227	87.8202	37.7277	-1.21893	5e-05	9.09545e-05	NA	NA	NA	NA	NA
T303_01985	D-tyrosyl-tRNA(Tyr) deacylase	444	355.254	152.616	-1.21894	5e-05	9.09545e-05	NA	NA	COG: COG1490	J	Translation, ribosomal structure and biogenesis
T303_05285	hypothetical protein	483	556.322	238.971	-1.21909	5e-05	9.09545e-05	NA	NA	NA	NA	NA
T303_02585	urease subunit beta	312	423.186	181.691	-1.2198	5e-05	9.09545e-05	path:sthe00220;path:sthe00230;path:sthe01100;path:sthe01120	Arginine biosynthesis - Streptococcus thermophilus ASCC 1275;Purine metabolism - Streptococcus thermophilus ASCC 1275;Metabolic pathways - Streptococcus thermophilus ASCC 1275;Microbial metabolism in diverse environments - Streptococcus thermophilus ASCC 1275	COG: COG0832	E	Amino acid transport and metabolism
T303_03445	polysaccharide deacetylase	879	71.5375	30.5124	-1.2293	5e-05	9.09545e-05	NA	NA	NA	NA	NA
T303_02155	tRNA-dihydrouridine synthase	1837	477.846	203.219	-1.23351	5e-05	9.09545e-05	NA	NA	NA	NA	NA
T303_00180	thioredoxin	605	207.382	87.8318	-1.23948	5e-05	9.09545e-05	NA	NA	NA	NA	NA
T303_01600	transposase IS861	264	20.4361	8.64121	-1.24182	0.0051	0.00771828	NA	NA	NA	NA	NA
T303_07590	sensor histidine kinase	1645	40.6158	17.1336	-1.24522	5e-05	9.09545e-05	NA	NA	NA	NA	NA
T303_02930	branched-chain amino acid ABC transporter substrate-binding protein	1176	194.798	82.1312	-1.24598	5e-05	9.09545e-05	path:sthe02010;path:sthe02024	ABC transporters - Streptococcus thermophilus ASCC 1275;Quorum sensing - Streptococcus thermophilus ASCC 1275	COG: COG0683	E	Amino acid transport and metabolism
T303_03780	50S ribosomal protein L10	570	4994	2103.47	-1.24743	5e-05	9.09545e-05	path:sthe03010	Ribosome - Streptococcus thermophilus ASCC 1275	COG: COG0244	J	Translation, ribosomal structure and biogenesis
T303_00175	tRNA-binding protein	624	337.722	142.02	-1.24974	5e-05	9.09545e-05	NA	NA	COG: COG0073	J	Translation, ribosomal structure and biogenesis
T303_09395	3-dehydroquinate dehydratase	732	531.11	223.262	-1.25027	5e-05	9.09545e-05	NA	NA	COG: COG1131 COG1134	V GM	NA
T303_00625	50S ribosomal protein L3	627	3968.06	1664.52	-1.25332	5e-05	9.09545e-05	path:sthe03010	Ribosome - Streptococcus thermophilus ASCC 1275	COG: COG0087	J	Translation, ribosomal structure and biogenesis
T303_04870	UDP diphospho-muramoylpentapeptide beta-N-acetylglucosaminyltransferase	1071	305.232	128.022	-1.25352	5e-05	9.09545e-05	path:sthe00550;path:sthe01100;path:sthe01502	Peptidoglycan biosynthesis - Streptococcus thermophilus ASCC 1275;Metabolic pathways - Streptococcus thermophilus ASCC 1275;Vancomycin resistance - Streptococcus thermophilus ASCC 1275	COG: COG0707	M	Cell wall/membrane/envelope biogenesis
T303_08160	adenylate cyclase	657	189.848	79.3906	-1.25781	5e-05	9.09545e-05	NA	NA	NA	NA	NA
T303_07280	citrate synthase	1125	152.009	63.5324	-1.2586	5e-05	9.09545e-05	path:sthe00020;path:sthe00630;path:sthe01100;path:sthe01110;path:sthe01120;path:sthe01130;path:sthe01200;path:sthe01210;path:sthe01230	Citrate cycle (TCA cycle) - Streptococcus thermophilus ASCC 1275;Glyoxylate and dicarboxylate metabolism - Streptococcus thermophilus ASCC 1275;Metabolic pathways - Streptococcus thermophilus ASCC 1275;Biosynthesis of secondary metabolites - Streptococcus thermophilus ASCC 1275;Microbial metabolism in diverse environments - Streptococcus thermophilus ASCC 1275;Biosynthesis of antibiotics - Strept…	COG: COG0372	C	Energy production and conversion
T303_04295	ribonuclease R	2454	410.166	170.778	-1.26408	5e-05	9.09545e-05	path:sthe03018	RNA degradation - Streptococcus thermophilus ASCC 1275	COG: COG0557	K	Transcription
T303_05115	XRE family transcriptional regulator	513	69.8621	29.0607	-1.26544	5e-05	9.09545e-05	NA	NA	NA	NA	NA
T303_05805	5'-nucleotidase	636	130.028	54.034	-1.26688	5e-05	9.09545e-05	path:sthe00630;path:sthe01100;path:sthe01110;path:sthe01130	Glyoxylate and dicarboxylate metabolism - Streptococcus thermophilus ASCC 1275;Metabolic pathways - Streptococcus thermophilus ASCC 1275;Biosynthesis of secondary metabolites - Streptococcus thermophilus ASCC 1275;Biosynthesis of antibiotics - Streptococcus thermophilus ASCC 1275	COG: COG0546	C	Energy production and conversion
T303_03980	peptidase	471	11.2831	4.68462	-1.26815	5e-05	9.09545e-05	NA	NA	NA	NA	NA
T303_08005	serine/threonine protein kinase	4900	485.085	200.866	-1.272	5e-05	9.09545e-05	NA	NA	COG: COG0515 COG2815	T M	NA
T303_02905	hypothetical protein	426	84.7662	35.0676	-1.27335	5e-05	9.09545e-05	NA	NA	NA	NA	NA
T303_07645	hypothetical protein	603	97.0611	40.0412	-1.27741	5e-05	9.09545e-05	NA	NA	COG: COG3560	R	General function prediction only
T303_07985	response regulator	2340	299.227	123.398	-1.27793	5e-05	9.09545e-05	path:sthe02020	Two-component system - Streptococcus thermophilus ASCC 1275	COG: COG2197	TK	NA
T303_00525	preprotein translocase subunit SecY	1296	2613.45	1074.61	-1.28214	5e-05	9.09545e-05	path:sthe02024;path:sthe03060;path:sthe03070	Quorum sensing - Streptococcus thermophilus ASCC 1275;Protein export - Streptococcus thermophilus ASCC 1275;Bacterial secretion system - Streptococcus thermophilus ASCC 1275	COG: COG0201	U	Intracellular trafficking, secretion, and vesicular transport
T303_03230	dihydrodipicolinate reductase	1973	549.927	225.539	-1.28587	5e-05	9.09545e-05	path:sthe00261;path:sthe00300;path:sthe01100;path:sthe01110;path:sthe01120;path:sthe01130;path:sthe01230	Monobactam biosynthesis - Streptococcus thermophilus ASCC 1275;Lysine biosynthesis - Streptococcus thermophilus ASCC 1275;Metabolic pathways - Streptococcus thermophilus ASCC 1275;Biosynthesis of secondary metabolites - Streptococcus thermophilus ASCC 1275;Microbial metabolism in diverse environments - Streptococcus thermophilus ASCC 1275;Biosynthesis of antibiotics - Streptococcus thermophilus A…	COG: COG0289	E	Amino acid transport and metabolism
T303_07500	histidine kinase	3474	61.386	25.1755	-1.28589	5e-05	9.09545e-05	path:sthe02020	Two-component system - Streptococcus thermophilus ASCC 1275	COG: COG4585	T	Signal transduction mechanisms
T303_06675	DNA-directed RNA polymerase subunit beta	189	560.771	229.724	-1.28751	5e-05	9.09545e-05	NA	NA	NA	NA	NA
T303_00965	NUDIX hydrolase	456	193.017	79.0035	-1.28874	5e-05	9.09545e-05	NA	NA	NA	NA	NA
T303_09385	gamma-glutamyl kinase	804	251.989	102.796	-1.29357	5e-05	9.09545e-05	path:sthe00330;path:sthe00332;path:sthe01100;path:sthe01130;path:sthe01230	Arginine and proline metabolism - Streptococcus thermophilus ASCC 1275;Carbapenem biosynthesis - Streptococcus thermophilus ASCC 1275;Metabolic pathways - Streptococcus thermophilus ASCC 1275;Biosynthesis of antibiotics - Streptococcus thermophilus ASCC 1275;Biosynthesis of amino acids - Streptococcus thermophilus ASCC 1275	COG: COG0263	E	Amino acid transport and metabolism
T303_02590	urease subunit alpha	1719	382.515	155.833	-1.29551	5e-05	9.09545e-05	path:sthe00220;path:sthe00230;path:sthe01100;path:sthe01120	Arginine biosynthesis - Streptococcus thermophilus ASCC 1275;Purine metabolism - Streptococcus thermophilus ASCC 1275;Metabolic pathways - Streptococcus thermophilus ASCC 1275;Microbial metabolism in diverse environments - Streptococcus thermophilus ASCC 1275	COG: COG0804	E	Amino acid transport and metabolism
T303_01165	transposase	537	127.385	51.7731	-1.29893	5e-05	9.09545e-05	NA	NA	NA	NA	NA
T303_00030	glutamyl-tRNA synthase	1455	532.703	216.404	-1.29961	5e-05	9.09545e-05	path:sthe00970;path:sthe01100	Aminoacyl-tRNA biosynthesis - Streptococcus thermophilus ASCC 1275;Metabolic pathways - Streptococcus thermophilus ASCC 1275	COG: COG0008	J	Translation, ribosomal structure and biogenesis
T303_08790	anthranilate synthase subunit I	1934	324.642	131.87	-1.29974	5e-05	9.09545e-05	path:sthe00400;path:sthe01100;path:sthe01110;path:sthe01130;path:sthe01230;path:sthe02024	Phenylalanine, tyrosine and tryptophan biosynthesis - Streptococcus thermophilus ASCC 1275;Metabolic pathways - Streptococcus thermophilus ASCC 1275;Biosynthesis of secondary metabolites - Streptococcus thermophilus ASCC 1275;Biosynthesis of antibiotics - Streptococcus thermophilus ASCC 1275;Biosynthesis of amino acids - Streptococcus thermophilus ASCC 1275;Quorum sensing - Streptococcus thermoph…	COG: COG0147	EH	NA
T303_06715	DNA polymerase III subunit gamma/tau	2117	237.226	96.238	-1.30158	5e-05	9.09545e-05	path:sthe00230;path:sthe00240;path:sthe01100;path:sthe03030;path:sthe03430;path:sthe03440	Purine metabolism - Streptococcus thermophilus ASCC 1275;Pyrimidine metabolism - Streptococcus thermophilus ASCC 1275;Metabolic pathways - Streptococcus thermophilus ASCC 1275;DNA replication - Streptococcus thermophilus ASCC 1275;Mismatch repair - Streptococcus thermophilus ASCC 1275;Homologous recombination - Streptococcus thermophilus ASCC 1275	COG: COG2812	L	Replication, recombination and repair
T303_09475	phospho-2-dehydro-3-deoxyheptonate aldolase	1032	324.719	131.098	-1.30855	5e-05	9.09545e-05	path:sthe00400;path:sthe01100;path:sthe01110;path:sthe01130;path:sthe01230;path:sthe02024	Phenylalanine, tyrosine and tryptophan biosynthesis - Streptococcus thermophilus ASCC 1275;Metabolic pathways - Streptococcus thermophilus ASCC 1275;Biosynthesis of secondary metabolites - Streptococcus thermophilus ASCC 1275;Biosynthesis of antibiotics - Streptococcus thermophilus ASCC 1275;Biosynthesis of amino acids - Streptococcus thermophilus ASCC 1275;Quorum sensing - Streptococcus thermoph…	COG: COG0722	E	Amino acid transport and metabolism
T303_04310	hypothetical protein	366	1571.79	631.898	-1.31465	5e-05	9.09545e-05	NA	NA	COG: COG1098	R	General function prediction only
T303_04970	tRNA threonylcarbamoyl adenosine modification protein	2502	368.463	147.812	-1.31775	5e-05	9.09545e-05	NA	NA	COG: COG0009	J	Translation, ribosomal structure and biogenesis
T303_04975	glyA; serine hydroxymethyltransferase	1251	353.372	141.448	-1.32091	5e-05	9.09545e-05	path:sthe00260;path:sthe00460;path:sthe00630;path:sthe00670;path:sthe00680;path:sthe01100;path:sthe01110;path:sthe01120;path:sthe01130;path:sthe01200;path:sthe01230	Glycine, serine and threonine metabolism - Streptococcus thermophilus ASCC 1275;Cyanoamino acid metabolism - Streptococcus thermophilus ASCC 1275;Glyoxylate and dicarboxylate metabolism - Streptococcus thermophilus ASCC 1275;One carbon pool by folate - Streptococcus thermophilus ASCC 1275;Methane metabolism - Streptococcus thermophilus ASCC 1275;Metabolic pathways - Streptococcus thermophilus ASC…	COG: COG0112	E	Amino acid transport and metabolism
T303_02195	glucose-6-phosphate isomerase	1374	2193.08	875.385	-1.32497	5e-05	9.09545e-05	path:sthe00010;path:sthe00030;path:sthe00500;path:sthe00520;path:sthe01100;path:sthe01110;path:sthe01120;path:sthe01130;path:sthe01200	Glycolysis / Gluconeogenesis - Streptococcus thermophilus ASCC 1275;Pentose phosphate pathway - Streptococcus thermophilus ASCC 1275;Starch and sucrose metabolism - Streptococcus thermophilus ASCC 1275;Amino sugar and nucleotide sugar metabolism - Streptococcus thermophilus ASCC 1275;Metabolic pathways - Streptococcus thermophilus ASCC 1275;Biosynthesis of secondary metabolites - Streptococcus th…	COG: COG0166	G	Carbohydrate transport and metabolism
T303_06330	orf14.9	576	45.8194	18.2583	-1.3274	5e-05	9.09545e-05	NA	NA	NA	NA	NA
T303_03715	uracil transporter	1311	440.898	175.326	-1.33041	5e-05	9.09545e-05	NA	NA	COG: COG2233	F	Nucleotide transport and metabolism
T303_07235	multidrug ABC transporter ATP-binding protein	1920	143.103	56.8987	-1.33059	5e-05	9.09545e-05	NA	NA	COG: COG0488	R	General function prediction only
T303_05870	CRISPR-associated protein Csm2	1043	76.7365	30.2487	-1.34304	0.0002	0.00034984	NA	NA	COG: COG1421	V	Defense mechanisms
T303_05315	7-cyano-7-deazaguanine synthase	1806	59.4796	23.4253	-1.34432	5e-05	9.09545e-05	path:sthe00790;path:sthe01100	Folate biosynthesis - Streptococcus thermophilus ASCC 1275;Metabolic pathways - Streptococcus thermophilus ASCC 1275	COG: COG0603	J	Translation, ribosomal structure and biogenesis
T303_01570	aminopeptidase T	1242	166.144	64.9537	-1.35495	5e-05	9.09545e-05	NA	NA	COG: COG2309	E	Amino acid transport and metabolism
T303_08705	UDP-N-acetylmuramoyl-tripeptide--D-alanyl-D-alanine ligase	1374	285.094	111.019	-1.36063	5e-05	9.09545e-05	path:sthe00300;path:sthe00550;path:sthe01100;path:sthe01502	Lysine biosynthesis - Streptococcus thermophilus ASCC 1275;Peptidoglycan biosynthesis - Streptococcus thermophilus ASCC 1275;Metabolic pathways - Streptococcus thermophilus ASCC 1275;Vancomycin resistance - Streptococcus thermophilus ASCC 1275	COG: COG0770	M	Cell wall/membrane/envelope biogenesis
T303_02335	nadE; NAD synthetase	822	269.268	104.158	-1.37027	5e-05	9.09545e-05	path:sthe00760;path:sthe01100	Nicotinate and nicotinamide metabolism - Streptococcus thermophilus ASCC 1275;Metabolic pathways - Streptococcus thermophilus ASCC 1275	COG: COG0171	H	Coenzyme transport and metabolism
T303_04945	glutathione S-transferase	819	646.902	249.634	-1.37374	5e-05	9.09545e-05	NA	NA	COG: COG0625	O	Post-translational modification, protein turnover, and chaperones
T303_05230	pantothenate kinase	921	120.206	46.3473	-1.37495	5e-05	9.09545e-05	path:sthe00770;path:sthe01100	Pantothenate and CoA biosynthesis - Streptococcus thermophilus ASCC 1275;Metabolic pathways - Streptococcus thermophilus ASCC 1275	COG: COG1072	H	Coenzyme transport and metabolism
T303_06885	phosphoglycerate mutase	693	4731.4	1819.97	-1.37835	5e-05	9.09545e-05	path:sthe00010;path:sthe00260;path:sthe00680;path:sthe01100;path:sthe01110;path:sthe01120;path:sthe01130;path:sthe01200;path:sthe01230	Glycolysis / Gluconeogenesis - Streptococcus thermophilus ASCC 1275;Glycine, serine and threonine metabolism - Streptococcus thermophilus ASCC 1275;Methane metabolism - Streptococcus thermophilus ASCC 1275;Metabolic pathways - Streptococcus thermophilus ASCC 1275;Biosynthesis of secondary metabolites - Streptococcus thermophilus ASCC 1275;Microbial metabolism in diverse environments - Streptococc…	COG: COG0588	G	Carbohydrate transport and metabolism
T303_01585	MarR family transcriptional regulator	330	55.9318	21.3745	-1.38778	5e-05	9.09545e-05	NA	NA	NA	NA	NA
T303_09100	amino acid ABC transporter permease	1667	357.516	136.416	-1.38999	5e-05	9.09545e-05	NA	NA	COG: COG0765	E	Amino acid transport and metabolism
T303_05650	gid; tRNA (uracil-5-)-methyltransferase	1344	380.323	145.064	-1.39053	5e-05	9.09545e-05	NA	NA	COG: COG1206	J	Translation, ribosomal structure and biogenesis
T303_06555	hypothetical protein	2398	246.863	93.9684	-1.39347	5e-05	9.09545e-05	NA	NA	NA	NA	NA
T303_02330	nicotinate phosphoribosyltransferase	1455	209.487	79.3529	-1.40051	5e-05	9.09545e-05	path:sthe00760;path:sthe01100	Nicotinate and nicotinamide metabolism - Streptococcus thermophilus ASCC 1275;Metabolic pathways - Streptococcus thermophilus ASCC 1275	COG: COG1488	H	Coenzyme transport and metabolism
T303_00970	thiouridylase	1122	251.162	94.9206	-1.40382	5e-05	9.09545e-05	path:sthe04122	Sulfur relay system - Streptococcus thermophilus ASCC 1275	COG: COG0482	J	Translation, ribosomal structure and biogenesis
T303_05485	hypothetical protein	300	47.0155	17.6306	-1.41505	5e-05	9.09545e-05	NA	NA	NA	NA	NA
T303_03620	hypothetical protein	156	339.398	126.615	-1.42253	0.00025	0.000433598	NA	NA	NA	NA	NA
T303_09105	amino acid ABC transporter substrate-binding protein	855	2013.18	748.693	-1.42703	5e-05	9.09545e-05	NA	NA	COG: COG0834	ET	NA
T303_07080	transposase IS861	339	47.8199	17.7817	-1.42722	5e-05	9.09545e-05	NA	NA	COG: COG2801	X	NA
T303_06950	hypothetical protein	246	343.145	127.052	-1.4334	5e-05	9.09545e-05	NA	NA	NA	NA	NA
T303_05860	CRISPR-associated protein Cas6	2989	58.1788	21.5294	-1.43418	0.0006	0.00100449	NA	NA	NA	NA	NA
T303_05865	CRISPR-associated protein Csm1	2989	75.7022	27.924	-1.43883	5e-05	9.09545e-05	NA	NA	COG: COG1353	V	Defense mechanisms
T303_04430	alkylhydroperoxidase	549	237.685	87.6494	-1.43923	5e-05	9.09545e-05	NA	NA	NA	NA	NA
T303_04100	DNA topoisomerase IV subunit A	2520	370.185	136.258	-1.4419	5e-05	9.09545e-05	NA	NA	COG: COG0188	L	Replication, recombination and repair
T303_03615	hypothetical protein	324	217.646	79.9318	-1.44514	5e-05	9.09545e-05	NA	NA	NA	NA	NA
T303_04290	preprotein translocase subunit SecG	237	1370.74	500.17	-1.45446	5e-05	9.09545e-05	path:sthe02024;path:sthe03060;path:sthe03070	Quorum sensing - Streptococcus thermophilus ASCC 1275;Protein export - Streptococcus thermophilus ASCC 1275;Bacterial secretion system - Streptococcus thermophilus ASCC 1275	COG: COG1314	U	Intracellular trafficking, secretion, and vesicular transport
T303_09470	4'-phosphopantetheinyl transferase	360	363.227	131.377	-1.46716	5e-05	9.09545e-05	path:sthe00770	Pantothenate and CoA biosynthesis - Streptococcus thermophilus ASCC 1275	COG: COG0736	I	Lipid transport and metabolism
T303_07925	multidrug ABC transporter ATPase	857	90.8039	32.7975	-1.46917	0.00505	0.00765675	NA	NA	NA	NA	NA
T303_03885	hypothetical protein	498	2.53792	0.916365	-1.46965	0.0228	0.0323263	NA	NA	NA	NA	NA
T303_06230	CRISPR-associated protein Cas5	726	220.597	79.5248	-1.47193	5e-05	9.09545e-05	NA	NA	NA	NA	NA
T303_00350	endopeptidase	1896	717.827	258.218	-1.47505	5e-05	9.09545e-05	NA	NA	COG: COG3590	O	Post-translational modification, protein turnover, and chaperones
T303_08335	amino acid ABC transporter permease	2951	773.329	277.602	-1.47807	5e-05	9.09545e-05	NA	NA	COG: COG0765	E	Amino acid transport and metabolism
T303_06345	epsM	1143	197.619	70.723	-1.48247	5e-05	9.09545e-05	NA	NA	NA	NA	NA
T303_02230	ABC transporter permease	2783	81.3282	29.0973	-1.48287	5e-05	9.09545e-05	NA	NA	NA	NA	NA
T303_03875	sulfurtransferase	984	859.743	305.361	-1.49339	5e-05	9.09545e-05	NA	NA	COG: COG1054	R	General function prediction only
T303_06955	hypothetical protein	120	1040.07	369.11	-1.49456	0.0258	0.036235	NA	NA	NA	NA	NA
T303_04300	single-stranded DNA-binding protein	465	441.832	154.521	-1.5157	5e-05	9.09545e-05	NA	NA	COG: COG0691	O	Post-translational modification, protein turnover, and chaperones
T303_04780	type I restriction-modification system methyltransferase subunit	1605	132.163	46.0951	-1.51964	5e-05	9.09545e-05	NA	NA	COG: COG0286	V	Defense mechanisms
T303_00670	bacteriocin biosynthesis protein	2218	50.6968	17.6408	-1.52298	5e-05	9.09545e-05	NA	NA	NA	NA	NA
T303_07435	acetyltransferase	582	60.3791	20.9791	-1.5251	5e-05	9.09545e-05	path:sthe00440;path:sthe01130	Phosphonate and phosphinate metabolism - Streptococcus thermophilus ASCC 1275;Biosynthesis of antibiotics - Streptococcus thermophilus ASCC 1275	COG: COG1247	E	Amino acid transport and metabolism
T303_07335	sortase	762	307.452	106.684	-1.52701	5e-05	9.09545e-05	NA	NA	COG: COG3764	M	Cell wall/membrane/envelope biogenesis
T303_08845	dihydroxy-acid dehydratase	1719	589.836	204.105	-1.531	5e-05	9.09545e-05	path:sthe00290;path:sthe00770;path:sthe01100;path:sthe01110;path:sthe01130;path:sthe01210;path:sthe01230	Valine, leucine and isoleucine biosynthesis - Streptococcus thermophilus ASCC 1275;Pantothenate and CoA biosynthesis - Streptococcus thermophilus ASCC 1275;Metabolic pathways - Streptococcus thermophilus ASCC 1275;Biosynthesis of secondary metabolites - Streptococcus thermophilus ASCC 1275;Biosynthesis of antibiotics - Streptococcus thermophilus ASCC 1275;2-Oxocarboxylic acid metabolism - Strepto…	COG: COG0129	EG	NA
T303_02365	cell division protein GpsB	333	692.924	239.691	-1.53152	5e-05	9.09545e-05	NA	NA	NA	NA	NA
T303_05380	cold-shock protein	201	762.092	263.291	-1.5333	5e-05	9.09545e-05	NA	NA	COG: COG1278	K	Transcription
T303_00395	hypothetical protein	339	156.836	54.1758	-1.53353	5e-05	9.09545e-05	NA	NA	NA	NA	NA
T303_00185	membrane protein	605	337.162	116.41	-1.53423	5e-05	9.09545e-05	NA	NA	NA	NA	NA
T303_04980	hypothetical protein	978	213.014	73.44	-1.53631	5e-05	9.09545e-05	NA	NA	NA	NA	NA
T303_00015	rnpA; ribonuclease P	336	266.498	91.775	-1.53795	5e-05	9.09545e-05	NA	NA	COG: COG0594	J	Translation, ribosomal structure and biogenesis
T303_04070	amino acid transporter	2414	41.0368	14.1158	-1.53961	5e-05	9.09545e-05	NA	NA	COG: COG0833	E	Amino acid transport and metabolism
T303_09890	tgt; queuine tRNA-ribosyltransferase	1143	367.761	124.521	-1.56238	5e-05	9.09545e-05	NA	NA	COG: COG0343	J	Translation, ribosomal structure and biogenesis
T303_05830	membrane protein LaaN	609	4.68662	1.58436	-1.56465	0.0004	0.000680789	NA	NA	NA	NA	NA
T303_08235	polysaccharide biosynthesis protein transporter	2610	273.486	92.0665	-1.57072	5e-05	9.09545e-05	NA	NA	NA	NA	NA
T303_08155	GTP pyrophosphokinase	2370	214.02	71.8843	-1.574	5e-05	9.09545e-05	path:sthe00230	Purine metabolism - Streptococcus thermophilus ASCC 1275	COG: COG2357	FT	NA
T303_04095	DNA topoisomerase IV subunit B	1950	247.12	82.727	-1.57878	5e-05	9.09545e-05	NA	NA	COG: COG0187	L	Replication, recombination and repair
T303_02535	RNA methyltransferase	555	114.345	38.2482	-1.57993	5e-05	9.09545e-05	NA	NA	COG: COG0219	J	Translation, ribosomal structure and biogenesis
T303_06350	epsL	1416	121.178	40.5129	-1.58067	5e-05	9.09545e-05	NA	NA	NA	NA	NA
T303_02285	penicillin-binding protein 2A	2328	241.32	80.4681	-1.58446	5e-05	9.09545e-05	path:sthe00550;path:sthe01100;path:sthe01501	Peptidoglycan biosynthesis - Streptococcus thermophilus ASCC 1275;Metabolic pathways - Streptococcus thermophilus ASCC 1275;beta-Lactam resistance - Streptococcus thermophilus ASCC 1275	COG: COG0744	M	Cell wall/membrane/envelope biogenesis
T303_05330	7-cyano-7-deazaguanine reductase	537	76.742	25.5592	-1.58617	5e-05	9.09545e-05	path:sthe00790;path:sthe01100	Folate biosynthesis - Streptococcus thermophilus ASCC 1275;Metabolic pathways - Streptococcus thermophilus ASCC 1275	COG: COG0780	J	Translation, ribosomal structure and biogenesis
T303_03465	hypothetical protein	618	586.624	194.564	-1.59219	5e-05	9.09545e-05	NA	NA	NA	NA	NA
T303_04990	multidrug ABC transporter ATP-binding protein	3478	104.341	34.5152	-1.59601	5e-05	9.09545e-05	NA	NA	COG: COG4988 COG1132 COG2274	CO V V	NA
T303_03220	transposase	375	420.938	139.072	-1.59778	5e-05	9.09545e-05	NA	NA	NA	NA	NA
T303_08760	tryptophan synthase subunit alpha	783	260.016	85.5918	-1.60306	5e-05	9.09545e-05	path:sthe00260;path:sthe00400;path:sthe01100;path:sthe01110;path:sthe01130;path:sthe01230	Glycine, serine and threonine metabolism - Streptococcus thermophilus ASCC 1275;Phenylalanine, tyrosine and tryptophan biosynthesis - Streptococcus thermophilus ASCC 1275;Metabolic pathways - Streptococcus thermophilus ASCC 1275;Biosynthesis of secondary metabolites - Streptococcus thermophilus ASCC 1275;Biosynthesis of antibiotics - Streptococcus thermophilus ASCC 1275;Biosynthesis of amino acid…	COG: COG0159	E	Amino acid transport and metabolism
T303_07340	DNA gyrase subunit A	2436	278.686	91.6058	-1.60513	5e-05	9.09545e-05	NA	NA	COG: COG0188	L	Replication, recombination and repair
T303_07305	ribonucleoside-diphosphate reductase	963	457.189	149.581	-1.61187	5e-05	9.09545e-05	path:sthe00230;path:sthe00240;path:sthe01100	Purine metabolism - Streptococcus thermophilus ASCC 1275;Pyrimidine metabolism - Streptococcus thermophilus ASCC 1275;Metabolic pathways - Streptococcus thermophilus ASCC 1275	COG: COG0208	F	Nucleotide transport and metabolism
T303_01935	tig; trigger factor	1284	2539.27	828.87	-1.61519	5e-05	9.09545e-05	NA	NA	COG: COG0544	O	Post-translational modification, protein turnover, and chaperones
T303_01575	membrane protein	231	227.895	74.3865	-1.61526	5e-05	9.09545e-05	NA	NA	NA	NA	NA
T303_09585	30S ribosomal protein S18	240	7989.23	2602.93	-1.61792	5e-05	9.09545e-05	path:sthe03010	Ribosome - Streptococcus thermophilus ASCC 1275	COG: COG0238	J	Translation, ribosomal structure and biogenesis
T303_01110	GTP-binding protein YchF	1116	382.825	124.506	-1.62048	5e-05	9.09545e-05	NA	NA	COG: COG0012	J	Translation, ribosomal structure and biogenesis
T303_05280	helicase DinG	2487	296.482	95.8932	-1.62844	5e-05	9.09545e-05	NA	NA	COG: COG1199	L	Replication, recombination and repair
T303_05665	sulfurtransferase	294	849.819	274.81	-1.62872	5e-05	9.09545e-05	NA	NA	NA	NA	NA
T303_00310	dihydroxyacetone kinase	2033	1343.13	434.18	-1.62923	5e-05	9.09545e-05	NA	NA	COG: COG1461	R	General function prediction only
T303_07990	sensor kinase	2340	226.605	72.6768	-1.64061	5e-05	9.09545e-05	path:sthe02020	Two-component system - Streptococcus thermophilus ASCC 1275	COG: COG4585	T	Signal transduction mechanisms
T303_03315	peptigoglycan-binding protein LysM	1476	3647.08	1169.58	-1.64075	5e-05	9.09545e-05	NA	NA	NA	NA	NA
T303_00520	adenylate kinase	657	481.81	154.248	-1.64321	5e-05	9.09545e-05	path:sthe00230;path:sthe00730;path:sthe01100;path:sthe01110;path:sthe01130	Purine metabolism - Streptococcus thermophilus ASCC 1275;Thiamine metabolism - Streptococcus thermophilus ASCC 1275;Metabolic pathways - Streptococcus thermophilus ASCC 1275;Biosynthesis of secondary metabolites - Streptococcus thermophilus ASCC 1275;Biosynthesis of antibiotics - Streptococcus thermophilus ASCC 1275	COG: COG0563	F	Nucleotide transport and metabolism
T303_09095	amino acid ABC transporter ATP-binding protein	1667	397.864	127.218	-1.64497	5e-05	9.09545e-05	NA	NA	COG: COG1126	E	Amino acid transport and metabolism
T303_09390	ABC transporter permease	1590	447.491	142.811	-1.64776	5e-05	9.09545e-05	NA	NA	COG: COG0842 COG1277 COG1668 COG1682 COG3694	V O CP GM R	NA
T303_00055	carbonic anhydrase	498	2180	691.737	-1.65603	5e-05	9.09545e-05	path:sthe00910	Nitrogen metabolism - Streptococcus thermophilus ASCC 1275	COG: COG0288	P	Inorganic ion transport and metabolism
T303_06336	epsN	1098	248.075	77.839	-1.67221	5e-05	9.09545e-05	path:sthe00052;path:sthe00520	Galactose metabolism - Streptococcus thermophilus ASCC 1275;Amino sugar and nucleotide sugar metabolism - Streptococcus thermophilus ASCC 1275	COG: COG0562	M	Cell wall/membrane/envelope biogenesis
T303_08695	peptide chain release factor 3	1545	462.184	144.74	-1.675	5e-05	9.09545e-05	NA	NA	COG: COG0480	J	Translation, ribosomal structure and biogenesis
T303_05480	hypothetical protein	399	173.112	54.1219	-1.67743	5e-05	9.09545e-05	NA	NA	NA	NA	NA
T303_07380	GntR family transcriptional regulator	1266	51.8803	16.2183	-1.67757	5e-05	9.09545e-05	NA	NA	NA	NA	NA
T303_02575	urease accessory protein	516	301.074	93.6778	-1.68434	5e-05	9.09545e-05	NA	NA	NA	NA	NA
T303_01295	glucan binding protein	1368	2954.45	915.174	-1.69077	5e-05	9.09545e-05	NA	NA	COG: COG0791 COG3883	M S	NA
T303_09010	aminotransferase AlaT	1215	1284.94	396.693	-1.69561	5e-05	9.09545e-05	path:sthe00220;path:sthe00250;path:sthe00290;path:sthe01100;path:sthe01110;path:sthe01130;path:sthe01210;path:sthe01230	Arginine biosynthesis - Streptococcus thermophilus ASCC 1275;Alanine, aspartate and glutamate metabolism - Streptococcus thermophilus ASCC 1275;Valine, leucine and isoleucine biosynthesis - Streptococcus thermophilus ASCC 1275;Metabolic pathways - Streptococcus thermophilus ASCC 1275;Biosynthesis of secondary metabolites - Streptococcus thermophilus ASCC 1275;Biosynthesis of antibiotics - Strepto…	COG: COG0436	E	Amino acid transport and metabolism
T303_03965	hypothetical protein	261	325.09	100.101	-1.69938	5e-05	9.09545e-05	NA	NA	NA	NA	NA
T303_09780	30S ribosomal protein S12	414	3968.95	1212.58	-1.71068	5e-05	9.09545e-05	path:sthe03010	Ribosome - Streptococcus thermophilus ASCC 1275	COG: COG0048	J	Translation, ribosomal structure and biogenesis
T303_03970	5'-methylthioadenosine/S-adenosylhomocysteine nucleosidase	693	460.954	140.774	-1.71124	5e-05	9.09545e-05	path:sthe00270;path:sthe01100;path:sthe01230	Cysteine and methionine metabolism - Streptococcus thermophilus ASCC 1275;Metabolic pathways - Streptococcus thermophilus ASCC 1275;Biosynthesis of amino acids - Streptococcus thermophilus ASCC 1275	COG: COG0775	F	Nucleotide transport and metabolism
T303_08245	glycosyl transferase	690	321.878	97.7564	-1.71925	5e-05	9.09545e-05	NA	NA	NA	NA	NA
T303_03985	hypothetical protein	354	16.4834	4.99678	-1.72194	5e-05	9.09545e-05	NA	NA	NA	NA	NA
T303_03770	macrolide ABC transporter	461	18.7025	5.66411	-1.72331	0.04425	0.0602874	NA	NA	COG: COG0577 COG3127	V Q	NA
T303_07455	HAD family hydrolase	696	239.939	72.5423	-1.72578	5e-05	9.09545e-05	NA	NA	COG: COG1011	H	Coenzyme transport and metabolism
T303_05225	30S ribosomal protein S20	252	4548.7	1374.66	-1.72638	5e-05	9.09545e-05	path:sthe03010	Ribosome - Streptococcus thermophilus ASCC 1275	COG: COG0268	J	Translation, ribosomal structure and biogenesis
T303_05475	zinc ABC transporter substrate-binding protein	1545	48.888	14.7725	-1.72657	5e-05	9.09545e-05	path:sthe02010	ABC transporters - Streptococcus thermophilus ASCC 1275	COG: COG0803	P	Inorganic ion transport and metabolism
T303_05880	CRISPR-associated protein Csm4	900	66.5367	20.0866	-1.72791	5e-05	9.09545e-05	NA	NA	COG: COG1567	V	Defense mechanisms
T303_04085	hypothetical protein	360	176.123	53.0421	-1.73137	5e-05	9.09545e-05	NA	NA	NA	NA	NA
T303_08195	alpha-L-Rha alpha-1,3-L-rhamnosyltransferase	2849	564.382	169.779	-1.73301	5e-05	9.09545e-05	NA	NA	COG: COG3754	M	Cell wall/membrane/envelope biogenesis
T303_04755	hypothetical protein	186	31.4862	9.42389	-1.74032	0.01925	0.0275793	NA	NA	NA	NA	NA
T303_04110	branched-chain amino acid aminotransferase	231	316.559	94.4078	-1.7455	5e-05	9.09545e-05	NA	NA	NA	NA	NA
T303_03325	phosphate starvation-inducible protein PhoH	1062	301.565	89.8418	-1.74701	5e-05	9.09545e-05	NA	NA	COG: COG1702	T	Signal transduction mechanisms
T303_09840	thioredoxin	315	1525.93	454.243	-1.74816	5e-05	9.09545e-05	NA	NA	COG: COG0526	O	Post-translational modification, protein turnover, and chaperones
T303_09595	30S ribosomal protein S6	291	3620.7	1071.16	-1.7571	5e-05	9.09545e-05	path:sthe03010	Ribosome - Streptococcus thermophilus ASCC 1275	COG: COG0360	J	Translation, ribosomal structure and biogenesis
T303_09775	30S ribosomal protein S7	471	4249.6	1254.92	-1.75973	5e-05	9.09545e-05	path:sthe03010	Ribosome - Streptococcus thermophilus ASCC 1275	COG: COG0049	J	Translation, ribosomal structure and biogenesis
T303_02560	membrane protein	333	244.928	72.2825	-1.76064	5e-05	9.09545e-05	NA	NA	NA	NA	NA
T303_05875	CRISPR-associated protein Cmr4	1043	77.5465	22.8171	-1.76495	5e-05	9.09545e-05	NA	NA	COG: COG1337	V	Defense mechanisms
T303_06225	CRISPR-associated protein CasE	639	204.446	59.9006	-1.77107	5e-05	9.09545e-05	NA	NA	NA	NA	NA
T303_08795	chorismate mutase	291	291.19	85.1097	-1.77456	5e-05	9.09545e-05	NA	NA	NA	NA	NA
T303_05585	DNA-binding protein	333	539.877	157.642	-1.77598	5e-05	9.09545e-05	NA	NA	COG: COG2739	K	Transcription
T303_05320	6-pyruvoyl tetrahydrobiopterin synthase	1806	65.4306	19.097	-1.77662	0.00015	0.000264639	path:sthe00790;path:sthe01100	Folate biosynthesis - Streptococcus thermophilus ASCC 1275;Metabolic pathways - Streptococcus thermophilus ASCC 1275	COG: COG0720	H	Coenzyme transport and metabolism
T303_07750	threonine transporter RhtB	618	27.0678	7.89736	-1.77713	5e-05	9.09545e-05	NA	NA	NA	NA	NA
T303_04985	hypothetical protein	612	317.905	92.5955	-1.77958	5e-05	9.09545e-05	NA	NA	NA	NA	NA
T303_05185	transposase IS1193	1212	69.2196	20.1505	-1.78037	5e-05	9.09545e-05	NA	NA	NA	NA	NA
T303_09465	alanine racemase	1104	265.66	77.2851	-1.78132	5e-05	9.09545e-05	path:sthe00473;path:sthe01100;path:sthe01502	D-Alanine metabolism - Streptococcus thermophilus ASCC 1275;Metabolic pathways - Streptococcus thermophilus ASCC 1275;Vancomycin resistance - Streptococcus thermophilus ASCC 1275	COG: COG0787	M	Cell wall/membrane/envelope biogenesis
T303_07285	aconitate hydratase	2664	119.394	34.7057	-1.78248	5e-05	9.09545e-05	path:sthe00020;path:sthe00630;path:sthe01100;path:sthe01110;path:sthe01120;path:sthe01130;path:sthe01200;path:sthe01210;path:sthe01230	Citrate cycle (TCA cycle) - Streptococcus thermophilus ASCC 1275;Glyoxylate and dicarboxylate metabolism - Streptococcus thermophilus ASCC 1275;Metabolic pathways - Streptococcus thermophilus ASCC 1275;Biosynthesis of secondary metabolites - Streptococcus thermophilus ASCC 1275;Microbial metabolism in diverse environments - Streptococcus thermophilus ASCC 1275;Biosynthesis of antibiotics - Strept…	COG: COG0065 COG1048	E C	NA
T303_01020	peptidase M16	1251	147.72	42.8556	-1.78531	5e-05	9.09545e-05	NA	NA	NA	NA	NA
T303_05960	sodium:alanine symporter	1344	66.0935	19.1127	-1.78997	5e-05	9.09545e-05	NA	NA	COG: COG1115	E	Amino acid transport and metabolism
T303_00630	30S ribosomal protein S10	309	4180.43	1198.07	-1.80294	5e-05	9.09545e-05	path:sthe03010	Ribosome - Streptococcus thermophilus ASCC 1275	COG: COG0051	J	Translation, ribosomal structure and biogenesis
T303_08735	polar amino acid ABC transporter permease	2078	45.8859	13.1489	-1.80311	5e-05	9.09545e-05	NA	NA	COG: COG0765	E	Amino acid transport and metabolism
T303_03710	phosphoribosyl transferase	522	351.872	100.543	-1.80725	5e-05	9.09545e-05	path:sthe00240;path:sthe01100	Pyrimidine metabolism - Streptococcus thermophilus ASCC 1275;Metabolic pathways - Streptococcus thermophilus ASCC 1275	COG: COG2065	F	Nucleotide transport and metabolism
T303_02430	cytochrome oxidase biogenesis protein OxaA	918	705.422	200.781	-1.81286	5e-05	9.09545e-05	path:sthe02024;path:sthe03060;path:sthe03070	Quorum sensing - Streptococcus thermophilus ASCC 1275;Protein export - Streptococcus thermophilus ASCC 1275;Bacterial secretion system - Streptococcus thermophilus ASCC 1275	COG: COG0706	M	Cell wall/membrane/envelope biogenesis
T303_06220	CRISPR-associated protein Cse1	942	254.232	72.3039	-1.814	5e-05	9.09545e-05	NA	NA	COG: COG1518	V	Defense mechanisms
T303_08460	methylated-DNA-protein-cysteine methyltransferase	339	193.309	54.9413	-1.81495	5e-05	9.09545e-05	NA	NA	COG: COG0350	L	Replication, recombination and repair
T303_04995	sugar ABC transporter ATP-binding protein	3478	103.119	29.1172	-1.82436	5e-05	9.09545e-05	NA	NA	COG: COG1132 COG2274 COG5265	V V O	NA
T303_05125	hypothetical protein	336	79.7187	22.4315	-1.82939	5e-05	9.09545e-05	NA	NA	NA	NA	NA
T303_09590	single-stranded DNA-binding protein	519	3655.23	1026.39	-1.83238	5e-05	9.09545e-05	path:sthe03030;path:sthe03430;path:sthe03440	DNA replication - Streptococcus thermophilus ASCC 1275;Mismatch repair - Streptococcus thermophilus ASCC 1275;Homologous recombination - Streptococcus thermophilus ASCC 1275	COG: COG0629	L	Replication, recombination and repair
T303_08730	amino acid ABC transporter permease	2078	69.7537	19.5368	-1.83608	5e-05	9.09545e-05	NA	NA	COG: COG0765	E	Amino acid transport and metabolism
T303_00315	hypothetical protein	2033	1480.13	414.483	-1.83634	5e-05	9.09545e-05	NA	NA	NA	NA	NA
T303_07370	membrane protein	510	52.1335	14.5876	-1.83746	5e-05	9.09545e-05	NA	NA	NA	NA	NA
T303_04075	homocysteine methyltransferase	2414	53.517	14.9578	-1.8391	5e-05	9.09545e-05	path:sthe00270;path:sthe01100;path:sthe01110	Cysteine and methionine metabolism - Streptococcus thermophilus ASCC 1275;Metabolic pathways - Streptococcus thermophilus ASCC 1275;Biosynthesis of secondary metabolites - Streptococcus thermophilus ASCC 1275	COG: COG2040	E	Amino acid transport and metabolism
T303_05325	7-carboxy-7-deazaguanine synthase	1806	69.1505	19.2754	-1.84298	5e-05	9.09545e-05	path:sthe00790;path:sthe01100	Folate biosynthesis - Streptococcus thermophilus ASCC 1275;Metabolic pathways - Streptococcus thermophilus ASCC 1275	COG: COG0602	R	General function prediction only
T303_03915	alanine dehydrogenase	451	12.5374	3.483	-1.84784	0.00035	0.000600681	path:sthe00250;path:sthe00430;path:sthe01100	Alanine, aspartate and glutamate metabolism - Streptococcus thermophilus ASCC 1275;Taurine and hypotaurine metabolism - Streptococcus thermophilus ASCC 1275;Metabolic pathways - Streptococcus thermophilus ASCC 1275	COG: COG0686	E	Amino acid transport and metabolism
T303_00665	multidrug-efflux transporter	2218	5.04799	1.38795	-1.86275	0.006	0.00905525	NA	NA	NA	NA	NA
T303_06090	LacI family transcription regulator	303	5.7817	1.58631	-1.86582	0.0275	0.0384906	NA	NA	COG: COG1609	K	Transcription
T303_07995	transporter	2340	213.691	58.4744	-1.86965	5e-05	9.09545e-05	NA	NA	NA	NA	NA
T303_05715	permease of the major facilitator superfamily MFS	1173	13.1907	3.60611	-1.87101	5e-05	9.09545e-05	NA	NA	NA	NA	NA
T303_08725	glutamine ABC transporter ATP-binding protein	2078	81.9735	22.3131	-1.87727	5e-05	9.09545e-05	NA	NA	COG: COG1126	E	Amino acid transport and metabolism
T303_08630	UDP-N-acetylglucosamine 1-carboxyvinyltransferase	1263	310.615	84.5049	-1.87802	5e-05	9.09545e-05	path:sthe00520;path:sthe00550;path:sthe01100	Amino sugar and nucleotide sugar metabolism - Streptococcus thermophilus ASCC 1275;Peptidoglycan biosynthesis - Streptococcus thermophilus ASCC 1275;Metabolic pathways - Streptococcus thermophilus ASCC 1275	COG: COG0766	M	Cell wall/membrane/envelope biogenesis
T303_09835	CoA-binding protein	453	1900.72	514.582	-1.88507	5e-05	9.09545e-05	NA	NA	COG: COG1832	R	General function prediction only
T303_00840	50S ribosomal protein L33	150	7221.42	1943.21	-1.89384	5e-05	9.09545e-05	path:sthe03010	Ribosome - Streptococcus thermophilus ASCC 1275	COG: COG0267	J	Translation, ribosomal structure and biogenesis
T303_07810	major facilitator superfamily transporter	1092	3.54537	0.953908	-1.89401	5e-05	9.09545e-05	NA	NA	NA	NA	NA
T303_00925	membrane protein	363	71.1087	18.8811	-1.91308	5e-05	9.09545e-05	NA	NA	COG: COG3759	S	Function unknown
T303_09175	glycerol uptake permease	864	1694.27	444.431	-1.93063	5e-05	9.09545e-05	NA	NA	COG: COG0580	G	Carbohydrate transport and metabolism
T303_07045	hisB; imidazoleglycerol-phosphate dehydratase	1190	85.7292	22.3861	-1.93718	5e-05	9.09545e-05	path:sthe00340;path:sthe01100;path:sthe01110;path:sthe01230	Histidine metabolism - Streptococcus thermophilus ASCC 1275;Metabolic pathways - Streptococcus thermophilus ASCC 1275;Biosynthesis of secondary metabolites - Streptococcus thermophilus ASCC 1275;Biosynthesis of amino acids - Streptococcus thermophilus ASCC 1275	COG: COG0131	E	Amino acid transport and metabolism
T303_07015	cell division protein	1455	478.797	124.456	-1.94377	5e-05	9.09545e-05	NA	NA	COG: COG0772	D	Cell cycle control, cell division, chromosome partitioning
T303_07740	hypothetical protein	288	15.8937	4.07311	-1.96426	0.00135	0.00217781	NA	NA	NA	NA	NA
T303_09855	bacteriocin transport accessory protein	336	337.474	85.933	-1.97349	5e-05	9.09545e-05	NA	NA	NA	NA	NA
T303_02925	hypothetical protein	724	152.403	38.7217	-1.97667	0.0012	0.00195507	NA	NA	NA	NA	NA
T303_03960	ADP-ribose pyrophosphatase	549	469.335	118.2	-1.98938	5e-05	9.09545e-05	path:sthe00230	Purine metabolism - Streptococcus thermophilus ASCC 1275	COG: COG0494	V	Defense mechanisms
T303_08230	glycosyl transferase	2610	126.296	31.7548	-1.99176	5e-05	9.09545e-05	NA	NA	NA	NA	NA
T303_02735	sensor histidine kinase	2204	243.132	60.8385	-1.99869	5e-05	9.09545e-05	NA	NA	NA	NA	NA
T303_05885	CRISPR-associated protein Csm5	1074	86.1557	21.477	-2.00415	5e-05	9.09545e-05	NA	NA	COG: COG1332	V	Defense mechanisms
T303_08130	transposase	543	110.34	27.47	-2.00602	5e-05	9.09545e-05	NA	NA	COG: COG2801	X	NA
T303_07040	hisH; imidazole glycerol phosphate synthase	1190	83.08	20.618	-2.0106	5e-05	9.09545e-05	path:sthe00340;path:sthe01100;path:sthe01110;path:sthe01230	Histidine metabolism - Streptococcus thermophilus ASCC 1275;Metabolic pathways - Streptococcus thermophilus ASCC 1275;Biosynthesis of secondary metabolites - Streptococcus thermophilus ASCC 1275;Biosynthesis of amino acids - Streptococcus thermophilus ASCC 1275	COG: COG0118	E	Amino acid transport and metabolism
T303_07240	uridine/cytidine kinase	636	837.629	207.098	-2.01599	5e-05	9.09545e-05	path:sthe00240;path:sthe01100	Pyrimidine metabolism - Streptococcus thermophilus ASCC 1275;Metabolic pathways - Streptococcus thermophilus ASCC 1275	COG: COG0572	F	Nucleotide transport and metabolism
T303_03855	response regulator	2021	48.732	11.9804	-2.0242	5e-05	9.09545e-05	NA	NA	NA	NA	NA
T303_06215	CRISPR-associated protein Cas2	906	185.25	45.0883	-2.03865	5e-05	9.09545e-05	NA	NA	COG: COG3512	V	Defense mechanisms
T303_01285	rod shape-determining protein MreC	831	131.812	32.0735	-2.03903	5e-05	9.09545e-05	NA	NA	COG: COG1792	D	Cell cycle control, cell division, chromosome partitioning
T303_08720	amino acid ABC transporter substrate-binding protein	855	117.903	28.5309	-2.047	5e-05	9.09545e-05	NA	NA	COG: COG0834	ET	NA
T303_03345	hypothetical protein	641	27.6086	6.62908	-2.05824	5e-05	9.09545e-05	NA	NA	NA	NA	NA
T303_02725	DNA-binding protein	537	453.499	108.803	-2.05938	5e-05	9.09545e-05	NA	NA	COG: COG1399	S	Function unknown
T303_02030	glycopeptide antibiotics resistance protein	582	82.6702	19.786	-2.06289	5e-05	9.09545e-05	NA	NA	NA	NA	NA
T303_06060	aminopeptidase N	2541	815.333	194.798	-2.06541	5e-05	9.09545e-05	path:sthe00480;path:sthe01100	Glutathione metabolism - Streptococcus thermophilus ASCC 1275;Metabolic pathways - Streptococcus thermophilus ASCC 1275	COG: COG0308	E	Amino acid transport and metabolism
T303_06980	adenine phosphoribosyltransferase	519	1625.02	387.294	-2.06896	5e-05	9.09545e-05	path:sthe00230;path:sthe01100	Purine metabolism - Streptococcus thermophilus ASCC 1275;Metabolic pathways - Streptococcus thermophilus ASCC 1275	COG: COG0503	F	Nucleotide transport and metabolism
T303_08225	beta-carotene 15,15'-monooxygenase	1542	201.014	47.839	-2.07103	5e-05	9.09545e-05	NA	NA	NA	NA	NA
T303_01030	recombinase RecF	1480	441.403	104.392	-2.08009	5e-05	9.09545e-05	path:sthe03440	Homologous recombination - Streptococcus thermophilus ASCC 1275	COG: COG1195	L	Replication, recombination and repair
T303_06760	ribonuclease HII	1536	74.8689	17.653	-2.08445	5e-05	9.09545e-05	NA	NA	NA	NA	NA
T303_08405	CRISPR-associated protein Cas2	6026	251.685	59.1835	-2.08835	0.00135	0.00217781	NA	NA	COG: COG3512	V	Defense mechanisms
T303_02070	UDP-N-acetylglucosamine:UDP-P N-acetylglucosaminyl-1-P transferase	1158	523.07	121.526	-2.10573	5e-05	9.09545e-05	NA	NA	COG: COG0472	M	Cell wall/membrane/envelope biogenesis
T303_06315	epsQ	1137	316.464	72.9365	-2.11733	5e-05	9.09545e-05	NA	NA	NA	NA	NA
T303_02920	hypothetical protein	724	517.321	118.964	-2.12053	5e-05	9.09545e-05	NA	NA	NA	NA	NA
T303_07035	1-(5-phosphoribosyl)-5-[(5-phosphoribosylamino)methylideneamino] imidazole-4-carboxamide isomerase	720	110.149	25.3164	-2.12131	5e-05	9.09545e-05	path:sthe00340;path:sthe01100;path:sthe01110;path:sthe01230	Histidine metabolism - Streptococcus thermophilus ASCC 1275;Metabolic pathways - Streptococcus thermophilus ASCC 1275;Biosynthesis of secondary metabolites - Streptococcus thermophilus ASCC 1275;Biosynthesis of amino acids - Streptococcus thermophilus ASCC 1275	COG: COG0106	E	Amino acid transport and metabolism
T303_07355	heme ABC transporter ATP-binding protein	1539	111.859	25.7046	-2.12158	5e-05	9.09545e-05	NA	NA	NA	NA	NA
T303_08305	amino acid ABC transporter substrate-binding protein	1631	63.9656	14.5938	-2.13195	5e-05	9.09545e-05	NA	NA	COG: COG0834	ET	NA
T303_03955	N-acetylglucosamine-1-phosphate uridyltransferase	1383	486.672	108.328	-2.16754	5e-05	9.09545e-05	path:sthe00520;path:sthe01100;path:sthe01130	Amino sugar and nucleotide sugar metabolism - Streptococcus thermophilus ASCC 1275;Metabolic pathways - Streptococcus thermophilus ASCC 1275;Biosynthesis of antibiotics - Streptococcus thermophilus ASCC 1275	COG: COG1207	M	Cell wall/membrane/envelope biogenesis
T303_07030	imidazole glycerol phosphate synthase	1094	86.7283	19.2973	-2.1681	5e-05	9.09545e-05	path:sthe00340;path:sthe01100;path:sthe01110;path:sthe01230	Histidine metabolism - Streptococcus thermophilus ASCC 1275;Metabolic pathways - Streptococcus thermophilus ASCC 1275;Biosynthesis of secondary metabolites - Streptococcus thermophilus ASCC 1275;Biosynthesis of amino acids - Streptococcus thermophilus ASCC 1275	COG: COG0107	E	Amino acid transport and metabolism
T303_08410	CRISPR-associated protein Cas1	6026	169.674	37.5953	-2.17414	5e-05	9.09545e-05	NA	NA	NA	NA	NA
T303_08240	glycosyl transferase	2610	154.316	34.1511	-2.17588	0.01315	0.0193821	NA	NA	COG: COG2456	S	Function unknown
T303_07050	histidinol dehydrogenase	3953	84.0247	18.2815	-2.20043	5e-05	9.09545e-05	path:sthe00340;path:sthe01100;path:sthe01110;path:sthe01230	Histidine metabolism - Streptococcus thermophilus ASCC 1275;Metabolic pathways - Streptococcus thermophilus ASCC 1275;Biosynthesis of secondary metabolites - Streptococcus thermophilus ASCC 1275;Biosynthesis of amino acids - Streptococcus thermophilus ASCC 1275	COG: COG0141	E	Amino acid transport and metabolism
T303_06480	uracil-DNA glycosylase	609	86.0501	18.7091	-2.20144	5e-05	9.09545e-05	NA	NA	NA	NA	NA
T303_00515	translation initiation factor IF-1	219	1978.96	429.985	-2.20239	5e-05	9.09545e-05	NA	NA	COG: COG0361	J	Translation, ribosomal structure and biogenesis
T303_08465	3-phosphoglycerate dehydrogenase	1179	533.526	115.275	-2.21048	5e-05	9.09545e-05	path:sthe00260;path:sthe00680;path:sthe01100;path:sthe01120;path:sthe01130;path:sthe01200;path:sthe01230	Glycine, serine and threonine metabolism - Streptococcus thermophilus ASCC 1275;Methane metabolism - Streptococcus thermophilus ASCC 1275;Metabolic pathways - Streptococcus thermophilus ASCC 1275;Microbial metabolism in diverse environments - Streptococcus thermophilus ASCC 1275;Biosynthesis of antibiotics - Streptococcus thermophilus ASCC 1275;Carbon metabolism - Streptococcus thermophilus ASCC …	COG: COG0111	HR	NA
T303_02640	NUDIX hydrolase	4535	385.593	82.9248	-2.2172	5e-05	9.09545e-05	NA	NA	NA	NA	NA
T303_02635	peptide synthetase	4535	274.732	59.0247	-2.21864	5e-05	9.09545e-05	NA	NA	NA	NA	NA
T303_02730	PhoB family transcriptional regulator	2204	1218.62	260.721	-2.22467	5e-05	9.09545e-05	NA	NA	NA	NA	NA
T303_02065	adapter protein mecA	750	417.753	87.7801	-2.25068	5e-05	9.09545e-05	NA	NA	COG: COG4862	KTN	NA
T303_04245	recombinase RecR	597	383.553	80.457	-2.25314	5e-05	9.09545e-05	path:sthe03440	Homologous recombination - Streptococcus thermophilus ASCC 1275	COG: COG0353	L	Replication, recombination and repair
T303_06700	S-adenosylmethionine synthetase	1194	674.849	141.52	-2.25356	5e-05	9.09545e-05	path:sthe00270;path:sthe01100;path:sthe01110;path:sthe01230	Cysteine and methionine metabolism - Streptococcus thermophilus ASCC 1275;Metabolic pathways - Streptococcus thermophilus ASCC 1275;Biosynthesis of secondary metabolites - Streptococcus thermophilus ASCC 1275;Biosynthesis of amino acids - Streptococcus thermophilus ASCC 1275	COG: COG0192 COG1812	H H	NA
T303_06775	Zn-dependent protease	720	273.774	57.3302	-2.25562	5e-05	9.09545e-05	NA	NA	NA	NA	NA
T303_07425	dihydrodipicolinate synthase	972	560.273	117.273	-2.25625	5e-05	9.09545e-05	path:sthe00261;path:sthe00300;path:sthe01100;path:sthe01110;path:sthe01120;path:sthe01130;path:sthe01230	Monobactam biosynthesis - Streptococcus thermophilus ASCC 1275;Lysine biosynthesis - Streptococcus thermophilus ASCC 1275;Metabolic pathways - Streptococcus thermophilus ASCC 1275;Biosynthesis of secondary metabolites - Streptococcus thermophilus ASCC 1275;Microbial metabolism in diverse environments - Streptococcus thermophilus ASCC 1275;Biosynthesis of antibiotics - Streptococcus thermophilus A…	COG: COG0329	EM	NA
T303_00510	50S ribosomal protein L36	117	19093.4	3950.14	-2.2731	5e-05	9.09545e-05	path:sthe03010	Ribosome - Streptococcus thermophilus ASCC 1275	COG: COG0257	J	Translation, ribosomal structure and biogenesis
T303_05675	hypothetical protein	165	654.768	135.03	-2.27771	5e-05	9.09545e-05	NA	NA	NA	NA	NA
T303_08470	GNAT family acetyltransferase	558	495.429	102.012	-2.27994	5e-05	9.09545e-05	NA	NA	NA	NA	NA
T303_00935	30S ribosomal protein S4	693	2387.35	489.637	-2.28563	5e-05	9.09545e-05	path:sthe03010	Ribosome - Streptococcus thermophilus ASCC 1275	COG: COG0522	J	Translation, ribosomal structure and biogenesis
T303_07060	ATP phosphoribosyltransferase	3953	79.3916	16.1256	-2.29963	5e-05	9.09545e-05	path:sthe00340;path:sthe01100;path:sthe01110;path:sthe01230	Histidine metabolism - Streptococcus thermophilus ASCC 1275;Metabolic pathways - Streptococcus thermophilus ASCC 1275;Biosynthesis of secondary metabolites - Streptococcus thermophilus ASCC 1275;Biosynthesis of amino acids - Streptococcus thermophilus ASCC 1275	COG: COG3705	E	Amino acid transport and metabolism
T303_02160	peptidase	1269	221.884	45.0186	-2.30121	5e-05	9.09545e-05	NA	NA	NA	NA	NA
T303_03585	peptidoglycan hydrolase	1501	349.659	70.8319	-2.30348	5e-05	9.09545e-05	NA	NA	NA	NA	NA
T303_02660	O-sialoglycoprotein endopeptidase	903	1329.25	264.423	-2.32969	5e-05	9.09545e-05	path:sthe02010	ABC transporters - Streptococcus thermophilus ASCC 1275	COG: COG1464	P	Inorganic ion transport and metabolism
T303_02820	guanine permease	1422	230.057	45.7383	-2.33052	5e-05	9.09545e-05	NA	NA	COG: COG2252	F	Nucleotide transport and metabolism
T303_08400	CRISPR-associated protein Csn2	6026	121.288	23.9454	-2.34061	5e-05	9.09545e-05	NA	NA	NA	NA	NA
T303_03055	aspartate kinase	1359	173.419	33.9438	-2.35304	5e-05	9.09545e-05	path:sthe00260;path:sthe00261;path:sthe00270;path:sthe00300;path:sthe01100;path:sthe01110;path:sthe01120;path:sthe01130;path:sthe01210;path:sthe01230	Glycine, serine and threonine metabolism - Streptococcus thermophilus ASCC 1275;Monobactam biosynthesis - Streptococcus thermophilus ASCC 1275;Cysteine and methionine metabolism - Streptococcus thermophilus ASCC 1275;Lysine biosynthesis - Streptococcus thermophilus ASCC 1275;Metabolic pathways - Streptococcus thermophilus ASCC 1275;Biosynthesis of secondary metabolites - Streptococcus thermophilu…	COG: COG0527	E	Amino acid transport and metabolism
T303_05980	hypothetical protein	369	60.4468	11.8006	-2.3568	5e-05	9.09545e-05	NA	NA	NA	NA	NA
T303_09720	membrane protein	504	219.926	42.8737	-2.35885	5e-05	9.09545e-05	NA	NA	NA	NA	NA
T303_05375	cold-shock protein	210	988.164	191.956	-2.36397	5e-05	9.09545e-05	NA	NA	COG: COG1278	K	Transcription
T303_03320	hypothetical protein	546	182.991	35.2545	-2.3759	5e-05	9.09545e-05	NA	NA	NA	NA	NA
T303_07055	ATP phosphoribosyltransferase	3953	81.3385	15.6614	-2.37673	5e-05	9.09545e-05	path:sthe00340;path:sthe01100;path:sthe01110;path:sthe01230	Histidine metabolism - Streptococcus thermophilus ASCC 1275;Metabolic pathways - Streptococcus thermophilus ASCC 1275;Biosynthesis of secondary metabolites - Streptococcus thermophilus ASCC 1275;Biosynthesis of amino acids - Streptococcus thermophilus ASCC 1275	COG: COG0040	E	Amino acid transport and metabolism
T303_01290	rod shape-determining protein MreD	525	26.8011	5.14576	-2.38084	5e-05	9.09545e-05	NA	NA	COG: COG2891	M	Cell wall/membrane/envelope biogenesis
T303_08250	dTDP-4-dehydrorhamnose reductase	888	519.243	99.6749	-2.38111	5e-05	9.09545e-05	path:sthe00521;path:sthe00523;path:sthe01130	Streptomycin biosynthesis - Streptococcus thermophilus ASCC 1275;Polyketide sugar unit biosynthesis - Streptococcus thermophilus ASCC 1275;Biosynthesis of antibiotics - Streptococcus thermophilus ASCC 1275	COG: COG1091	M	Cell wall/membrane/envelope biogenesis
T303_07375	hypothetical protein	531	185.653	35.5143	-2.38613	5e-05	9.09545e-05	NA	NA	NA	NA	NA
T303_04080	aldose 1-epimerase	255	182.624	34.5471	-2.40224	5e-05	9.09545e-05	NA	NA	NA	NA	NA
T303_07295	glutaredoxin	225	734.752	137.773	-2.41497	5e-05	9.09545e-05	NA	NA	COG: COG0695	O	Post-translational modification, protein turnover, and chaperones
T303_03140	ribonuclease	1608	759.858	142.208	-2.41773	5e-05	9.09545e-05	path:sthe03018	RNA degradation - Streptococcus thermophilus ASCC 1275	COG: COG1418	JR	NA
T303_00505	30S ribosomal protein S13	366	2728.08	503.525	-2.43775	5e-05	9.09545e-05	path:sthe03010	Ribosome - Streptococcus thermophilus ASCC 1275	COG: COG0099	J	Translation, ribosomal structure and biogenesis
T303_09415	hypothetical protein	696	356.27	65.0323	-2.45374	5e-05	9.09545e-05	NA	NA	NA	NA	NA
T303_02885	polysaccharide transporter	1632	330.507	59.2517	-2.47975	5e-05	9.09545e-05	NA	NA	NA	NA	NA
T303_06275	cation transporter	1197	217.889	38.5372	-2.49927	5e-05	9.09545e-05	NA	NA	NA	NA	NA
T303_07025	phosphoribosyl-AMP cyclohydrolase	1094	89.8713	15.5842	-2.52778	5e-05	9.09545e-05	path:sthe00340;path:sthe01100;path:sthe01110;path:sthe01230	Histidine metabolism - Streptococcus thermophilus ASCC 1275;Metabolic pathways - Streptococcus thermophilus ASCC 1275;Biosynthesis of secondary metabolites - Streptococcus thermophilus ASCC 1275;Biosynthesis of amino acids - Streptococcus thermophilus ASCC 1275	COG: COG0139	E	Amino acid transport and metabolism
T303_08415	CRISPR-associated protein Csn1	6026	149.618	25.7526	-2.5385	5e-05	9.09545e-05	NA	NA	COG: COG3513	V	Defense mechanisms
T303_00500	30S ribosomal protein S11	384	3152.4	533.395	-2.56317	5e-05	9.09545e-05	path:sthe03010	Ribosome - Streptococcus thermophilus ASCC 1275	COG: COG0100	J	Translation, ribosomal structure and biogenesis
T303_02670	methionine ABC transporter ATP-binding protein	1760	1080.43	180.544	-2.58118	5e-05	9.09545e-05	path:sthe02010	ABC transporters - Streptococcus thermophilus ASCC 1275	COG: COG1135	E	Amino acid transport and metabolism
T303_08255	transporter	1347	67.7075	11.1601	-2.60096	5e-05	9.09545e-05	NA	NA	NA	NA	NA
T303_02655	amino acid ABC transporter substrate-binding protein	849	710.003	117.013	-2.60116	5e-05	9.09545e-05	NA	NA	COG: COG0834	ET	NA
T303_07530	major facilitator superfamily permease	1230	28.7402	4.69314	-2.61445	5e-05	9.09545e-05	NA	NA	NA	NA	NA
T303_00985	peptidoglycan-binding protein LysM	555	1521.28	246.903	-2.62327	5e-05	9.09545e-05	NA	NA	NA	NA	NA
T303_05975	haloacid dehalogenase	342	100.598	16.1266	-2.64109	5e-05	9.09545e-05	NA	NA	NA	NA	NA
T303_07020	phosphoribosyl-ATP pyrophosphatase	315	132.199	20.8335	-2.66573	5e-05	9.09545e-05	path:sthe00340;path:sthe01100;path:sthe01110;path:sthe01230	Histidine metabolism - Streptococcus thermophilus ASCC 1275;Metabolic pathways - Streptococcus thermophilus ASCC 1275;Biosynthesis of secondary metabolites - Streptococcus thermophilus ASCC 1275;Biosynthesis of amino acids - Streptococcus thermophilus ASCC 1275	COG: COG0140	E	Amino acid transport and metabolism
T303_05825	dihydroorotate dehydrogenase	1659	261.672	41.0624	-2.67187	5e-05	9.09545e-05	NA	NA	NA	NA	NA
T303_00495	DNA-directed RNA polymerase subunit alpha	939	3405.41	525.996	-2.6947	5e-05	9.09545e-05	path:sthe00230;path:sthe00240;path:sthe01100;path:sthe03020	Purine metabolism - Streptococcus thermophilus ASCC 1275;Pyrimidine metabolism - Streptococcus thermophilus ASCC 1275;Metabolic pathways - Streptococcus thermophilus ASCC 1275;RNA polymerase - Streptococcus thermophilus ASCC 1275	COG: COG0202	K	Transcription
T303_05800	phosphorylase	765	63.9588	9.71887	-2.71828	5e-05	9.09545e-05	NA	NA	NA	NA	NA
T303_00490	50S ribosomal protein L17	387	3930.78	595.379	-2.72294	5e-05	9.09545e-05	path:sthe03010	Ribosome - Streptococcus thermophilus ASCC 1275	COG: COG0203	J	Translation, ribosomal structure and biogenesis
T303_08665	RNA helicase	1584	1745.73	258.963	-2.75301	5e-05	9.09545e-05	path:sthe03018	RNA degradation - Streptococcus thermophilus ASCC 1275	COG: COG0513	L	Replication, recombination and repair
T303_00125	2,3,4,5-tetrahydropyridine-2,6-carboxylate N-succinyltransferase	684	430.414	63.6258	-2.75804	5e-05	9.09545e-05	path:sthe00300;path:sthe01100;path:sthe01120;path:sthe01230	Lysine biosynthesis - Streptococcus thermophilus ASCC 1275;Metabolic pathways - Streptococcus thermophilus ASCC 1275;Microbial metabolism in diverse environments - Streptococcus thermophilus ASCC 1275;Biosynthesis of amino acids - Streptococcus thermophilus ASCC 1275	COG: COG2171	E	Amino acid transport and metabolism
T303_09785	purine operon repressor	825	296.163	43.3198	-2.77329	5e-05	9.09545e-05	NA	NA	COG: COG0503	F	Nucleotide transport and metabolism
T303_08475	phosphoserine aminotransferase	1095	491.278	71.7758	-2.77497	5e-05	9.09545e-05	path:sthe00260;path:sthe00680;path:sthe00750;path:sthe01100;path:sthe01120;path:sthe01130;path:sthe01200;path:sthe01230	Glycine, serine and threonine metabolism - Streptococcus thermophilus ASCC 1275;Methane metabolism - Streptococcus thermophilus ASCC 1275;Vitamin B6 metabolism - Streptococcus thermophilus ASCC 1275;Metabolic pathways - Streptococcus thermophilus ASCC 1275;Microbial metabolism in diverse environments - Streptococcus thermophilus ASCC 1275;Biosynthesis of antibiotics - Streptococcus thermophilus A…	COG: COG1932	HE	NA
T303_06745	rplS; 50S ribosomal protein L19	348	2783.84	396.283	-2.81248	5e-05	9.09545e-05	path:sthe03010	Ribosome - Streptococcus thermophilus ASCC 1275	COG: COG0335	J	Translation, ribosomal structure and biogenesis
T303_07065	histidinol-phosphate aminotransferase	3953	72.6007	10.2286	-2.82738	5e-05	9.09545e-05	path:sthe00340;path:sthe00360;path:sthe00400;path:sthe00401;path:sthe01100;path:sthe01110;path:sthe01130;path:sthe01230	Histidine metabolism - Streptococcus thermophilus ASCC 1275;Phenylalanine metabolism - Streptococcus thermophilus ASCC 1275;Phenylalanine, tyrosine and tryptophan biosynthesis - Streptococcus thermophilus ASCC 1275;Novobiocin biosynthesis - Streptococcus thermophilus ASCC 1275;Metabolic pathways - Streptococcus thermophilus ASCC 1275;Biosynthesis of secondary metabolites - Streptococcus thermophi…	COG: COG0079	E	Amino acid transport and metabolism
T303_07300	ribonucleotide-diphosphate reductase subunit alpha	2160	832.501	113.187	-2.87874	5e-05	9.09545e-05	path:sthe00230;path:sthe00240;path:sthe01100	Purine metabolism - Streptococcus thermophilus ASCC 1275;Pyrimidine metabolism - Streptococcus thermophilus ASCC 1275;Metabolic pathways - Streptococcus thermophilus ASCC 1275	COG: COG0209	F	Nucleotide transport and metabolism
T303_01025	hypothetical protein	1480	538.924	69.5543	-2.95387	5e-05	9.09545e-05	NA	NA	NA	NA	NA
T303_02645	macrolide ABC transporter permease	1209	286.544	36.6268	-2.96778	5e-05	9.09545e-05	NA	NA	NA	NA	NA
T303_05965	ATP-dependent DNA helicase PcrA	2331	259.311	32.7021	-2.98723	5e-05	9.09545e-05	path:sthe03420;path:sthe03430	Nucleotide excision repair - Streptococcus thermophilus ASCC 1275;Mismatch repair - Streptococcus thermophilus ASCC 1275	COG: COG0210	L	Replication, recombination and repair
T303_02630	amino acid ABC transporter substrate-binding protein	849	248.449	30.0703	-3.04654	5e-05	9.09545e-05	NA	NA	COG: COG0834	ET	NA
T303_04125	rpsA; 30S ribosomal protein S1	1203	4193.21	498.806	-3.0715	5e-05	9.09545e-05	path:sthe03010	Ribosome - Streptococcus thermophilus ASCC 1275	COG: COG0539	J	Translation, ribosomal structure and biogenesis
T303_02675	methionine ABC transporter permease	1760	1432.34	166.295	-3.10656	5e-05	9.09545e-05	path:sthe02010	ABC transporters - Streptococcus thermophilus ASCC 1275	COG: COG2011	E	Amino acid transport and metabolism
T303_01940	DNA-directed RNA polymerase subunit delta	576	1267.51	145.438	-3.12352	5e-05	9.09545e-05	path:sthe00230;path:sthe00240;path:sthe01100;path:sthe03020	Purine metabolism - Streptococcus thermophilus ASCC 1275;Pyrimidine metabolism - Streptococcus thermophilus ASCC 1275;Metabolic pathways - Streptococcus thermophilus ASCC 1275;RNA polymerase - Streptococcus thermophilus ASCC 1275	COG: COG3343	K	Transcription
T303_06765	flavodoxin	444	753.716	86.1724	-3.12872	5e-05	9.09545e-05	NA	NA	NA	NA	NA
T303_09420	DNA-binding protein	447	588.312	66.765	-3.13942	5e-05	9.09545e-05	NA	NA	NA	NA	NA
T303_03380	O-methyltransferase	708	459.067	50.7583	-3.17699	5e-05	9.09545e-05	NA	NA	NA	NA	NA
T303_09040	putative transport protein	1332	678.197	72.0169	-3.2353	5e-05	9.09545e-05	NA	NA	COG: COG1253	R	General function prediction only
T303_03385	protease maturation protein	1143	1003.61	102.202	-3.29571	5e-05	9.09545e-05	NA	NA	COG: COG0760	O	Post-translational modification, protein turnover, and chaperones
T303_05915	peptide ABC transporter permease	1452	798.182	77.8546	-3.35787	5e-05	9.09545e-05	NA	NA	COG: COG3104	E	Amino acid transport and metabolism
T303_05000	putative component involved in D-alanylation of teichoic acids	267	44.4982	4.25389	-3.38689	5e-05	9.09545e-05	NA	NA	NA	NA	NA
T303_08285	30S ribosomal protein S21	177	4803.75	398.468	-3.59162	5e-05	9.09545e-05	path:sthe03010	Ribosome - Streptococcus thermophilus ASCC 1275	COG: COG0828	J	Translation, ribosomal structure and biogenesis
T303_05970	O-acetylhomoserine (thiol)-lyase	1314	198.296	15.4622	-3.68084	5e-05	9.09545e-05	path:sthe00270;path:sthe01100	Cysteine and methionine metabolism - Streptococcus thermophilus ASCC 1275;Metabolic pathways - Streptococcus thermophilus ASCC 1275	COG: COG2873	E	Amino acid transport and metabolism
T303_01605	hypothetical protein	273	1.67206	0	#NAME?	0.0021	0.00334815	NA	NA	NA	NA	NA
T303_02420	transposase	147	13.4866	0	#NAME?	0.02295	0.0325108	NA	NA	NA	NA	NA
T303_03975	hypothetical protein	153	26.7228	0	#NAME?	0.00025	0.000433598	NA	NA	NA	NA	NA

## Sheet: S2-3
Table S2-3 Differentially expressed genes of ST1275 L5h vs L10h
Gene_ID	Gene_name	length	L5h_FPKM	L10h_FPKM	log2(fold_change)	p_value	q_value	KEGG_ID	KEGG_name	COG	COG_category	COG_name
T303_09285	hypothetical protein	156	0	7.46135	Inf	0.01335	0.020031	NA	NA	NA	NA	NA
T303_04480	bacteriocin immunity protein	198	75.6302	14339.5	7.56681	5e-05	9.64e-05	NA	NA	NA	NA	NA
T303_00875	membrane protein	171	713.885	53690.4	6.23283	5e-05	9.64e-05	NA	NA	NA	NA	NA
T303_06305	hypothetical protein	279	190.731	13115.8	6.10363	5e-05	9.64e-05	NA	NA	NA	NA	NA
T303_00865	Transglycosylase associated protein	240	1878.46	122427	6.02623	5e-05	9.64e-05	NA	NA	NA	NA	NA
T303_00870	membrane protein	567	1015.82	62716.3	5.94813	5e-05	9.64e-05	NA	NA	NA	NA	NA
T303_00885	hypothetical protein	204	3228.44	198648	5.94324	5e-05	9.64e-05	NA	NA	NA	NA	NA
T303_03395	hypothetical protein	216	41.3753	2061.6	5.63885	5e-05	9.64e-05	NA	NA	NA	NA	NA
T303_07620	peptide methionine sulfoxide reductase MsrB	1023	127.657	5667.02	5.47224	5e-05	9.64e-05	NA	NA	COG: COG0225 COG0229	O O	NA
T303_02240	molecular chaperone GroES	288	1813.58	72507.8	5.32122	5e-05	9.64e-05	NA	NA	COG: COG0234	O	Post-translational modification, protein turnover, and chaperones
T303_09740	transposase	249	15.5077	539.644	5.12095	5e-05	9.64e-05	NA	NA	COG: COG1943	X	NA
T303_03920	pyridine nucleotide-disulfide oxidoreductase	1317	647.853	18657.6	4.84795	5e-05	9.64e-05	NA	NA	NA	NA	NA
T303_00265	superoxide dismutase	363	576.931	14608.7	4.66228	5e-05	9.64e-05	NA	NA	NA	NA	NA
T303_07695	hypothetical protein	345	210.546	4340.67	4.36571	5e-05	9.64e-05	NA	NA	NA	NA	NA
T303_09120	formate acetyltransferase	2310	664.016	12692.1	4.25657	5e-05	9.64e-05	path:sthe00620;path:sthe00640;path:sthe00650;path:sthe01100;path:sthe01120	Pyruvate metabolism - Streptococcus thermophilus ASCC 1275;Propanoate metabolism - Streptococcus thermophilus ASCC 1275;Butanoate metabolism - Streptococcus thermophilus ASCC 1275;Metabolic pathways - Streptococcus thermophilus ASCC 1275;Microbial metabolism in diverse environments - Streptococcus thermophilus ASCC 1275	COG: COG1882	C	Energy production and conversion
T303_01845	heat shock protein GrpE	1648	1076.36	20386.3	4.24337	5e-05	9.64e-05	NA	NA	COG: COG0576	O	Post-translational modification, protein turnover, and chaperones
T303_06080	maltodextrin phosphorylase	2265	458.996	8292.57	4.17527	5e-05	9.64e-05	path:sthe00500;path:sthe01100;path:sthe01110	Starch and sucrose metabolism - Streptococcus thermophilus ASCC 1275;Metabolic pathways - Streptococcus thermophilus ASCC 1275;Biosynthesis of secondary metabolites - Streptococcus thermophilus ASCC 1275	COG: COG0058	G	Carbohydrate transport and metabolism
T303_04515	hypothetical protein	368	81.048	1334.42	4.04129	5e-05	9.64e-05	NA	NA	NA	NA	NA
T303_01840	HrcA family transcriptional regulator	1648	574.304	8636.92	3.91063	5e-05	9.64e-05	NA	NA	COG: COG1420	K	Transcription
T303_06085	4-alpha-glucanotransferase	1500	389.733	5823.1	3.90123	5e-05	9.64e-05	path:sthe00500;path:sthe01100	Starch and sucrose metabolism - Streptococcus thermophilus ASCC 1275;Metabolic pathways - Streptococcus thermophilus ASCC 1275	COG: COG1640	G	Carbohydrate transport and metabolism
T303_04520	hypothetical protein	368	156.185	2296.49	3.8781	5e-05	9.64e-05	NA	NA	NA	NA	NA
T303_02145	hypothetical protein	363	12.0448	166.63	3.79016	5e-05	9.64e-05	NA	NA	NA	NA	NA
T303_04320	catabolite control protein A	1035	432.137	5887.07	3.76799	5e-05	9.64e-05	NA	NA	COG: COG1609	K	Transcription
T303_02800	PTS mannose transporter subunit IIC	828	207.661	2627.53	3.66141	5e-05	9.64e-05	path:sthe00051;path:sthe00520;path:sthe01100;path:sthe02060	Fructose and mannose metabolism - Streptococcus thermophilus ASCC 1275;Amino sugar and nucleotide sugar metabolism - Streptococcus thermophilus ASCC 1275;Metabolic pathways - Streptococcus thermophilus ASCC 1275;Phosphotransferase system (PTS) - Streptococcus thermophilus ASCC 1275	COG: COG3715	G	Carbohydrate transport and metabolism
T303_09015	universal stress protein UspA	453	723.474	8893.88	3.6198	5e-05	9.64e-05	NA	NA	NA	NA	NA
T303_03265	peptide deformylase	411	126.198	1457.97	3.5302	5e-05	9.64e-05	NA	NA	COG: COG0242	J	Translation, ribosomal structure and biogenesis
T303_06300	protein kinase	1578	201.475	2161.74	3.42352	5e-05	9.64e-05	NA	NA	COG: COG0661	HT	NA
T303_09505	PTS sucrose transporter subunit IIABC	1902	966.553	10358.6	3.42184	5e-05	9.64e-05	path:sthe00500;path:sthe02060	Starch and sucrose metabolism - Streptococcus thermophilus ASCC 1275;Phosphotransferase system (PTS) - Streptococcus thermophilus ASCC 1275	COG: COG2190	G	Carbohydrate transport and metabolism
T303_02805	PTS mannose transporter subunit IIAB	993	283.098	3022.04	3.41615	5e-05	9.64e-05	path:sthe00051;path:sthe00520;path:sthe01100;path:sthe02060	Fructose and mannose metabolism - Streptococcus thermophilus ASCC 1275;Amino sugar and nucleotide sugar metabolism - Streptococcus thermophilus ASCC 1275;Metabolic pathways - Streptococcus thermophilus ASCC 1275;Phosphotransferase system (PTS) - Streptococcus thermophilus ASCC 1275	COG: COG2893	G	Carbohydrate transport and metabolism
T303_03155	6-phosphofructokinase	1655	983.562	10338.1	3.39382	5e-05	9.64e-05	path:sthe00051	Fructose and mannose metabolism - Streptococcus thermophilus ASCC 1275	COG: COG1105	G	Carbohydrate transport and metabolism
T303_06010	ArsR family transcriptional regulator	1445	810.705	8464.09	3.38411	5e-05	9.64e-05	NA	NA	COG: COG1393	P	Inorganic ion transport and metabolism
T303_03150	DeoR family transcriptional regulator	1655	782.379	7990.78	3.3524	5e-05	9.64e-05	NA	NA	COG: COG1349	KG	NA
T303_04630	seryl-tRNA synthetase	213	156.326	1562.15	3.3209	5e-05	9.64e-05	NA	NA	NA	NA	NA
T303_06605	50S ribosomal protein L19	387	115.053	1146.54	3.31692	5e-05	9.64e-05	NA	NA	NA	NA	NA
T303_01085	serine protease	1236	784.797	7398.56	3.23685	5e-05	9.64e-05	path:sthe01503;path:sthe02020	Cationic antimicrobial peptide (CAMP) resistance - Streptococcus thermophilus ASCC 1275;Two-component system - Streptococcus thermophilus ASCC 1275	COG: COG0265	O	Post-translational modification, protein turnover, and chaperones
T303_01885	23S ribosomal RNA	2902	0.157881	1.48625	3.23476	5e-05	9.64e-05	path:sthe03010	Ribosome - Streptococcus thermophilus ASCC 1275	NA	NA	NA
T303_09005	GTP-sensing transcriptional pleiotropic repressor codY	786	536.526	4940.02	3.2028	5e-05	9.64e-05	NA	NA	NA	NA	NA
T303_08390	drug/metabolite transporter permease	891	181.347	1665.47	3.1991	5e-05	9.64e-05	NA	NA	NA	NA	NA
T303_02915	ATP-dependent Clp protease proteolytic subunit	591	1151.96	9942.17	3.10947	5e-05	9.64e-05	NA	NA	COG: COG0740	O	Post-translational modification, protein turnover, and chaperones
T303_06070	lipoate-protein ligase A	990	372.563	3011.32	3.01484	5e-05	9.64e-05	path:sthe01100	Metabolic pathways - Streptococcus thermophilus ASCC 1275	COG: COG0095	H	Coenzyme transport and metabolism
T303_09560	membrane protein	273	13.2192	99.881	2.91757	5e-05	9.64e-05	NA	NA	NA	NA	NA
T303_08140	eutD; phosphotransacetylase	984	366.501	2711.31	2.8871	5e-05	9.64e-05	path:sthe00430;path:sthe00620;path:sthe00640;path:sthe00680;path:sthe01100;path:sthe01120;path:sthe01200	Taurine and hypotaurine metabolism - Streptococcus thermophilus ASCC 1275;Pyruvate metabolism - Streptococcus thermophilus ASCC 1275;Propanoate metabolism - Streptococcus thermophilus ASCC 1275;Methane metabolism - Streptococcus thermophilus ASCC 1275;Metabolic pathways - Streptococcus thermophilus ASCC 1275;Microbial metabolism in diverse environments - Streptococcus thermophilus ASCC 1275;Carbo…	COG: COG0280	C	Energy production and conversion
T303_09245	bacteriocin	231	240.765	1749.78	2.86147	5e-05	9.64e-05	NA	NA	NA	NA	NA
T303_04045	thymidylate synthase	861	177.317	1281.31	2.85321	5e-05	9.64e-05	path:sthe00240;path:sthe00670;path:sthe01100	Pyrimidine metabolism - Streptococcus thermophilus ASCC 1275;One carbon pool by folate - Streptococcus thermophilus ASCC 1275;Metabolic pathways - Streptococcus thermophilus ASCC 1275	COG: COG0207	F	Nucleotide transport and metabolism
T303_04340	glycogen synthase	456	133.293	873.79	2.71269	5e-05	9.64e-05	NA	NA	NA	NA	NA
T303_04525	hypothetical protein	612	322.613	2104.62	2.70568	5e-05	9.64e-05	NA	NA	NA	NA	NA
T303_00750	recombinase RarA	1269	113.703	706.338	2.63509	5e-05	9.64e-05	NA	NA	COG: COG2256	L	Replication, recombination and repair
T303_09240	hypothetical protein	144	59.9018	368.327	2.62031	0.0001	0.000186	NA	NA	NA	NA	NA
T303_07945	glycogen debranching protein	219	22.9809	140.11	2.60805	5e-05	9.64e-05	NA	NA	NA	NA	NA
T303_06295	lipase	1468	149.898	898.262	2.58316	0.0002	0.000366	NA	NA	NA	NA	NA
T303_09235	membrane protein	216	400.37	2393.05	2.57945	5e-05	9.64e-05	NA	NA	NA	NA	NA
T303_08055	GntR family transcriptional regulator	378	1174.88	6786.49	2.53016	5e-05	9.64e-05	NA	NA	NA	NA	NA
T303_02795	PTS mannose transporter subunit IID	912	359.39	2073.89	2.52872	5e-05	9.64e-05	path:sthe00051;path:sthe00520;path:sthe01100;path:sthe02060	Fructose and mannose metabolism - Streptococcus thermophilus ASCC 1275;Amino sugar and nucleotide sugar metabolism - Streptococcus thermophilus ASCC 1275;Metabolic pathways - Streptococcus thermophilus ASCC 1275;Phosphotransferase system (PTS) - Streptococcus thermophilus ASCC 1275	COG: COG3716	G	Carbohydrate transport and metabolism
T303_07950	glycogen debranching protein	678	22.7019	130.404	2.5221	5e-05	9.64e-05	path:sthe00500;path:sthe01100;path:sthe01110	Starch and sucrose metabolism - Streptococcus thermophilus ASCC 1275;Metabolic pathways - Streptococcus thermophilus ASCC 1275;Biosynthesis of secondary metabolites - Streptococcus thermophilus ASCC 1275	COG: COG1523	G	Carbohydrate transport and metabolism
T303_04315	dipeptidase	1086	470.414	2689.97	2.51559	5e-05	9.64e-05	NA	NA	COG: COG0006	E	Amino acid transport and metabolism
T303_08030	DNA-directed RNA polymerase subunit omega	315	1289.24	7284.1	2.49823	5e-05	9.64e-05	path:sthe00230;path:sthe00240;path:sthe01100;path:sthe03020	Purine metabolism - Streptococcus thermophilus ASCC 1275;Pyrimidine metabolism - Streptococcus thermophilus ASCC 1275;Metabolic pathways - Streptococcus thermophilus ASCC 1275;RNA polymerase - Streptococcus thermophilus ASCC 1275	COG: COG1758	K	Transcription
T303_08485	lactoylglutathione lyase	396	1038.23	5772.37	2.47504	5e-05	9.64e-05	path:sthe00620	Pyruvate metabolism - Streptococcus thermophilus ASCC 1275	COG: COG0346	Q	Secondary metabolites biosynthesis, transport, and catabolism
T303_04560	hypothetical protein	132	156.707	856.669	2.45066	0.00015	0.000277	NA	NA	NA	NA	NA
T303_01455	hypothetical protein	222	124.585	680.331	2.44911	5e-05	9.64e-05	NA	NA	NA	NA	NA
T303_00410	DNA recombinase	522	157.016	851.134	2.43848	5e-05	9.64e-05	NA	NA	NA	NA	NA
T303_02435	acylphosphatase	279	8.06309	43.0085	2.41522	5e-05	9.64e-05	path:sthe00620;path:sthe00627;path:sthe01120	Pyruvate metabolism - Streptococcus thermophilus ASCC 1275;Aminobenzoate degradation - Streptococcus thermophilus ASCC 1275;Microbial metabolism in diverse environments - Streptococcus thermophilus ASCC 1275	COG: COG1254	C	Energy production and conversion
T303_04725	lipase	204	66.3538	341.161	2.3622	5e-05	9.64e-05	NA	NA	NA	NA	NA
T303_07270	phosphocarrier protein HPr	264	6351.21	31608.4	2.31521	5e-05	9.64e-05	NA	NA	COG: COG1925	TG	NA
T303_05250	cytidine deaminase	399	316.529	1551.2	2.29297	5e-05	9.64e-05	path:sthe00240;path:sthe01100	Pyrimidine metabolism - Streptococcus thermophilus ASCC 1275;Metabolic pathways - Streptococcus thermophilus ASCC 1275	COG: COG0295	F	Nucleotide transport and metabolism
T303_06285	serine protease	1468	162.228	794.251	2.29157	5e-05	9.64e-05	NA	NA	NA	NA	NA
T303_03060	HAD family hydrolase	639	146.932	718.06	2.28896	5e-05	9.64e-05	NA	NA	NA	NA	NA
T303_00465	fructose-1,6-bisphosphate aldolase	882	5172.19	25223.8	2.28594	5e-05	9.64e-05	path:sthe00010;path:sthe00030;path:sthe00051;path:sthe00680;path:sthe01100;path:sthe01110;path:sthe01120;path:sthe01130;path:sthe01200;path:sthe01230	Glycolysis / Gluconeogenesis - Streptococcus thermophilus ASCC 1275;Pentose phosphate pathway - Streptococcus thermophilus ASCC 1275;Fructose and mannose metabolism - Streptococcus thermophilus ASCC 1275;Methane metabolism - Streptococcus thermophilus ASCC 1275;Metabolic pathways - Streptococcus thermophilus ASCC 1275;Biosynthesis of secondary metabolites - Streptococcus thermophilus ASCC 1275;Mi…	COG: COG0191	G	Carbohydrate transport and metabolism
T303_09565	uvrA; excinuclease ABC subunit A	2826	118.52	577.548	2.28481	5e-05	9.64e-05	path:sthe03420	Nucleotide excision repair - Streptococcus thermophilus ASCC 1275	COG: COG0178	L	Replication, recombination and repair
T303_01815	hypothetical protein	267	186.168	906.585	2.28384	5e-05	9.64e-05	NA	NA	COG: COG3830	T	Signal transduction mechanisms
T303_07830	transposase	837	1.13861	5.49996	2.27215	5e-05	9.64e-05	NA	NA	COG: COG2801	X	NA
T303_05435	hypothetical protein	228	53.7466	256.055	2.25221	5e-05	9.64e-05	NA	NA	NA	NA	NA
T303_06290	lysophospholipase	1468	163.796	779.258	2.2502	5e-05	9.64e-05	NA	NA	NA	NA	NA
T303_01800	hypothetical protein	495	17.5011	82.9586	2.24495	5e-05	9.64e-05	NA	NA	NA	NA	NA
T303_08295	aminotransferase	1110	126.604	595.64	2.23411	5e-05	9.64e-05	NA	NA	NA	NA	NA
T303_04720	hypothetical protein	282	76.4767	353.921	2.21034	5e-05	9.64e-05	NA	NA	NA	NA	NA
T303_04375	3-dehydroquinate synthase	1068	221.382	993.653	2.1662	5e-05	9.64e-05	path:sthe00400;path:sthe01100;path:sthe01110;path:sthe01130;path:sthe01230	Phenylalanine, tyrosine and tryptophan biosynthesis - Streptococcus thermophilus ASCC 1275;Metabolic pathways - Streptococcus thermophilus ASCC 1275;Biosynthesis of secondary metabolites - Streptococcus thermophilus ASCC 1275;Biosynthesis of antibiotics - Streptococcus thermophilus ASCC 1275;Biosynthesis of amino acids - Streptococcus thermophilus ASCC 1275	COG: COG0337	E	Amino acid transport and metabolism
T303_00830	methionine synthase	228	22.6942	101.063	2.15486	5e-05	9.64e-05	NA	NA	NA	NA	NA
T303_07940	glycogen debranching protein	1366	21.767	94.569	2.11923	5e-05	9.64e-05	path:sthe00500;path:sthe01100;path:sthe01110	Starch and sucrose metabolism - Streptococcus thermophilus ASCC 1275;Metabolic pathways - Streptococcus thermophilus ASCC 1275;Biosynthesis of secondary metabolites - Streptococcus thermophilus ASCC 1275	COG: COG1523	G	Carbohydrate transport and metabolism
T303_02520	membrane protein	1016	532.601	2271.14	2.09229	5e-05	9.64e-05	NA	NA	COG: COG0759	M	Cell wall/membrane/envelope biogenesis
T303_07700	hypothetical protein	144	125.392	521.157	2.05527	5e-05	9.64e-05	NA	NA	NA	NA	NA
T303_07890	galactokinase	2668	480.796	1997.82	2.05493	5e-05	9.64e-05	path:sthe00052;path:sthe00520;path:sthe01100	Galactose metabolism - Streptococcus thermophilus ASCC 1275;Amino sugar and nucleotide sugar metabolism - Streptococcus thermophilus ASCC 1275;Metabolic pathways - Streptococcus thermophilus ASCC 1275	COG: COG0153	G	Carbohydrate transport and metabolism
T303_04390	hypothetical protein	339	270.108	1117.55	2.04874	5e-05	9.64e-05	NA	NA	NA	NA	NA
T303_04325	MmcQ protein	198	126.893	518.803	2.03157	5e-05	9.64e-05	NA	NA	NA	NA	NA
T303_09885	hypothetical protein	138	23.6185	96.2187	2.0264	0.03995	0.055492	NA	NA	NA	NA	NA
T303_05395	transposase IS905	1176	17.7609	71.8644	2.01657	5e-05	9.64e-05	NA	NA	NA	NA	NA
T303_07885	galactose-1-phosphate uridylyltransferase	2668	702.455	2841.75	2.0163	5e-05	9.64e-05	path:sthe00052;path:sthe00520;path:sthe01100	Galactose metabolism - Streptococcus thermophilus ASCC 1275;Amino sugar and nucleotide sugar metabolism - Streptococcus thermophilus ASCC 1275;Metabolic pathways - Streptococcus thermophilus ASCC 1275	COG: COG1085	G	Carbohydrate transport and metabolism
T303_07870	lactose/galactose permease	1905	2793.7	11284.3	2.01406	5e-05	9.64e-05	NA	NA	COG: COG2211	G	Carbohydrate transport and metabolism
T303_04825	superoxide dismutase	663	1968.57	7903.06	2.00526	5e-05	9.64e-05	NA	NA	COG: COG0605	P	Inorganic ion transport and metabolism
T303_02515	ribosomal large subunit pseudouridine synthase B	1016	297.552	1169.42	1.97458	5e-05	9.64e-05	NA	NA	COG: COG1187	J	Translation, ribosomal structure and biogenesis
T303_06610	acetyltransferase	291	116.617	455.497	1.96566	5e-05	9.64e-05	NA	NA	NA	NA	NA
T303_05575	GMP synthase	1584	1226.41	4769	1.95924	5e-05	9.64e-05	path:sthe00230;path:sthe01100	Purine metabolism - Streptococcus thermophilus ASCC 1275;Metabolic pathways - Streptococcus thermophilus ASCC 1275	COG: COG0518 COG0519	F F	NA
T303_01915	cyclopropane-fatty-acyl-phospholipid synthase	1200	276.03	1069.13	1.95354	5e-05	9.64e-05	NA	NA	COG: COG2230	I	Lipid transport and metabolism
T303_08060	multidrug ABC transporter ATP-binding protein	699	1064.33	4116.4	1.95144	5e-05	9.64e-05	NA	NA	COG: COG1131 COG1134	V GM	NA
T303_04380	chorismate synthase	1167	276.053	1065.7	1.94879	5e-05	9.64e-05	path:sthe00400;path:sthe01100;path:sthe01110;path:sthe01130;path:sthe01230	Phenylalanine, tyrosine and tryptophan biosynthesis - Streptococcus thermophilus ASCC 1275;Metabolic pathways - Streptococcus thermophilus ASCC 1275;Biosynthesis of secondary metabolites - Streptococcus thermophilus ASCC 1275;Biosynthesis of antibiotics - Streptococcus thermophilus ASCC 1275;Biosynthesis of amino acids - Streptococcus thermophilus ASCC 1275	COG: COG0082	E	Amino acid transport and metabolism
T303_01335	phosphoribosylformylglycinamidine synthase	3750	102.129	388.973	1.92928	5e-05	9.64e-05	path:sthe00230;path:sthe01100;path:sthe01110;path:sthe01130	Purine metabolism - Streptococcus thermophilus ASCC 1275;Metabolic pathways - Streptococcus thermophilus ASCC 1275;Biosynthesis of secondary metabolites - Streptococcus thermophilus ASCC 1275;Biosynthesis of antibiotics - Streptococcus thermophilus ASCC 1275	COG: COG0046 COG0047	F F	NA
T303_01175	transposase	507	12.4689	47.0413	1.9156	5e-05	9.64e-05	NA	NA	COG: COG2801	X	NA
T303_09630	hypothetical protein	913	17.7521	66.7875	1.91159	5e-05	9.64e-05	NA	NA	NA	NA	NA
T303_01460	Holliday junction DNA helicase RuvA	591	171.847	636.06	1.88804	5e-05	9.64e-05	path:sthe03440	Homologous recombination - Streptococcus thermophilus ASCC 1275	COG: COG0632	L	Replication, recombination and repair
T303_08980	6-phospho-beta-glucosidase	1329	25.0797	92.2686	1.87932	5e-05	9.64e-05	path:sthe00010;path:sthe00500	Glycolysis / Gluconeogenesis - Streptococcus thermophilus ASCC 1275;Starch and sucrose metabolism - Streptococcus thermophilus ASCC 1275	COG: COG2723	G	Carbohydrate transport and metabolism
T303_06490	4-oxalocrotonate tautomerase	186	236.527	869.08	1.87749	5e-05	9.64e-05	path:sthe00362;path:sthe00622;path:sthe01100;path:sthe01120;path:sthe01220	Benzoate degradation - Streptococcus thermophilus ASCC 1275;Xylene degradation - Streptococcus thermophilus ASCC 1275;Metabolic pathways - Streptococcus thermophilus ASCC 1275;Microbial metabolism in diverse environments - Streptococcus thermophilus ASCC 1275;Degradation of aromatic compounds - Streptococcus thermophilus ASCC 1275	COG: COG1942	Q	Secondary metabolites biosynthesis, transport, and catabolism
T303_06615	hypothetical protein	120	201.675	728.822	1.85354	0.0476	0.065346	NA	NA	NA	NA	NA
T303_05255	membrane protein	1128	912.724	3279.12	1.84506	5e-05	9.64e-05	NA	NA	COG: COG1744	M	Cell wall/membrane/envelope biogenesis
T303_04835	DNA protection during starvation protein	522	1688.51	6060.57	1.8437	5e-05	9.64e-05	NA	NA	COG: COG0783	PV	NA
T303_07880	UDP-glucose 4-epimerase	1002	926.502	3286.27	1.82658	5e-05	9.64e-05	path:sthe00052;path:sthe00520;path:sthe01100	Galactose metabolism - Streptococcus thermophilus ASCC 1275;Amino sugar and nucleotide sugar metabolism - Streptococcus thermophilus ASCC 1275;Metabolic pathways - Streptococcus thermophilus ASCC 1275	COG: COG1087	M	Cell wall/membrane/envelope biogenesis
T303_07895	galactose operon repressor	996	516.45	1827.81	1.82341	5e-05	9.64e-05	NA	NA	COG: COG1609	K	Transcription
T303_01330	phosphoribosylaminoimidazole-succinocarboxamide synthase	708	104.558	369.714	1.8221	5e-05	9.64e-05	path:sthe00230;path:sthe01100;path:sthe01110;path:sthe01130	Purine metabolism - Streptococcus thermophilus ASCC 1275;Metabolic pathways - Streptococcus thermophilus ASCC 1275;Biosynthesis of secondary metabolites - Streptococcus thermophilus ASCC 1275;Biosynthesis of antibiotics - Streptococcus thermophilus ASCC 1275	COG: COG0152	F	Nucleotide transport and metabolism
T303_04530	CRISPR-associated protein Csn1	3366	156.777	549.139	1.80845	5e-05	9.64e-05	NA	NA	COG: COG3513	V	Defense mechanisms
T303_04335	glycerate kinase	1116	87.1074	301.561	1.79158	5e-05	9.64e-05	path:sthe00260;path:sthe00561;path:sthe00630;path:sthe01100;path:sthe01120;path:sthe01130	Glycine, serine and threonine metabolism - Streptococcus thermophilus ASCC 1275;Glycerolipid metabolism - Streptococcus thermophilus ASCC 1275;Glyoxylate and dicarboxylate metabolism - Streptococcus thermophilus ASCC 1275;Metabolic pathways - Streptococcus thermophilus ASCC 1275;Microbial metabolism in diverse environments - Streptococcus thermophilus ASCC 1275;Biosynthesis of antibiotics - Strep…	COG: COG1929	G	Carbohydrate transport and metabolism
T303_09555	hypothetical protein	192	26.0027	88.3853	1.76515	5e-05	9.64e-05	NA	NA	NA	NA	NA
T303_04580	HPr kinase/phosphorylase	1721	233.725	790.28	1.75755	5e-05	9.64e-05	NA	NA	COG: COG1493	T	Signal transduction mechanisms
T303_00455	transposase IS905	1176	10.4117	35.0321	1.75048	5e-05	9.64e-05	NA	NA	NA	NA	NA
T303_04385	prephenate dehydrogenase	1107	310.142	1032.3	1.73486	5e-05	9.64e-05	path:sthe00400;path:sthe00401;path:sthe01100;path:sthe01110;path:sthe01130;path:sthe01230	Phenylalanine, tyrosine and tryptophan biosynthesis - Streptococcus thermophilus ASCC 1275;Novobiocin biosynthesis - Streptococcus thermophilus ASCC 1275;Metabolic pathways - Streptococcus thermophilus ASCC 1275;Biosynthesis of secondary metabolites - Streptococcus thermophilus ASCC 1275;Biosynthesis of antibiotics - Streptococcus thermophilus ASCC 1275;Biosynthesis of amino acids - Streptococcus…	COG: COG0287	E	Amino acid transport and metabolism
T303_09515	sucrose operon repressor	966	207.167	688.501	1.73266	5e-05	9.64e-05	NA	NA	COG: COG1609	K	Transcription
T303_07225	oxidoreductase	3272	205.936	683.454	1.73065	5e-05	9.64e-05	NA	NA	NA	NA	NA
T303_03215	acetyltransferase	696	56.5845	186.924	1.72397	5e-05	9.64e-05	NA	NA	NA	NA	NA
T303_06810	hypothetical protein	691	5.19718	17.0922	1.71754	0.00465	0.007381	NA	NA	NA	NA	NA
T303_05265	branched-chain amino acid ABC transporter permease	2614	496.4	1608.27	1.69593	5e-05	9.64e-05	NA	NA	COG: COG1172 COG1079	G R	NA
T303_09455	hypothetical protein	147	34.8707	112.247	1.68659	0.04845	0.066457	NA	NA	NA	NA	NA
T303_09615	hypothetical protein	913	28.1988	90.3838	1.68043	5e-05	9.64e-05	NA	NA	NA	NA	NA
T303_02975	competence protein	1963	28.6657	91.8324	1.67968	5e-05	9.64e-05	NA	NA	COG: COG1040	R	General function prediction only
T303_05765	molecular chaperone GroES	1038	192.609	616.016	1.67729	5e-05	9.64e-05	NA	NA	NA	NA	NA
T303_01785	Fis family transcriptional regulator	273	5.10826	16.2987	1.67386	0.0008	0.00137	NA	NA	NA	NA	NA
T303_04950	adenosine deaminase	1011	39.3702	125.282	1.67001	5e-05	9.64e-05	path:sthe00230;path:sthe01100	Purine metabolism - Streptococcus thermophilus ASCC 1275;Metabolic pathways - Streptococcus thermophilus ASCC 1275	COG: COG1816	F	Nucleotide transport and metabolism
T303_09230	membrane protein	168	20.7634	65.9963	1.66834	0.0062	0.009701	NA	NA	NA	NA	NA
T303_04025	hemolysin III-like protein	678	135.017	424.106	1.65128	5e-05	9.64e-05	NA	NA	COG: COG1272	U	Intracellular trafficking, secretion, and vesicular transport
T303_02510	segregation protein A	4767	320.044	995.44	1.63706	5e-05	9.64e-05	NA	NA	COG: COG1386	K	Transcription
T303_04575	membrane protein	264	1861.96	5790.05	1.63675	5e-05	9.64e-05	NA	NA	NA	NA	NA
T303_02310	cytochrome C	765	26.7469	82.8823	1.63169	5e-05	9.64e-05	NA	NA	COG: COG1349	KG	NA
T303_09000	isochorismatase	552	138.435	426.512	1.62338	5e-05	9.64e-05	NA	NA	NA	NA	NA
T303_03845	glucosamine-6-phosphate isomerase	777	15.0023	45.7913	1.60989	5e-05	9.64e-05	path:sthe00520;path:sthe01100	Amino sugar and nucleotide sugar metabolism - Streptococcus thermophilus ASCC 1275;Metabolic pathways - Streptococcus thermophilus ASCC 1275	COG: COG0363	G	Carbohydrate transport and metabolism
T303_05260	heme ABC transporter ATP-binding protein	2614	471.569	1439.02	1.60954	5e-05	9.64e-05	NA	NA	COG: COG1129 COG3845	G R	NA
T303_08035	guanylate kinase	630	595.01	1813.14	1.6075	5e-05	9.64e-05	path:sthe00230;path:sthe01100	Purine metabolism - Streptococcus thermophilus ASCC 1275;Metabolic pathways - Streptococcus thermophilus ASCC 1275	COG: COG0194	F	Nucleotide transport and metabolism
T303_04700	N-acetylmuramoyl-L-alanine amidase	948	889.117	2690.43	1.59739	5e-05	9.64e-05	NA	NA	COG: COG3757	M	Cell wall/membrane/envelope biogenesis
T303_09625	hypothetical protein	913	36.1674	108.565	1.58579	5e-05	9.64e-05	NA	NA	NA	NA	NA
T303_05140	phosphoglucomutase	1719	1070.44	3205.07	1.58215	5e-05	9.64e-05	path:sthe00010;path:sthe00030;path:sthe00052;path:sthe00230;path:sthe00500;path:sthe00520;path:sthe00521;path:sthe01100;path:sthe01110;path:sthe01120;path:sthe01130	Glycolysis / Gluconeogenesis - Streptococcus thermophilus ASCC 1275;Pentose phosphate pathway - Streptococcus thermophilus ASCC 1275;Galactose metabolism - Streptococcus thermophilus ASCC 1275;Purine metabolism - Streptococcus thermophilus ASCC 1275;Starch and sucrose metabolism - Streptococcus thermophilus ASCC 1275;Amino sugar and nucleotide sugar metabolism - Streptococcus thermophilus ASCC 12…	COG: COG0033	G	Carbohydrate transport and metabolism
T303_04370	shikimate 5-dehydrogenase	2685	193.904	580.432	1.58178	5e-05	9.64e-05	path:sthe00400;path:sthe01100;path:sthe01110;path:sthe01130;path:sthe01230	Phenylalanine, tyrosine and tryptophan biosynthesis - Streptococcus thermophilus ASCC 1275;Metabolic pathways - Streptococcus thermophilus ASCC 1275;Biosynthesis of secondary metabolites - Streptococcus thermophilus ASCC 1275;Biosynthesis of antibiotics - Streptococcus thermophilus ASCC 1275;Biosynthesis of amino acids - Streptococcus thermophilus ASCC 1275	COG: COG0169	E	Amino acid transport and metabolism
T303_01440	hisitidine kinase	375	11.3763	34.0016	1.57957	5e-05	9.64e-05	NA	NA	NA	NA	NA
T303_05030	transposase IS861	336	93.3173	277.486	1.5722	5e-05	9.64e-05	NA	NA	COG: COG2801	X	NA
T303_01465	3-methyladenine DNA glycosylase	555	209.569	621.621	1.56861	5e-05	9.64e-05	path:sthe03410	Base excision repair - Streptococcus thermophilus ASCC 1275	COG: COG2818	L	Replication, recombination and repair
T303_08750	ActP protein	2229	134.001	395.179	1.56026	5e-05	9.64e-05	NA	NA	COG: COG2217	P	Inorganic ion transport and metabolism
T303_00095	membrane-bound protein	456	91.0551	268.366	1.55939	5e-05	9.64e-05	NA	NA	NA	NA	NA
T303_05405	ATPase	2091	130.748	384.467	1.55607	5e-05	9.64e-05	NA	NA	COG: COG2217	P	Inorganic ion transport and metabolism
T303_05175	transposase IS3	741	8.48884	24.6499	1.53794	5e-05	9.64e-05	NA	NA	NA	NA	NA
T303_04675	Valyl-tRNA synthetase	1771	262.636	761.92	1.53657	5e-05	9.64e-05	NA	NA	NA	NA	NA
T303_09370	hypothetical protein	357	32.1305	92.8556	1.53105	5e-05	9.64e-05	NA	NA	NA	NA	NA
T303_09070	peptidase S16	1552	1102.97	3167.04	1.52174	5e-05	9.64e-05	path:sthe02024	Quorum sensing - Streptococcus thermophilus ASCC 1275	COG: COG3480	T	Signal transduction mechanisms
T303_05270	sugar ABC transporter permease	957	545.016	1563.42	1.52033	5e-05	9.64e-05	NA	NA	COG: COG1172 COG1079	G R	NA
T303_08180	redox-sensing transcriptional repressor Rex	1384	117.268	334.218	1.51098	5e-05	9.64e-05	NA	NA	COG: COG2344	K	Transcription
T303_01820	hypothetical protein	1344	273.4	774.55	1.50234	5e-05	9.64e-05	NA	NA	COG: COG2848	D	Cell cycle control, cell division, chromosome partitioning
T303_06595	NADPH-flavin oxidoreductase	747	133.68	373.84	1.48363	5e-05	9.64e-05	NA	NA	NA	NA	NA
T303_05345	cyclic nucleotide-binding protein	3521	235.93	659.285	1.48254	5e-05	9.64e-05	NA	NA	NA	NA	NA
T303_09805	ribulose-phosphate 3-epimerase	1285	467.818	1305.75	1.48086	5e-05	9.64e-05	path:sthe00030;path:sthe00040;path:sthe01100;path:sthe01110;path:sthe01120;path:sthe01130;path:sthe01200;path:sthe01230	Pentose phosphate pathway - Streptococcus thermophilus ASCC 1275;Pentose and glucuronate interconversions - Streptococcus thermophilus ASCC 1275;Metabolic pathways - Streptococcus thermophilus ASCC 1275;Biosynthesis of secondary metabolites - Streptococcus thermophilus ASCC 1275;Microbial metabolism in diverse environments - Streptococcus thermophilus ASCC 1275;Biosynthesis of antibiotics - Strep…	COG: COG0036	G	Carbohydrate transport and metabolism
T303_05075	DNA primase	2356	6.29586	17.5558	1.47947	5e-05	9.64e-05	NA	NA	COG: COG3378 COG4643	X X	NA
T303_08745	copper-binding protein	204	84.6378	235.567	1.47676	5e-05	9.64e-05	NA	NA	NA	NA	NA
T303_05060	hypothetical protein	276	20.2959	56.3867	1.47417	5e-05	9.64e-05	NA	NA	NA	NA	NA
T303_06730	hypothetical protein	1152	377.104	1043.7	1.46868	0.0047	0.007453	NA	NA	NA	NA	NA
T303_00735	hypothetical protein	189	10.0317	27.6461	1.46251	0.01885	0.02758	NA	NA	NA	NA	NA
T303_04670	peptidoglycan-binding protein	1771	213.288	584.662	1.4548	5e-05	9.64e-05	NA	NA	NA	NA	NA
T303_08755	uracil phosphoribosyltransferase	432	97.9301	267.857	1.45164	5e-05	9.64e-05	NA	NA	NA	NA	NA
T303_09790	3'-5' exoribonuclease	2206	311.936	849.313	1.44505	5e-05	9.64e-05	NA	NA	COG: COG3481	J	Translation, ribosomal structure and biogenesis
T303_04265	era; GTP-binding protein	900	403.128	1087.81	1.43212	5e-05	9.64e-05	NA	NA	COG: COG1159	J	Translation, ribosomal structure and biogenesis
T303_06550	signal peptidase	685	688.118	1851.63	1.42807	5e-05	9.64e-05	path:sthe02024;path:sthe03060	Quorum sensing - Streptococcus thermophilus ASCC 1275;Protein export - Streptococcus thermophilus ASCC 1275	COG: COG0681	U	Intracellular trafficking, secretion, and vesicular transport
T303_02910	uracil phosphoribosyltransferase	630	736.805	1973.66	1.42152	5e-05	9.64e-05	path:sthe00240;path:sthe01100	Pyrimidine metabolism - Streptococcus thermophilus ASCC 1275;Metabolic pathways - Streptococcus thermophilus ASCC 1275	COG: COG0035	F	Nucleotide transport and metabolism
T303_09635	DNA polymerase I	2640	307.773	821.847	1.417	5e-05	9.64e-05	path:sthe00230;path:sthe00240;path:sthe01100;path:sthe03030;path:sthe03410;path:sthe03420;path:sthe03440	Purine metabolism - Streptococcus thermophilus ASCC 1275;Pyrimidine metabolism - Streptococcus thermophilus ASCC 1275;Metabolic pathways - Streptococcus thermophilus ASCC 1275;DNA replication - Streptococcus thermophilus ASCC 1275;Base excision repair - Streptococcus thermophilus ASCC 1275;Nucleotide excision repair - Streptococcus thermophilus ASCC 1275;Homologous recombination - Streptococcus t…	COG: COG0258 COG0749	L L	NA
T303_09075	phosphopantetheine adenylyltransferase	1552	1044.18	2777.39	1.41136	5e-05	9.64e-05	path:sthe00770;path:sthe01100	Pantothenate and CoA biosynthesis - Streptococcus thermophilus ASCC 1275;Metabolic pathways - Streptococcus thermophilus ASCC 1275	COG: COG0669	H	Coenzyme transport and metabolism
T303_06690	UDP-galactose-4-epimerase	1014	312.861	826.064	1.40073	5e-05	9.64e-05	path:sthe00052;path:sthe00520;path:sthe01100	Galactose metabolism - Streptococcus thermophilus ASCC 1275;Amino sugar and nucleotide sugar metabolism - Streptococcus thermophilus ASCC 1275;Metabolic pathways - Streptococcus thermophilus ASCC 1275	COG: COG1087	M	Cell wall/membrane/envelope biogenesis
T303_09225	hypothetical protein	402	15.0226	39.6474	1.40009	5e-05	9.64e-05	NA	NA	NA	NA	NA
T303_07935	transposase IS1193	1366	36.8585	97.2534	1.39975	5e-05	9.64e-05	NA	NA	NA	NA	NA
T303_09080	rRNA methyltransferase	549	944.966	2489.69	1.39763	5e-05	9.64e-05	NA	NA	NA	NA	NA
T303_00415	hypothetical protein	297	39.4363	102.717	1.38108	5e-05	9.64e-05	NA	NA	NA	NA	NA
T303_04505	hypothetical protein	216	159.659	415.473	1.37976	5e-05	9.64e-05	NA	NA	NA	NA	NA
T303_08995	O-sialoglycoprotein endopeptidase	1373	54.1403	140.774	1.37861	5e-05	9.64e-05	path:sthe02010	ABC transporters - Streptococcus thermophilus ASCC 1275	COG: COG1464	P	Inorganic ion transport and metabolism
T303_09085	thioredoxin reductase	921	769.737	1997.56	1.3758	5e-05	9.64e-05	path:sthe00450	Selenocompound metabolism - Streptococcus thermophilus ASCC 1275	COG: COG0492	O	Post-translational modification, protein turnover, and chaperones
T303_00205	CAAX amino terminal protease	444	7.96395	20.6136	1.37204	5e-05	9.64e-05	NA	NA	NA	NA	NA
T303_03630	glyQ; glycyl-tRNA synthase subunit alpha	918	453.2	1168.21	1.36609	5e-05	9.64e-05	path:sthe00970	Aminoacyl-tRNA biosynthesis - Streptococcus thermophilus ASCC 1275	COG: COG0752	J	Translation, ribosomal structure and biogenesis
T303_08575	hypothetical protein	159	97.623	248.607	1.34857	0.0001	0.000186	NA	NA	NA	NA	NA
T303_07195	phosphoglucosamine mutase	1353	393.291	998.637	1.34436	5e-05	9.64e-05	path:sthe00520;path:sthe01100;path:sthe01130	Amino sugar and nucleotide sugar metabolism - Streptococcus thermophilus ASCC 1275;Metabolic pathways - Streptococcus thermophilus ASCC 1275;Biosynthesis of antibiotics - Streptococcus thermophilus ASCC 1275	COG: COG1109	G	Carbohydrate transport and metabolism
T303_07010	transposase IS1198	1005	80.9872	205.39	1.3426	5e-05	9.64e-05	NA	NA	NA	NA	NA
T303_04585	prolipoprotein diacylglyceryl transferase	1721	246.368	624.366	1.34158	5e-05	9.64e-05	NA	NA	COG: COG0682	M	Cell wall/membrane/envelope biogenesis
T303_03470	hypothetical protein	204	672.269	1702.62	1.34065	5e-05	9.64e-05	NA	NA	NA	NA	NA
T303_04840	Fur family transcriptional regulator	438	2268.99	5675.87	1.32279	5e-05	9.64e-05	NA	NA	COG: COG0735	P	Inorganic ion transport and metabolism
T303_09535	Cytidine deaminase	471	190.434	475.844	1.3212	5e-05	9.64e-05	path:sthe00240;path:sthe01100	Pyrimidine metabolism - Streptococcus thermophilus ASCC 1275;Metabolic pathways - Streptococcus thermophilus ASCC 1275	COG: COG2131	F	Nucleotide transport and metabolism
T303_03635	glycyl-tRNA synthase subunit beta	2037	562.917	1403.08	1.3176	5e-05	9.64e-05	path:sthe00970	Aminoacyl-tRNA biosynthesis - Streptococcus thermophilus ASCC 1275	COG: COG0751	J	Translation, ribosomal structure and biogenesis
T303_03365	competence protein CoiA	1044	1.98857	4.94099	1.31307	5e-05	9.64e-05	NA	NA	COG: COG4469	R	General function prediction only
T303_02170	zinc ABC transporter ATP-binding protein	1513	164.027	405.923	1.30728	5e-05	9.64e-05	path:sthe02010	ABC transporters - Streptococcus thermophilus ASCC 1275	COG: COG1121	P	Inorganic ion transport and metabolism
T303_04365	aroD; 3-dehydroquinate dehydratase	2685	221.286	542.043	1.2925	5e-05	9.64e-05	path:sthe00400;path:sthe01100;path:sthe01110;path:sthe01130;path:sthe01230	Phenylalanine, tyrosine and tryptophan biosynthesis - Streptococcus thermophilus ASCC 1275;Metabolic pathways - Streptococcus thermophilus ASCC 1275;Biosynthesis of secondary metabolites - Streptococcus thermophilus ASCC 1275;Biosynthesis of antibiotics - Streptococcus thermophilus ASCC 1275;Biosynthesis of amino acids - Streptococcus thermophilus ASCC 1275	COG: COG0710	E	Amino acid transport and metabolism
T303_08975	glycosyltransferase	255	17.336	42.3923	1.29003	5e-05	9.64e-05	NA	NA	NA	NA	NA
T303_08100	peptide ABC transporter ATP-binding protein	1974	767.012	1873.26	1.28823	5e-05	9.64e-05	path:sthe01501;path:sthe02010;path:sthe02024	beta-Lactam resistance - Streptococcus thermophilus ASCC 1275;ABC transporters - Streptococcus thermophilus ASCC 1275;Quorum sensing - Streptococcus thermophilus ASCC 1275	COG: COG4166	E	Amino acid transport and metabolism
T303_07820	hypothetical protein	144	93.8099	227.031	1.27508	0.00545	0.008568	NA	NA	NA	NA	NA
T303_04260	diacylglycerol kinase	883	206.035	495.468	1.2659	5e-05	9.64e-05	path:sthe00550	Peptidoglycan biosynthesis - Streptococcus thermophilus ASCC 1275	COG: COG0818	I	Lipid transport and metabolism
T303_01855	molecular chaperone DnaJ	1152	1141.84	2731.51	1.25834	5e-05	9.64e-05	NA	NA	COG: COG0484	O	Post-translational modification, protein turnover, and chaperones
T303_05900	orotate phosphoribosyltransferase	630	305.518	729.228	1.25511	5e-05	9.64e-05	path:sthe00240;path:sthe01100	Pyrimidine metabolism - Streptococcus thermophilus ASCC 1275;Metabolic pathways - Streptococcus thermophilus ASCC 1275	COG: COG0461	F	Nucleotide transport and metabolism
T303_04850	glucokinase	1168	1865.2	4451.11	1.25483	5e-05	9.64e-05	path:sthe00010;path:sthe00052;path:sthe00500;path:sthe00520;path:sthe00521;path:sthe01100;path:sthe01110;path:sthe01120;path:sthe01130;path:sthe01200	Glycolysis / Gluconeogenesis - Streptococcus thermophilus ASCC 1275;Galactose metabolism - Streptococcus thermophilus ASCC 1275;Starch and sucrose metabolism - Streptococcus thermophilus ASCC 1275;Amino sugar and nucleotide sugar metabolism - Streptococcus thermophilus ASCC 1275;Streptomycin biosynthesis - Streptococcus thermophilus ASCC 1275;Metabolic pathways - Streptococcus thermophilus ASCC 1…	COG: COG0837	G	Carbohydrate transport and metabolism
T303_05555	alcohol dehydrogenase	360	82.832	197.513	1.25369	5e-05	9.64e-05	NA	NA	NA	NA	NA
T303_02175	zinc ABC transporter permease	1513	180.686	428.665	1.24637	5e-05	9.64e-05	path:sthe02010	ABC transporters - Streptococcus thermophilus ASCC 1275	COG: COG1108	P	Inorganic ion transport and metabolism
T303_06235	CRISPR-associated protein CasC	1651	152.274	360.751	1.24433	5e-05	9.64e-05	NA	NA	NA	NA	NA
T303_04555	membrane protein	1718	186.96	441.465	1.23957	5e-05	9.64e-05	NA	NA	COG: COG0701	S	Function unknown
T303_04490	hypothetical protein	752	103.482	243.742	1.23598	5e-05	9.64e-05	NA	NA	NA	NA	NA
T303_02505	scpA; segregation and condensation protein A	4767	291.903	687.087	1.23501	5e-05	9.64e-05	NA	NA	COG: COG1354	L	Replication, recombination and repair
T303_06840	pyruvate kinase	1503	4168.75	9799.46	1.23309	5e-05	9.64e-05	path:sthe00010;path:sthe00230;path:sthe00620;path:sthe01100;path:sthe01110;path:sthe01120;path:sthe01130;path:sthe01200;path:sthe01230	Glycolysis / Gluconeogenesis - Streptococcus thermophilus ASCC 1275;Purine metabolism - Streptococcus thermophilus ASCC 1275;Pyruvate metabolism - Streptococcus thermophilus ASCC 1275;Metabolic pathways - Streptococcus thermophilus ASCC 1275;Biosynthesis of secondary metabolites - Streptococcus thermophilus ASCC 1275;Microbial metabolism in diverse environments - Streptococcus thermophilus ASCC 1…	COG: COG0469	G	Carbohydrate transport and metabolism
T303_06805	hypothetical protein	222	364.329	851.238	1.22432	5e-05	9.64e-05	NA	NA	NA	NA	NA
T303_07655	Rrf2 family transcriptional regulator	450	172.964	402.649	1.21905	5e-05	9.64e-05	NA	NA	NA	NA	NA
T303_03105	acetyl-CoA carboxylase biotin carboxyl carrier protein subunit	911	702.878	1630.2	1.2137	5e-05	9.64e-05	path:sthe00061;path:sthe00620;path:sthe00640;path:sthe01100;path:sthe01110;path:sthe01120;path:sthe01130;path:sthe01200;path:sthe01212	Fatty acid biosynthesis - Streptococcus thermophilus ASCC 1275;Pyruvate metabolism - Streptococcus thermophilus ASCC 1275;Propanoate metabolism - Streptococcus thermophilus ASCC 1275;Metabolic pathways - Streptococcus thermophilus ASCC 1275;Biosynthesis of secondary metabolites - Streptococcus thermophilus ASCC 1275;Microbial metabolism in diverse environments - Streptococcus thermophilus ASCC 12…	COG: COG0511	HI	NA
T303_04495	pyrimidine dimer DNA glycosylase	752	127.026	291.796	1.19984	5e-05	9.64e-05	NA	NA	NA	NA	NA
T303_06240	CRISPR-associated protein CasB	1651	99.572	227.095	1.18948	5e-05	9.64e-05	NA	NA	NA	NA	NA
T303_03495	F0F1 ATP synthase subunit C	198	2197.09	5003.21	1.18726	5e-05	9.64e-05	path:sthe00190;path:sthe01100	Oxidative phosphorylation - Streptococcus thermophilus ASCC 1275;Metabolic pathways - Streptococcus thermophilus ASCC 1275	COG: COG0636	C	Energy production and conversion
T303_03800	ABC transporter permease	1047	8.69706	19.789	1.1861	5e-05	9.64e-05	NA	NA	COG: COG0577 COG3127	V Q	NA
T303_05080	hypothetical protein	2356	6.14761	13.9325	1.18036	5e-05	9.64e-05	NA	NA	NA	NA	NA
T303_04795	cytoplasmic membrane protein	561	657.78	1482.98	1.17282	5e-05	9.64e-05	NA	NA	COG: COG1704	S	Function unknown
T303_09510	sucrose-6-phosphate hydrolase	1443	154.87	348.493	1.17007	5e-05	9.64e-05	path:sthe00052;path:sthe00500;path:sthe01100	Galactose metabolism - Streptococcus thermophilus ASCC 1275;Starch and sucrose metabolism - Streptococcus thermophilus ASCC 1275;Metabolic pathways - Streptococcus thermophilus ASCC 1275	COG: COG1621	G	Carbohydrate transport and metabolism
T303_02450	membrane protein	690	822.842	1851.22	1.16979	5e-05	9.64e-05	NA	NA	COG: COG0670	R	General function prediction only
T303_03515	F0F1 ATP synthase subunit alpha	1506	3137.71	7047.54	1.16741	5e-05	9.64e-05	path:sthe00190;path:sthe01100	Oxidative phosphorylation - Streptococcus thermophilus ASCC 1275;Metabolic pathways - Streptococcus thermophilus ASCC 1275	COG: COG0056	C	Energy production and conversion
T303_07385	ribonucleoside-triphosphate reductase	339	1051.66	2361.4	1.16697	5e-05	9.64e-05	NA	NA	NA	NA	NA
T303_01810	metallophosphatase	1218	128.519	287.503	1.16159	5e-05	9.64e-05	NA	NA	COG: COG2843	M	Cell wall/membrane/envelope biogenesis
T303_04640	manganese transporter	1335	1562.25	3492.45	1.16062	5e-05	9.64e-05	NA	NA	COG: COG1914	P	Inorganic ion transport and metabolism
T303_00210	CAAX amino terminal protease	480	6.84245	15.2535	1.15655	5e-05	9.64e-05	NA	NA	NA	NA	NA
T303_06230	CRISPR-associated protein Cas5	726	180.209	400.406	1.15179	5e-05	9.64e-05	NA	NA	NA	NA	NA
T303_03520	F0F1 ATP synthase subunit gamma	879	2850.26	6305.15	1.14544	5e-05	9.64e-05	path:sthe00190;path:sthe01100	Oxidative phosphorylation - Streptococcus thermophilus ASCC 1275;Metabolic pathways - Streptococcus thermophilus ASCC 1275	COG: COG0224	C	Energy production and conversion
T303_04845	hypothetical protein	1168	3988.43	8810.56	1.14341	0.00555	0.008717	NA	NA	NA	NA	NA
T303_08880	histidine triad protein	725	262.92	569.728	1.11565	5e-05	9.64e-05	NA	NA	COG: COG0537	FGR	NA
T303_09220	pore-forming peptide bacteriocin	255	30.6365	66.2513	1.1127	5e-05	9.64e-05	NA	NA	NA	NA	NA
T303_09600	hypothetical protein	954	75.6403	163.053	1.10811	5e-05	9.64e-05	NA	NA	NA	NA	NA
T303_01595	transposase	489	14.9513	32.2167	1.10754	5e-05	9.64e-05	NA	NA	COG: COG2801	X	NA
T303_07725	DNA-directed DNA polymerase	1772	80.3392	172.941	1.1061	5e-05	9.64e-05	NA	NA	COG: COG0389	L	Replication, recombination and repair
T303_04395	L-2-hydroxyisocaproate dehydrogenase	948	233.418	501.713	1.10394	5e-05	9.64e-05	path:sthe00010;path:sthe00270;path:sthe00620;path:sthe00640;path:sthe01100;path:sthe01110;path:sthe01120;path:sthe01130	Glycolysis / Gluconeogenesis - Streptococcus thermophilus ASCC 1275;Cysteine and methionine metabolism - Streptococcus thermophilus ASCC 1275;Pyruvate metabolism - Streptococcus thermophilus ASCC 1275;Propanoate metabolism - Streptococcus thermophilus ASCC 1275;Metabolic pathways - Streptococcus thermophilus ASCC 1275;Biosynthesis of secondary metabolites - Streptococcus thermophilus ASCC 1275;Mi…	COG: COG0039	C	Energy production and conversion
T303_00330	hypothetical protein	261	13.4115	28.6964	1.0974	0.0005	0.000876	NA	NA	NA	NA	NA
T303_02395	UDP-N-acetylmuramate--alanine ligase	1344	1210.84	2590.15	1.09702	5e-05	9.64e-05	path:sthe00471;path:sthe00550;path:sthe01100	D-Glutamine and D-glutamate metabolism - Streptococcus thermophilus ASCC 1275;Peptidoglycan biosynthesis - Streptococcus thermophilus ASCC 1275;Metabolic pathways - Streptococcus thermophilus ASCC 1275	COG: COG0773	M	Cell wall/membrane/envelope biogenesis
T303_01900	hypothetical protein	222	721.638	1541.37	1.09486	5e-05	9.64e-05	NA	NA	NA	NA	NA
T303_04705	sodium transporter	390	334.039	710.088	1.08798	5e-05	9.64e-05	NA	NA	NA	NA	NA
T303_06585	iron-sulfur cluster-binding protein	1119	40.4528	85.9609	1.08744	5e-05	9.64e-05	NA	NA	COG: COG1600	J	Translation, ribosomal structure and biogenesis
T303_00135	haloacid dehalogenase	770	6.64672	14.1004	1.08502	0.00805	0.012407	NA	NA	NA	NA	NA
T303_09250	bacteriocin BlpI family protein	201	12.0136	25.4203	1.08131	0.02635	0.037649	NA	NA	NA	NA	NA
T303_01640	ATP-dependent Clp protease ATP-binding protein	2451	427.945	901.682	1.07519	5e-05	9.64e-05	path:sthe01100	Metabolic pathways - Streptococcus thermophilus ASCC 1275	COG: COG0542	O	Post-translational modification, protein turnover, and chaperones
T303_05085	hypothetical protein	273	3.77589	7.95287	1.07466	0.03595	0.050275	NA	NA	NA	NA	NA
T303_00130	hypothetical protein	770	9.29004	19.4296	1.0645	0.0001	0.000186	NA	NA	COG: COG1011	H	Coenzyme transport and metabolism
T303_06195	pyruvate dehydrogenase E1 subunit alpha	972	257.402	537.821	1.0631	5e-05	9.64e-05	path:sthe00010;path:sthe00020;path:sthe00620;path:sthe01100;path:sthe01110;path:sthe01120;path:sthe01130;path:sthe01200	Glycolysis / Gluconeogenesis - Streptococcus thermophilus ASCC 1275;Citrate cycle (TCA cycle) - Streptococcus thermophilus ASCC 1275;Pyruvate metabolism - Streptococcus thermophilus ASCC 1275;Metabolic pathways - Streptococcus thermophilus ASCC 1275;Biosynthesis of secondary metabolites - Streptococcus thermophilus ASCC 1275;Microbial metabolism in diverse environments - Streptococcus thermophilu…	COG: COG1071	C	Energy production and conversion
T303_03525	F0F1 ATP synthase subunit beta	1407	3397.17	7053.18	1.05394	5e-05	9.64e-05	path:sthe00190;path:sthe01100	Oxidative phosphorylation - Streptococcus thermophilus ASCC 1275;Metabolic pathways - Streptococcus thermophilus ASCC 1275	COG: COG0055	C	Energy production and conversion
T303_08185	gamma-glutamyl hydrolase	1384	183.965	381.304	1.05151	5e-05	9.64e-05	NA	NA	COG: COG2071	E	Amino acid transport and metabolism
T303_04590	chemotaxis protein	492	434.656	900.43	1.05074	5e-05	9.64e-05	NA	NA	NA	NA	NA
T303_00195	pyrroline-5-carboxylate reductase	771	157.806	326.548	1.04914	5e-05	9.64e-05	path:sthe00330;path:sthe01100;path:sthe01110;path:sthe01130;path:sthe01230	Arginine and proline metabolism - Streptococcus thermophilus ASCC 1275;Metabolic pathways - Streptococcus thermophilus ASCC 1275;Biosynthesis of secondary metabolites - Streptococcus thermophilus ASCC 1275;Biosynthesis of antibiotics - Streptococcus thermophilus ASCC 1275;Biosynthesis of amino acids - Streptococcus thermophilus ASCC 1275	COG: COG0345	E	Amino acid transport and metabolism
T303_06815	hypothetical protein	691	8.92779	18.471	1.04888	5e-05	9.64e-05	NA	NA	NA	NA	NA
T303_06190	TPP-dependent acetoin dehydrogenase complex, E1 protein subunit beta	1014	265.889	549.767	1.048	5e-05	9.64e-05	path:sthe00010;path:sthe00020;path:sthe00620;path:sthe01100;path:sthe01110;path:sthe01120;path:sthe01130;path:sthe01200	Glycolysis / Gluconeogenesis - Streptococcus thermophilus ASCC 1275;Citrate cycle (TCA cycle) - Streptococcus thermophilus ASCC 1275;Pyruvate metabolism - Streptococcus thermophilus ASCC 1275;Metabolic pathways - Streptococcus thermophilus ASCC 1275;Biosynthesis of secondary metabolites - Streptococcus thermophilus ASCC 1275;Microbial metabolism in diverse environments - Streptococcus thermophilu…	COG: COG0022	C	Energy production and conversion
T303_03485	valyl-tRNA synthetase	2652	669.977	1380.57	1.04308	5e-05	9.64e-05	path:sthe00970	Aminoacyl-tRNA biosynthesis - Streptococcus thermophilus ASCC 1275	COG: COG0525	J	Translation, ribosomal structure and biogenesis
T303_01360	transposase	519	18.6161	38.1673	1.03579	5e-05	9.64e-05	NA	NA	NA	NA	NA
T303_07720	hypothetical protein	1772	137.733	281.504	1.03128	0.00035	0.000625	NA	NA	NA	NA	NA
T303_01825	hypothetical protein	327	124.098	253.591	1.03103	5e-05	9.64e-05	NA	NA	NA	NA	NA
T303_08610	tRNA-processing ribonuclease BN	933	452.423	924.183	1.03051	5e-05	9.64e-05	NA	NA	COG: COG1295	S	Function unknown
T303_01375	cell wall protein precursor, choline binding protein	840	14.799	30.096	1.02408	5e-05	9.64e-05	NA	NA	NA	NA	NA
T303_03100	3-oxoacyl-ACP synthase	1233	730.618	1485.78	1.02403	5e-05	9.64e-05	path:sthe00061;path:sthe00780;path:sthe01100;path:sthe01212	Fatty acid biosynthesis - Streptococcus thermophilus ASCC 1275;Biotin metabolism - Streptococcus thermophilus ASCC 1275;Metabolic pathways - Streptococcus thermophilus ASCC 1275;Fatty acid metabolism - Streptococcus thermophilus ASCC 1275	COG: COG0304	IQ	NA
T303_06185	branched-chain alpha-keto acid dehydrogenase subunit E2	1389	249.08	503.282	1.01476	5e-05	9.64e-05	path:sthe00010;path:sthe00020;path:sthe00620;path:sthe01100;path:sthe01110;path:sthe01120;path:sthe01130;path:sthe01200	Glycolysis / Gluconeogenesis - Streptococcus thermophilus ASCC 1275;Citrate cycle (TCA cycle) - Streptococcus thermophilus ASCC 1275;Pyruvate metabolism - Streptococcus thermophilus ASCC 1275;Metabolic pathways - Streptococcus thermophilus ASCC 1275;Biosynthesis of secondary metabolites - Streptococcus thermophilus ASCC 1275;Microbial metabolism in diverse environments - Streptococcus thermophilu…	COG: COG0508	C	Energy production and conversion
T303_00355	glutamate racemase	261	16.5181	33.3571	1.01395	0.0004	0.00071	path:sthe00500	Starch and sucrose metabolism - Streptococcus thermophilus ASCC 1275	COG: COG0366	G	Carbohydrate transport and metabolism
T303_01125	hypothetical protein	3316	1069.51	2143.93	1.00331	0.0165	0.024446	NA	NA	NA	NA	NA
T303_06695	hypothetical protein	456	150.75	300.566	0.995518	5e-05	9.64e-05	NA	NA	NA	NA	NA
T303_05235	16S rRNA methyltransferase	642	417.438	831.449	0.994065	5e-05	9.64e-05	NA	NA	COG: COG2813	J	Translation, ribosomal structure and biogenesis
T303_09365	hypothetical protein	249	41.6247	82.7549	0.991404	5e-05	9.64e-05	NA	NA	NA	NA	NA
T303_02500	tyrosine recombinase XerD	4767	347.464	686.46	0.982311	5e-05	9.64e-05	NA	NA	NA	NA	NA
T303_01635	CtsR family transcriptional regulator of class III stress genes (heat shock response)	456	290.898	573.95	0.980414	5e-05	9.64e-05	NA	NA	COG: COG4463	K	Transcription
T303_00190	glutamyl aminopeptidase	1068	149.054	293.633	0.978183	5e-05	9.64e-05	NA	NA	COG: COG1363	EG	NA
T303_06900	transcriptional regulator	276	4482.1	8800.92	0.97348	5e-05	9.64e-05	NA	NA	COG: COG0776	L	Replication, recombination and repair
T303_09130	GNAT family acetyltransferase	486	173.145	339.282	0.970507	5e-05	9.64e-05	NA	NA	NA	NA	NA
T303_01325	acyl carrier protein	1250	165.203	322.463	0.964892	0.04655	0.064065	NA	NA	COG: COG0236	IQ	NA
T303_04595	hypothetical protein	441	725.153	1415.26	0.964707	5e-05	9.64e-05	NA	NA	NA	NA	NA
T303_07825	MutR family transcriptional regulator	861	21.1232	41.1823	0.963195	5e-05	9.64e-05	NA	NA	NA	NA	NA
T303_02890	hydrolase	612	8.00842	15.5843	0.960508	5e-05	9.64e-05	NA	NA	NA	NA	NA
T303_08530	alpha-amylase	1476	798.578	1549.13	0.955949	5e-05	9.64e-05	path:sthe00500;path:sthe01100	Starch and sucrose metabolism - Streptococcus thermophilus ASCC 1275;Metabolic pathways - Streptococcus thermophilus ASCC 1275	COG: COG0366	G	Carbohydrate transport and metabolism
T303_08885	hypothetical protein	725	478.128	926.835	0.954915	5e-05	9.64e-05	NA	NA	NA	NA	NA
T303_07730	hypothetical protein	270	16.9432	32.8322	0.954405	0.0002	0.000366	NA	NA	NA	NA	NA
T303_05450	DNA methyltransferase	633	2.93024	5.66761	0.951722	0.0005	0.000876	NA	NA	COG: COG0286	V	Defense mechanisms
T303_01140	beta-lactamase	3316	762.21	1473.82	0.951298	5e-05	9.64e-05	path:sthe01501;path:sthe02020	beta-Lactam resistance - Streptococcus thermophilus ASCC 1275;Two-component system - Streptococcus thermophilus ASCC 1275	COG: COG1680	V	Defense mechanisms
T303_03245	hypothetical protein	504	1013.13	1945.74	0.941496	5e-05	9.64e-05	NA	NA	NA	NA	NA
T303_05215	transposase IS3	870	14.0489	26.9681	0.940797	5e-05	9.64e-05	NA	NA	NA	NA	NA
T303_04215	lysophospholipase	225	104.431	200.277	0.939448	5e-05	9.64e-05	NA	NA	NA	NA	NA
T303_01435	hypothetical protein	243	17.2587	33.0984	0.93944	0.0019	0.003137	NA	NA	NA	NA	NA
T303_01830	D-alanyl-D-alanine carboxypeptidase	1379	162.075	310.214	0.936605	5e-05	9.64e-05	path:sthe00550;path:sthe01100;path:sthe01502;path:sthe02020	Peptidoglycan biosynthesis - Streptococcus thermophilus ASCC 1275;Metabolic pathways - Streptococcus thermophilus ASCC 1275;Vancomycin resistance - Streptococcus thermophilus ASCC 1275;Two-component system - Streptococcus thermophilus ASCC 1275	COG: COG1876	M	Cell wall/membrane/envelope biogenesis
T303_04005	threonyl-tRNA synthase	1947	420.182	804.118	0.936392	5e-05	9.64e-05	path:sthe00970	Aminoacyl-tRNA biosynthesis - Streptococcus thermophilus ASCC 1275	COG: COG0441	J	Translation, ribosomal structure and biogenesis
T303_08990	methionine sulfoxide reductase A	1373	73.9224	140.782	0.929381	5e-05	9.64e-05	NA	NA	COG: COG0225	O	Post-translational modification, protein turnover, and chaperones
T303_06145	alkaline amylopullulanase	306	25.5498	48.6439	0.928944	5e-05	9.64e-05	NA	NA	NA	NA	NA
T303_01340	amidophosphoribosyltransferase	1440	136.896	260.39	0.927597	5e-05	9.64e-05	path:sthe00230;path:sthe00250;path:sthe01100;path:sthe01110;path:sthe01130	Purine metabolism - Streptococcus thermophilus ASCC 1275;Alanine, aspartate and glutamate metabolism - Streptococcus thermophilus ASCC 1275;Metabolic pathways - Streptococcus thermophilus ASCC 1275;Biosynthesis of secondary metabolites - Streptococcus thermophilus ASCC 1275;Biosynthesis of antibiotics - Streptococcus thermophilus ASCC 1275	COG: COG0034	F	Nucleotide transport and metabolism
T303_05200	ribonuclease HII	1539	2.72296	5.17358	0.925984	5e-05	9.64e-05	NA	NA	NA	NA	NA
T303_01100	DNA polymerase III subunit beta	1137	309.012	586.51	0.924494	5e-05	9.64e-05	path:sthe00230;path:sthe00240;path:sthe01100;path:sthe03030;path:sthe03430;path:sthe03440	Purine metabolism - Streptococcus thermophilus ASCC 1275;Pyrimidine metabolism - Streptococcus thermophilus ASCC 1275;Metabolic pathways - Streptococcus thermophilus ASCC 1275;DNA replication - Streptococcus thermophilus ASCC 1275;Mismatch repair - Streptococcus thermophilus ASCC 1275;Homologous recombination - Streptococcus thermophilus ASCC 1275	COG: COG0592	L	Replication, recombination and repair
T303_01965	16S rRNA methyltransferase	744	157.601	299.1	0.924354	5e-05	9.64e-05	NA	NA	COG: COG1385	J	Translation, ribosomal structure and biogenesis
T303_02000	1,6-alpha-glucanhydrolase	771	18.6127	35.2642	0.921915	5e-05	9.64e-05	NA	NA	NA	NA	NA
T303_08065	ABC transporter permease	792	1353.09	2561.09	0.920497	5e-05	9.64e-05	NA	NA	NA	NA	NA
T303_04550	phosphate ABC transporter substrate-binding protein	1718	223.57	422.771	0.919149	5e-05	9.64e-05	NA	NA	COG: COG3689	S	Function unknown
T303_08330	hypothetical protein	282	117.108	221.289	0.918098	5e-05	9.64e-05	NA	NA	COG: COG1266	O	Post-translational modification, protein turnover, and chaperones
T303_02970	competence protein	1963	25.4835	47.9415	0.911714	5e-05	9.64e-05	NA	NA	COG: COG0513	L	Replication, recombination and repair
T303_03275	ABC transporter	3583	63.8219	119.473	0.904561	5e-05	9.64e-05	NA	NA	COG: COG1132 COG2274 COG5265	V V O	NA
T303_08000	hypothetical protein	168	50.2094	93.9434	0.903834	0.01125	0.017067	NA	NA	COG: COG1226	P	Inorganic ion transport and metabolism
T303_01960	ribosomal protein L11 methyltransferase	1400	145.837	272.846	0.903728	5e-05	9.64e-05	NA	NA	COG: COG2264	J	Translation, ribosomal structure and biogenesis
T303_03280	ABC transporter	3583	81.6647	152.747	0.903358	5e-05	9.64e-05	NA	NA	COG: COG1132 COG2274 COG5265	V V O	NA
T303_00365	alpha,alpha-phosphotrehalase	748	15.9615	29.6978	0.895759	0.00075	0.001289	path:sthe00500	Starch and sucrose metabolism - Streptococcus thermophilus ASCC 1275	COG: COG0366	G	Carbohydrate transport and metabolism
T303_06150	alkaline amylopullulanase	513	24.8098	45.7786	0.883764	5e-05	9.64e-05	NA	NA	NA	NA	NA
T303_00075	dut; dUTPase	447	123.44	227.499	0.882048	5e-05	9.64e-05	path:sthe00240;path:sthe01100	Pyrimidine metabolism - Streptococcus thermophilus ASCC 1275;Metabolic pathways - Streptococcus thermophilus ASCC 1275	COG: COG0756	FV	NA
T303_06220	CRISPR-associated protein Cse1	942	211.164	388.301	0.878813	5e-05	9.64e-05	NA	NA	COG: COG1518	V	Defense mechanisms
T303_03895	membrane protein	687	1317.42	2420.89	0.877825	5e-05	9.64e-05	NA	NA	NA	NA	NA
T303_06645	PhoP family transcriptional regulator	2859	268.55	490.315	0.868521	0.0001	0.000186	path:sthe02020	Two-component system - Streptococcus thermophilus ASCC 1275	COG: COG0745	TK	NA
T303_07565	hypothetical protein	678	23.3797	42.6286	0.866561	5e-05	9.64e-05	NA	NA	NA	NA	NA
T303_03640	hypothetical protein	258	787.577	1435.46	0.866025	5e-05	9.64e-05	NA	NA	NA	NA	NA
T303_04470	transposase	261	25.886	46.9838	0.859992	0.00025	0.000454	NA	NA	COG: COG2963	X	NA
T303_03510	F0F1 ATP synthase subunit delta	1034	2339.12	4238.85	0.857706	5e-05	9.64e-05	path:sthe00190;path:sthe01100	Oxidative phosphorylation - Streptococcus thermophilus ASCC 1275;Metabolic pathways - Streptococcus thermophilus ASCC 1275	COG: COG0712	C	Energy production and conversion
T303_04350	isoleucyl-tRNA synthetase	186	1149.43	2075.21	0.852341	5e-05	9.64e-05	NA	NA	NA	NA	NA
T303_06100	preprotein translocase subunit TatA	189	134.904	243.415	0.851479	5e-05	9.64e-05	path:sthe03060;path:sthe03070	Protein export - Streptococcus thermophilus ASCC 1275;Bacterial secretion system - Streptococcus thermophilus ASCC 1275	COG: COG1826	U	Intracellular trafficking, secretion, and vesicular transport
T303_03505	F0F1 ATP synthase subunit B	1034	2981.54	5378.37	0.85111	5e-05	9.64e-05	path:sthe00190;path:sthe01100	Oxidative phosphorylation - Streptococcus thermophilus ASCC 1275;Metabolic pathways - Streptococcus thermophilus ASCC 1275	COG: COG0711	C	Energy production and conversion
T303_03650	nucleotidyltransferase	636	872.915	1563.82	0.841163	5e-05	9.64e-05	NA	NA	NA	NA	NA
T303_07450	excinuclease ABC subunit C	1788	140.912	252.354	0.840653	5e-05	9.64e-05	path:sthe03420	Nucleotide excision repair - Streptococcus thermophilus ASCC 1275	COG: COG0322	L	Replication, recombination and repair
T303_09125	carbonate dehydratase	783	89.3247	159.806	0.839195	5e-05	9.64e-05	path:sthe00910	Nitrogen metabolism - Streptococcus thermophilus ASCC 1275	COG: COG3338	P	Inorganic ion transport and metabolism
T303_01835	peptidoglycan hydrolase	1379	216.125	385.333	0.834238	5e-05	9.64e-05	NA	NA	NA	NA	NA
T303_01130	septum formation initiation protein	3316	762.445	1358.1	0.83288	0.0183	0.026871	NA	NA	COG: COG2919	D	Cell cycle control, cell division, chromosome partitioning
T303_02390	hypothetical protein	717	1033.82	1836.36	0.828858	5e-05	9.64e-05	NA	NA	NA	NA	NA
T303_03605	phosphate transporter	770	26.3102	46.5842	0.82422	5e-05	9.64e-05	NA	NA	NA	NA	NA
[truncated: 543 more rows]

## Sheet: S2-4
Table S2-4 Differentially expressed genes of ST1275 G5h vs S5h
[truncated: 1,126 more rows]

## Sheet: S2-5
Table S2-5 Differentially expressed genes of ST1275 G5h vs L5h
[truncated: 1,186 more rows]

[truncated: 4 more sheets: S2-6, S2-7, S2-8, S2-9]
