# Supplementary material for: Transcriptomic Insights Into the Growth Phase- and Sugar-Associated Changes in the Exopolysaccharide Production of a High EPS-Producing Streptococcus thermophilus ASCC 1275
Source: Front Microbiol. 2018 Aug 20;9:1919. doi: 10.3389/fmicb.2018.01919 (PMC6109772; doi:10.3389/fmicb.2018.01919)
Supplement: Supplementary file 3 [file Data_Sheet_3.XLSX]

## Sheet: S3-1
Table S3-1 Common differentially expressed up-regulated genes in G10h Vs G5h, L10 Vs L5 and S10 Vs S5h
Gene_ID	Gene_name	G10h/G5h_logFC	G10h/G5h_pvalue	S10h/S5h_logFC	S10h/S5h_pvalue	L10h/L5h_logFC	L10h/L5h_pvalue
T303_00095	membrane-bound protein	0.655411	0.0006	1.5647	5e-05	1.55939	5e-05
T303_00465	fructose-1,6-bisphosphate aldolase	1.04907	5e-05	1.68911	5e-05	2.28594	5e-05
T303_00865	Transglycosylase associated protein	0.792072	5e-05	3.77348	5e-05	6.02623	5e-05
T303_00915	membrane protein	0.589817	0.00165	1.32089	5e-05	0.794756	5e-05
T303_01330	phosphoribosylaminoimidazole-succinocarboxamide synthase	1.2983	5e-05	2.4802	5e-05	1.8221	5e-05
T303_01335	phosphoribosylformylglycinamidine synthase	1.31999	5e-05	2.59345	5e-05	1.92928	5e-05
T303_01340	amidophosphoribosyltransferase	0.836266	5e-05	1.96755	5e-05	0.927597	5e-05
T303_01435	hypothetical protein	0.849003	0.00775	1.12011	0.0111	0.93944	0.0019
T303_01440	hisitidine kinase	0.592268	0.01635	1.46719	5e-05	1.57957	5e-05
T303_01635	CtsR family transcriptional regulator of class III stress genes (heat shock response)	1.09585	5e-05	2.86818	5e-05	0.980414	5e-05
T303_01640	ATP-dependent Clp protease ATP-binding protein	0.662211	0.0002	2.60532	5e-05	1.07519	5e-05
T303_01855	molecular chaperone DnaJ	1.09571	5e-05	5.49645	5e-05	1.25834	5e-05
T303_01885	23S ribosomal RNA	1.30013	5e-05	3.55398	5e-05	3.23476	5e-05
T303_02145	hypothetical protein	1.72672	5e-05	2.31118	5e-05	3.79016	5e-05
T303_02175	zinc ABC transporter permease	0.629846	0.00615	3.0136	5e-05	1.24637	5e-05
T303_02240	molecular chaperone GroES	1.19124	5e-05	5.76318	5e-05	5.32122	5e-05
T303_02310	cytochrome C	0.720357	0.00035	1.80466	5e-05	1.63169	5e-05
T303_02515	ribosomal large subunit pseudouridine synthase B	0.699597	0.00035	2.51552	5e-05	1.97458	5e-05
T303_02970	competence protein	1.00396	5e-05	2.14405	5e-05	0.911714	5e-05
T303_03150	DeoR family transcriptional regulator	1.06209	0.0007	1.85424	5e-05	3.3524	5e-05
T303_03155	6-phosphofructokinase	0.677411	0.00415	1.77343	5e-05	3.39382	5e-05
T303_03265	peptide deformylase	1.10041	5e-05	2.4846	5e-05	3.5302	5e-05
T303_03365	competence protein CoiA	0.877861	0.0131	1.60737	0.00085	1.31307	5e-05
T303_03395	hypothetical protein	0.823884	5e-05	5.91944	5e-05	5.63885	5e-05
T303_03670	transposase IS3	0.803952	0.00115	2.43393	5e-05	0.669166	0.0078
T303_03800	ABC transporter permease	0.754552	5e-05	2.68647	5e-05	1.1861	5e-05
T303_03920	pyridine nucleotide-disulfide oxidoreductase	1.41778	5e-05	4.7484	5e-05	4.84795	5e-05
T303_04005	threonyl-tRNA synthase	0.608279	0.00045	0.942343	5e-05	0.936392	5e-05
T303_04315	dipeptidase	1.02012	5e-05	2.99769	5e-05	2.51559	5e-05
T303_04320	catabolite control protein A	1.09726	5e-05	3.04193	5e-05	3.76799	5e-05
T303_04390	hypothetical protein	0.642412	0.0002	2.79055	5e-05	2.04874	5e-05
T303_04480	bacteriocin immunity protein	2.67668	5e-05	5.7113	5e-05	7.56681	5e-05
T303_04575	membrane protein	1.35305	5e-05	3.49019	5e-05	1.63675	5e-05
T303_04725	lipase	0.852278	0.0001	3.02216	5e-05	2.3622	5e-05
T303_04915	ileS; isoleucyl-tRNA synthetase	0.720287	5e-05	1.32568	5e-05	0.672938	5e-05
T303_05060	hypothetical protein	0.726403	0.01735	1.03759	0.0012	1.47417	5e-05
T303_05175	transposase IS3	0.698604	0.00025	2.56202	5e-05	1.53794	5e-05
T303_05250	cytidine deaminase	0.897277	5e-05	2.16112	5e-05	2.29297	5e-05
T303_05255	membrane protein	0.615134	0.00035	1.09681	5e-05	1.84506	5e-05
T303_05345	cyclic nucleotide-binding protein	0.650317	0.0481	1.70509	5e-05	1.48254	5e-05
T303_05555	alcohol dehydrogenase	0.714591	0.00235	2.0819	5e-05	1.25369	5e-05
T303_05575	GMP synthase	1.07733	5e-05	2.58393	5e-05	1.95924	5e-05
T303_05625	DNA polymerase sliding clamp subunit	0.909439	5e-05	4.3752	5e-05	0.598419	5e-05
T303_06070	lipoate-protein ligase A	1.06472	5e-05	2.32914	5e-05	3.01484	5e-05
T303_06080	maltodextrin phosphorylase	0.615324	0.0017	1.94668	5e-05	4.17527	5e-05
T303_06185	branched-chain alpha-keto acid dehydrogenase subunit E2	0.740953	5e-05	2.09117	5e-05	1.01476	5e-05
T303_06190	TPP-dependent acetoin dehydrogenase complex, E1 protein subunit beta	1.03651	5e-05	2.85033	5e-05	1.048	5e-05
T303_06195	pyruvate dehydrogenase E1 subunit alpha	1.36482	5e-05	3.30428	5e-05	1.0631	5e-05
T303_06550	signal peptidase	1.00696	5e-05	1.6086	5e-05	1.42807	5e-05
T303_06690	UDP-galactose-4-epimerase	1.37066	5e-05	3.06263	5e-05	1.40073	5e-05
T303_06695	hypothetical protein	1.08743	5e-05	1.97304	5e-05	0.995518	5e-05
T303_06730	hypothetical protein	1.18167	5e-05	3.55544	5e-05	1.46868	0.0047
T303_06805	hypothetical protein	0.632438	0.00025	1.51647	5e-05	1.22432	5e-05
T303_06840	pyruvate kinase	0.700875	0.0007	1.81522	5e-05	1.23309	5e-05
T303_06900	transcriptional regulator	1.00688	5e-05	1.02542	5e-05	0.97348	5e-05
T303_07195	phosphoglucosamine mutase	1.05845	5e-05	1.17738	5e-05	1.34436	5e-05
T303_07225	oxidoreductase	0.799187	0.02185	3.61498	5e-05	1.73065	5e-05
T303_07270	phosphocarrier protein HPr	0.890229	5e-05	2.4077	5e-05	2.31521	5e-05
T303_07350	NADH oxidase	1.55766	5e-05	1.89383	5e-05	0.624892	5e-05
T303_07545	NUDIX hydrolase	1.10816	5e-05	2.43319	5e-05	0.580844	0.0032
T303_07560	ABC transporter ATP-binding protein	1.35904	5e-05	3.78776	5e-05	0.768453	0.00045
T303_07565	hypothetical protein	1.32586	5e-05	4.48222	5e-05	0.866561	5e-05
T303_07620	peptide methionine sulfoxide reductase MsrB	1.46191	5e-05	6.75818	5e-05	5.47224	5e-05
T303_07695	hypothetical protein	1.6164	5e-05	4.07048	5e-05	4.36571	5e-05
T303_07830	transposase	0.640624	0.00175	3.60601	5e-05	2.27215	5e-05
T303_07870	lactose/galactose permease	1.23729	5e-05	1.43742	5e-05	2.01406	5e-05
T303_07880	UDP-glucose 4-epimerase	0.825629	5e-05	2.89543	5e-05	1.82658	5e-05
T303_07885	galactose-1-phosphate uridylyltransferase	1.22027	5e-05	3.36015	5e-05	2.0163	5e-05
T303_07890	galactokinase	1.10987	0.00015	3.745	5e-05	2.05493	5e-05
T303_07895	galactose operon repressor	1.01828	5e-05	2.73743	5e-05	1.82341	5e-05
T303_07905	metalloendopeptidase	0.639568	0.00045	0.930417	5e-05	0.774283	5e-05
T303_08030	DNA-directed RNA polymerase subunit omega	0.953123	5e-05	1.09112	5e-05	2.49823	5e-05
T303_08035	guanylate kinase	0.754541	5e-05	0.595311	5e-05	1.6075	5e-05
T303_08055	GntR family transcriptional regulator	1.02321	5e-05	1.53479	5e-05	2.53016	5e-05
T303_08295	aminotransferase	0.583885	0.00125	2.02082	5e-05	2.23411	5e-05
T303_08390	drug/metabolite transporter permease	0.865514	5e-05	2.87207	5e-05	3.1991	5e-05
T303_08610	tRNA-processing ribonuclease BN	1.09494	5e-05	2.17352	5e-05	1.03051	5e-05
T303_08750	ActP protein	0.910281	5e-05	4.36287	5e-05	1.56026	5e-05
T303_08755	uracil phosphoribosyltransferase	1.23267	5e-05	4.71446	5e-05	1.45164	5e-05
T303_08880	histidine triad protein	1.044	5e-05	2.74674	5e-05	1.11565	5e-05
T303_09120	formate acetyltransferase	2.07758	5e-05	3.77454	5e-05	4.25657	5e-05
T303_09245	bacteriocin	0.934832	5e-05	2.11579	5e-05	2.86147	5e-05
T303_09295	multidrug ABC transporter ATP-binding protein	0.609154	0.0126	0.793446	0.0001	0.69998	5e-05
T303_09450	asparaginase	0.651965	0.0004	1.93962	5e-05	0.66448	5e-05
T303_09515	sucrose operon repressor	0.593845	0.0014	2.22946	5e-05	1.73266	5e-05
T303_09565	uvrA; excinuclease ABC subunit A	0.778149	5e-05	2.00125	5e-05	2.28481	5e-05
T303_09600	hypothetical protein	3.87472	5e-05	1.94372	5e-05	1.10811	5e-05
T303_09635	DNA polymerase I	0.659669	0.0005	2.16538	5e-05	1.417	5e-05
T303_09740	transposase	0.762258	0.00015	4.50076	5e-05	5.12095	5e-05

## Sheet: S3-2
Table S3-2 Common differentially expressed down-regulated genes in G10h Vs G5h, L10 Vs L5 and S10 Vs S5h
Gene_ID	Gene_name	G10h/G5h_logFC	G10h/G5h_pvalue	S10h/S5h_logFC	S10h/S5h_pvalue	L10h/L5h_logFC	L10h/L5h_pvalue
T303_00185	membrane protein	-1.15868	5e-05	-1.53423	5e-05	-0.689174	5e-05
T303_00840	50S ribosomal protein L33	-1.43983	5e-05	-1.89384	5e-05	-2.04289	5e-05
T303_00925	membrane protein	-1.06907	0.00195	-1.91308	5e-05	-0.635859	5e-05
T303_01030	recombinase RecF	-0.780831	5e-05	-2.08009	5e-05	-1.1611	5e-05
T303_01110	GTP-binding protein YchF	-0.608967	0.0004	-1.62048	5e-05	-0.954282	5e-05
T303_01410	hypothetical protein	-1.47139	0.00035	-1.16735	0.0008	-0.585355	0.0219
T303_01700	rRNA methyltransferase	-0.644147	0.0006	-0.693993	5e-05	-0.731553	5e-05
T303_01925	RNA polymerase sigma70	-2.26865	5e-05	-1.0217	5e-05	-1.11895	5e-05
T303_01940	DNA-directed RNA polymerase subunit delta	-1.31082	5e-05	-3.12352	5e-05	-1.46574	5e-05
T303_01985	D-tyrosyl-tRNA(Tyr) deacylase	-1.52019	5e-05	-1.21894	5e-05	-1.61101	5e-05
T303_02160	peptidase	-0.948977	5e-05	-2.30121	5e-05	-1.03063	5e-05
T303_02285	penicillin-binding protein 2A	-0.698699	0.0004	-1.58446	5e-05	-0.707599	5e-05
T303_02675	methionine ABC transporter permease	-0.680341	0.0345	-3.10656	5e-05	-1.34863	5e-05
T303_02710	potassium transporter Trk	-1.46949	5e-05	-0.677505	5e-05	-0.66545	5e-05
T303_02895	cystathionine gamma-synthase	-1.5464	5e-05	-0.860708	0.0001	-0.908792	5e-05
T303_02905	hypothetical protein	-1.05702	5e-05	-1.27335	5e-05	-0.979617	5e-05
T303_02920	hypothetical protein	-0.745255	0.00015	-2.12053	5e-05	-1.07076	5e-05
T303_03025	inorganic diphosphatase PpaC	-0.730368	5e-05	-0.762827	5e-05	-0.733685	5e-05
T303_03030	hypothetical protein	-1.68291	5e-05	-0.595356	0.004	-3.12463	5e-05
T303_03055	aspartate kinase	-0.984417	5e-05	-2.35304	5e-05	-1.78481	5e-05
T303_03175	hypothetical protein	-0.866555	5e-05	-1.00017	5e-05	-0.975193	5e-05
T303_03325	phosphate starvation-inducible protein PhoH	-1.10545	5e-05	-1.74701	5e-05	-1.11496	5e-05
T303_03465	hypothetical protein	-1.17747	5e-05	-1.59219	5e-05	-0.803954	5e-05
T303_03570	16S rRNA methyltransferase	-1.42401	5e-05	-1.01416	5e-05	-1.3424	5e-05
T303_03715	uracil transporter	-0.837376	5e-05	-1.33041	5e-05	-1.58438	5e-05
T303_03720	aspartate carbamoyltransferase catalytic subunit	-0.743685	5e-05	-1.00234	5e-05	-1.55484	5e-05
T303_03725	carbamoyl phosphate synthase small subunit	-0.699376	5e-05	-0.977119	5e-05	-1.70002	5e-05
T303_03730	carbamoyl phosphate synthase large subunit	-0.646053	0.0004	-0.930324	5e-05	-1.71678	5e-05
T303_04070	amino acid transporter	-0.774914	0.00075	-1.53961	5e-05	-1.44315	5e-05
T303_04075	homocysteine methyltransferase	-0.986162	0.0038	-1.8391	5e-05	-1.55406	5e-05
T303_04235	carbohydrate kinase	-0.885001	5e-05	-0.734833	5e-05	-0.802739	5e-05
T303_04240	penicillin-binding protein 2B	-0.72144	5e-05	-0.650931	5e-05	-0.866466	5e-05
T303_04295	ribonuclease R	-0.646293	0.0002	-1.26408	5e-05	-0.875699	5e-05
T303_04300	single-stranded DNA-binding protein	-1.24684	5e-05	-1.5157	5e-05	-0.67307	5e-05
T303_04780	type I restriction-modification system methyltransferase subunit	-0.584207	0.0012	-1.51964	5e-05	-1.50657	5e-05
T303_04865	murD; UDP-N-acetylmuramoyl-L-alanyl-D-glutamate synthetase	-0.735901	5e-05	-0.86775	5e-05	-0.663594	5e-05
T303_04870	UDP diphospho-muramoylpentapeptide beta-N-acetylglucosaminyltransferase	-1.22863	5e-05	-1.25352	5e-05	-0.699278	5e-05
T303_04930	rpmE2; 50S ribosomal protein L31	-0.644068	0.00015	-0.911793	5e-05	-0.746777	5e-05
T303_04980	hypothetical protein	-0.606084	0.00075	-1.53631	5e-05	-1.05517	5e-05
T303_04985	hypothetical protein	-0.861536	5e-05	-1.77958	5e-05	-1.05327	5e-05
T303_04990	multidrug ABC transporter ATP-binding protein	-0.727646	0.0033	-1.59601	5e-05	-1.45479	5e-05
T303_04995	sugar ABC transporter ATP-binding protein	-0.841137	0.0022	-1.82436	5e-05	-1.07401	5e-05
T303_05225	30S ribosomal protein S20	-1.32348	5e-05	-1.72638	5e-05	-2.178	5e-05
T303_05230	pantothenate kinase	-0.987015	5e-05	-1.37495	5e-05	-1.05976	5e-05
T303_05310	translation initiation inhibitor	-0.718773	0.0034	-0.676264	0.00025	-1.6168	5e-05
T303_05375	cold-shock protein	-0.70801	0.0026	-2.36397	5e-05	-1.37611	5e-05
T303_05475	zinc ABC transporter substrate-binding protein	-1.11909	5e-05	-1.72657	5e-05	-1.62232	5e-05
T303_05480	hypothetical protein	-1.2767	5e-05	-1.67743	5e-05	-1.07491	5e-05
T303_05510	LysR family transcriptional regulator	-0.662254	0.00035	-0.591609	5e-05	-1.34281	5e-05
T303_05665	sulfurtransferase	-0.939856	5e-05	-1.62872	5e-05	-0.641841	5e-05
T303_05675	hypothetical protein	-1.04397	0.0049	-2.27771	5e-05	-1.28926	5e-05
T303_05960	sodium:alanine symporter	-0.726925	0.00025	-1.78997	5e-05	-1.63694	5e-05
T303_06275	cation transporter	-0.73222	0.0001	-2.49927	5e-05	-1.44566	5e-05
T303_06336	epsN	-0.970977	5e-05	-1.67221	5e-05	-0.799926	5e-05
T303_06345	epsM	-0.684414	0.0005	-1.48247	5e-05	-1.32543	5e-05
T303_06350	epsL	-0.809366	5e-05	-1.58067	5e-05	-2.23115	5e-05
T303_06380	epsH	-0.828166	0.00035	-1.0906	5e-05	-3.06192	5e-05
T303_06480	uracil-DNA glycosylase	-2.23822	5e-05	-2.20144	5e-05	-0.643939	5e-05
T303_06555	hypothetical protein	-0.935279	0.0007	-1.39347	5e-05	-0.933854	5e-05
T303_06665	glutamine ABC transporter permease	-0.641493	0.00035	-0.589769	0.00015	-0.697069	5e-05
T303_06980	adenine phosphoribosyltransferase	-0.691049	0.0001	-2.06896	5e-05	-1.1147	5e-05
T303_07020	phosphoribosyl-ATP pyrophosphatase	-1.48957	0.0002	-2.66573	5e-05	-1.66535	5e-05
T303_07025	phosphoribosyl-AMP cyclohydrolase	-1.33668	0.04095	-2.52778	5e-05	-1.67385	5e-05
T303_07030	imidazole glycerol phosphate synthase	-0.821489	0.0012	-2.1681	5e-05	-1.48114	5e-05
T303_07035	1-(5-phosphoribosyl)-5-[(5-phosphoribosylamino)methylideneamino] imidazole-4-carboxamide isomerase	-0.719759	0.00105	-2.12131	5e-05	-1.37383	5e-05
T303_07045	hisB; imidazoleglycerol-phosphate dehydratase	-0.696881	0.04615	-1.93718	5e-05	-1.30809	5e-05
T303_07050	histidinol dehydrogenase	-0.596679	0.03775	-2.20043	5e-05	-1.56687	5e-05
T303_07235	multidrug ABC transporter ATP-binding protein	-1.78861	5e-05	-1.33059	5e-05	-0.886115	5e-05
T303_07240	uridine/cytidine kinase	-0.830565	5e-05	-2.01599	5e-05	-0.850536	5e-05
T303_07295	glutaredoxin	-0.730805	0.0073	-2.41497	5e-05	-2.29534	5e-05
T303_07300	ribonucleotide-diphosphate reductase subunit alpha	-0.972058	5e-05	-2.87874	5e-05	-1.86586	5e-05
T303_07335	sortase	-0.789136	5e-05	-1.52701	5e-05	-1.39895	5e-05
T303_07340	DNA gyrase subunit A	-0.581724	0.0007	-1.60513	5e-05	-1.21084	5e-05
T303_07375	hypothetical protein	-1.36382	5e-05	-2.38613	5e-05	-0.68647	5e-05
T303_07425	dihydrodipicolinate synthase	-1.01234	5e-05	-2.25625	5e-05	-1.99215	5e-05
T303_07530	major facilitator superfamily permease	-1.44822	5e-05	-2.61445	5e-05	-1.4466	5e-05
T303_07640	amino acid permease	-0.630405	0.00065	-0.666064	5e-05	-0.691712	5e-05
T303_07810	major facilitator superfamily transporter	-1.07065	0.03685	-1.89401	5e-05	-2.28305	5e-05
T303_08165	ribose-phosphate pyrophosphokinase	-0.69642	0.0001	-1.13378	5e-05	-1.28662	5e-05
T303_08170	cysteine desulfurase	-1.02229	5e-05	-1.13707	5e-05	-1.16747	5e-05
T303_08175	cysteine desulfurase	-1.02085	5e-05	-1.10965	5e-05	-1.18289	5e-05
T303_08195	alpha-L-Rha alpha-1,3-L-rhamnosyltransferase	-1.34958	5e-05	-1.73301	5e-05	-0.70668	5e-05
T303_08200	glycosyl transferase	-0.972238	0.0018	-1.15524	5e-05	-0.671875	0.00135
T303_08225	beta-carotene 15,15'-monooxygenase	-1.36433	5e-05	-2.07103	5e-05	-1.40251	5e-05
T303_08230	glycosyl transferase	-1.04659	0.02105	-1.99176	5e-05	-2.20834	5e-05
T303_08255	transporter	-0.62568	0.00775	-2.60096	5e-05	-1.11893	5e-05
T303_08285	30S ribosomal protein S21	-1.8751	5e-05	-3.59162	5e-05	-2.84171	5e-05
T303_08385	hypothetical protein	-0.84004	0.02265	-0.752902	0.00235	-1.09685	5e-05
T303_08535	dihydropteroate synthase	-1.20714	5e-05	-0.857392	5e-05	-0.993178	5e-05
T303_08540	GTP cyclohydrolase I	-0.947816	5e-05	-0.852031	5e-05	-1.16316	5e-05
T303_08665	RNA helicase	-0.614293	0.00025	-2.75301	5e-05	-1.47002	5e-05
T303_08950	multidrug DMT transporter permease	-0.852134	5e-05	-0.695837	5e-05	-0.987306	5e-05
T303_09045	molybdenum ABC transporter ATP-binding protein	-0.646642	0.0009	-1.1104	5e-05	-0.675294	5e-05
T303_09175	glycerol uptake permease	-0.715057	5e-05	-1.93063	5e-05	-2.54493	5e-05
T303_09320	transcriptional regulator	-1.02891	5e-05	-0.845853	5e-05	-0.752682	5e-05
T303_09390	ABC transporter permease	-0.818021	5e-05	-1.64776	5e-05	-1.23066	5e-05
T303_09720	membrane protein	-0.638496	0.00235	-2.35885	5e-05	-0.850532	5e-05
T303_09785	purine operon repressor	-1.54092	5e-05	-2.77329	5e-05	-1.94526	5e-05
T303_09855	bacteriocin transport accessory protein	-1.73755	5e-05	-1.97349	5e-05	-1.63931	5e-05
