# Supplementary material for: Transcriptomic Insights Into the Growth Phase- and Sugar-Associated Changes in the Exopolysaccharide Production of a High EPS-Producing Streptococcus thermophilus ASCC 1275
Source: Front Microbiol. 2018 Aug 20;9:1919. doi: 10.3389/fmicb.2018.01919 (PMC6109772; doi:10.3389/fmicb.2018.01919)
Supplement: Supplementary file 4 [file Data_Sheet_4.XLSX]

## Sheet: S4-1
Table S4-1 COG enrichment analysis of up-regulated DEGs in G5h Vs G10h
COG category		OLP	Regsize	COG_ratio	DEG_ratio	p_value
J	Translation, ribosomal structure and biogenesis	49	164	0.405405	0.29878	0.2103
F	Nucleotide transport and metabolism	17	60	1	0.283333	0.0729614
G	Carbohydrate transport and metabolism	12	50	0.32	0.24	0.0515021
KG	NA	2	2	0.261905	1	0.00858369
C	Energy production and conversion	7	27	0.5	0.259259	0.0300429
KH	NA	1	1	0.259259	1	0.00429185
HC	NA	1	1	1	1	0.00429185
TG	NA	1	1	1	1	0.00429185
DL	NA	1	1	1	1	0.00429185
MR	NA	1	1	1	1	0.00429185
FGR	NA	1	1	1	1	0.00429185
JU	NA	1	1	1	1	0.00429185
K	Transcription	7	39	0.205128	0.179487	0.0300429
S	Function unknown	4	19	0.5	0.210526	0.0171674
V	Defense mechanisms	9	63	0.5	0.142857	0.0386266
D	Cell cycle control, cell division, chromosome partitioning	3	17	0.5	0.176471	0.0128755
L	Replication, recombination and repair	10	73	0.5	0.136986	0.0429185
O	Post-translational modification, protein turnover, and chaperones	7	56	0.285714	0.125	0.0300429
Q	Secondary metabolites biosynthesis, transport, and catabolism	2	14	0.188679	0.142857	0.00858369

## Sheet: S4-2
Table S4-2 COG enrichment analysis of up-regulated DEGs in S5h Vs S10h
COG category		OLP	Regsize	COG_ratio	DEG_ratio	p_value
G	Carbohydrate transport and metabolism	34	50	0.68	0.0653846	3.414e-10
NUW	NA	3	3	1	0.00576923	0.0175
F	Nucleotide transport and metabolism	22	60	0.366667	0.0423077	0.04226
KG	NA	2	2	1	0.00384615	0.0675
P	Inorganic ion transport and metabolism	15	42	0.357143	0.0288462	0.1039
C	Energy production and conversion	10	27	0.37037	0.0192308	0.1375
L	Replication, recombination and repair	23	73	0.315068	0.0442308	0.1688
I	Lipid transport and metabolism	9	25	0.36	0.0173077	0.1777
X	NA	6	16	0.375	0.0115385	0.2162
IQR	NA	1	1	1	0.00192308	0.26
HI	NA	1	1	1	0.00192308	0.26
PV	NA	1	1	1	0.00192308	0.26
HT	NA	1	1	1	0.00192308	0.26
CE	NA	1	1	1	0.00192308	0.26
TG	NA	1	1	1	0.00192308	0.26
FGR	NA	1	1	1	0.00192308	0.26
JU	NA	1	1	1	0.00192308	0.26
R	General function prediction only	16	53	0.301887	0.0307692	0.2869
T	Signal transduction mechanisms	9	28	0.321429	0.0173077	0.2902
K	Transcription	12	39	0.307692	0.0230769	0.3008
O	Post-translational modification, protein turnover, and chaperones	16	56	0.285714	0.0307692	0.3777
EG	NA	1	2	0.5	0.00192308	0.4525

## Sheet: S4-3
Table S4-3 COG enrichment analysis of up-regulated DEGs in L5h Vs L10h
COG category		OLP	Regsize	COG_ratio	DEG_ratio	p_value
G	Carbohydrate transport and metabolism	31	50	0.62	0.0759804	9.508e-11
C	Energy production and conversion	15	27	0.555556	0.0367647	5.341e-05
X	NA	8	16	0.5	0.0196078	0.007694
KG	NA	2	2	1	0.00490196	0.04153
O	Post-translational modification, protein turnover, and chaperones	17	56	0.303571	0.0416667	0.04847
P	Inorganic ion transport and metabolism	13	42	0.309524	0.0318627	0.06881
F	Nucleotide transport and metabolism	17	60	0.283333	0.0416667	0.08635
NUW	NA	2	3	0.666667	0.00490196	0.1077
V	Defense mechanisms	17	63	0.269841	0.0416667	0.1248
EP	NA	3	7	0.428571	0.00735294	0.1546
S	Function unknown	6	19	0.315789	0.0147059	0.1737
IQ	NA	2	4	0.5	0.00490196	0.1868
OK	NA	1	1	1	0.00245098	0.204
IQR	NA	1	1	1	0.00245098	0.204
HI	NA	1	1	1	0.00245098	0.204
PV	NA	1	1	1	0.00245098	0.204
KH	NA	1	1	1	0.00245098	0.204
HT	NA	1	1	1	0.00245098	0.204
TG	NA	1	1	1	0.00245098	0.204
FGR	NA	1	1	1	0.00245098	0.204
JU	NA	1	1	1	0.00245098	0.204
L	Replication, recombination and repair	17	73	0.232877	0.0416667	0.3098
Q	Secondary metabolites biosynthesis, transport, and catabolism	4	14	0.285714	0.00980392	0.3153
FV	NA	1	2	0.5	0.00245098	0.3665
EG	NA	1	2	0.5	0.00245098	0.3665
K	Transcription	9	39	0.230769	0.0220588	0.3996
U	Intracellular trafficking, secretion, and vesicular transport	3	12	0.25	0.00735294	0.456

## Sheet: S4-4
Table S4-4 COG enrichment analysis of up-regulated DEGs in G5h Vs S5h
COG category		OLP	Regsize	COG_ratio	DEG_ratio	p_value
J	Translation, ribosomal structure and biogenesis	90	164	0.54878	0.158172	9.966e-14
E	Amino acid transport and metabolism	67	128	0.523438	0.11775	3.357e-09
GM	NA	10	13	0.769231	0.0175747	0.0003885
V	Defense mechanisms	29	63	0.460317	0.0509666	0.001922
CP	NA	6	7	0.857143	0.0105448	0.002761
ET	NA	7	9	0.777778	0.0123023	0.003006
M	Cell wall/membrane/envelope biogenesis	25	57	0.438596	0.0439367	0.008416
F	Nucleotide transport and metabolism	25	60	0.416667	0.0439367	0.01774
O	Post-translational modification, protein turnover, and chaperones	22	56	0.392857	0.0386643	0.05016
FE	NA	2	2	1	0.00351494	0.08084
HR	NA	2	2	1	0.00351494	0.08084
EF	NA	2	2	1	0.00351494	0.08084
R	General function prediction only	20	53	0.377358	0.0351494	0.08855
EH	NA	4	8	0.5	0.00702988	0.1665
U	Intracellular trafficking, secretion, and vesicular transport	5	12	0.416667	0.00878735	0.236
KTN	NA	1	1	1	0.00175747	0.2845
JR	NA	1	1	1	0.00175747	0.2845
CO	NA	1	1	1	0.00175747	0.2845
VT	NA	1	1	1	0.00175747	0.2845
EM	NA	1	1	1	0.00175747	0.2845
GEPR	NA	1	1	1	0.00175747	0.2845
FT	NA	1	1	1	0.00175747	0.2845
HE	NA	1	1	1	0.00175747	0.2845
MR	NA	1	1	1	0.00175747	0.2845
PR	NA	2	4	0.5	0.00351494	0.321
H	Coenzyme transport and metabolism	12	37	0.324324	0.0210896	0.3521
C	Energy production and conversion	9	27	0.333333	0.0158172	0.353
FV	NA	1	2	0.5	0.00175747	0.4882
QR	NA	1	2	0.5	0.00175747	0.4882
EG	NA	1	2	0.5	0.00175747	0.4882
MV	NA	1	2	0.5	0.00175747	0.4882
DM	NA	1	2	0.5	0.00175747	0.4882
PH	NA	1	2	0.5	0.00175747	0.4882

## Sheet: S4-5
Table S4-5 COG enrichment analysis of up-regulated DEGs in G5h Vs L5h
COG category		OLP	Regsize	COG_ratio	DEG_ratio	p_value
E	Amino acid transport and metabolism	74	128	0.578125	0.126712	2.744e-12
J	Translation, ribosomal structure and biogenesis	87	164	0.530488	0.148973	1.906e-11
V	Defense mechanisms	29	63	0.460317	0.0496575	0.002978
ET	NA	7	9	0.777778	0.0119863	0.003547
M	Cell wall/membrane/envelope biogenesis	23	57	0.403509	0.0393836	0.04457
FE	NA	2	2	1	0.00342466	0.08516
EF	NA	2	2	1	0.00342466	0.08516
PH	NA	2	2	1	0.00342466	0.08516
S	Function unknown	8	19	0.421053	0.0136986	0.1606
R	General function prediction only	19	53	0.358491	0.0325342	0.1764
EH	NA	4	8	0.5	0.00684932	0.1794
Q	Secondary metabolites biosynthesis, transport, and catabolism	6	14	0.428571	0.010274	0.199
L	Replication, recombination and repair	25	73	0.342466	0.0428082	0.2004
KTN	NA	1	1	1	0.00171233	0.292
JR	NA	1	1	1	0.00171233	0.292
CO	NA	1	1	1	0.00171233	0.292
KH	NA	1	1	1	0.00171233	0.292
EM	NA	1	1	1	0.00171233	0.292
GEPR	NA	1	1	1	0.00171233	0.292
FT	NA	1	1	1	0.00171233	0.292
HE	NA	1	1	1	0.00171233	0.292
MR	NA	1	1	1	0.00171233	0.292
GM	NA	5	13	0.384615	0.00856164	0.3215
PR	NA	2	4	0.5	0.00342466	0.3342
EP	NA	3	7	0.428571	0.00513699	0.3347
CP	NA	3	7	0.428571	0.00513699	0.3347
O	Post-translational modification, protein turnover, and chaperones	18	56	0.321429	0.0308219	0.3598
F	Nucleotide transport and metabolism	19	60	0.316667	0.0325342	0.3823
K	Transcription	12	39	0.307692	0.0205479	0.4746
U	Intracellular trafficking, secretion, and vesicular transport	4	12	0.333333	0.00684932	0.4829
FV	NA	1	2	0.5	0.00171233	0.4988
QR	NA	1	2	0.5	0.00171233	0.4988
EG	NA	1	2	0.5	0.00171233	0.4988
HR	NA	1	2	0.5	0.00171233	0.4988
MV	NA	1	2	0.5	0.00171233	0.4988
DM	NA	1	2	0.5	0.00171233	0.4988

## Sheet: S4-6
Table S4-6 COG enrichment analysis of up-regulated DEGs in S5h Vs L5h
COG category		OLP	Regsize	COG_ratio	DEG_ratio	p_value
E	Amino acid transport and metabolism	27	128	0.210938	0.116883	0.0009449
NUW	NA	3	3	1	0.012987	0.001523
Q	Secondary metabolites biosynthesis, transport, and catabolism	6	14	0.428571	0.025974	0.002999
X	NA	6	16	0.375	0.025974	0.006548
P	Inorganic ion transport and metabolism	9	42	0.214286	0.038961	0.0457
V	Defense mechanisms	12	63	0.190476	0.0519481	0.05217
S	Function unknown	5	19	0.263158	0.021645	0.05894
R	General function prediction only	10	53	0.188679	0.04329	0.07686
KH	NA	1	1	1	0.004329	0.1155
CE	NA	1	1	1	0.004329	0.1155
MV	NA	1	2	0.5	0.004329	0.2177
PH	NA	1	2	0.5	0.004329	0.2177
EH	NA	2	8	0.25	0.00865801	0.2339
ET	NA	2	9	0.222222	0.00865801	0.2792
G	Carbohydrate transport and metabolism	7	50	0.14	0.030303	0.3544
PR	NA	1	4	0.25	0.004329	0.3882
H	Coenzyme transport and metabolism	5	37	0.135135	0.021645	0.4279
L	Replication, recombination and repair	9	73	0.123288	0.038961	0.4719
K	Transcription	5	39	0.128205	0.021645	0.4754

## Sheet: S4-7
Table S4-7 COG enrichment analysis of up-regulated DEGs in G10h Vs S10h
COG category		OLP	Regsize	COG_ratio	DEG_ratio	p_value
E	Amino acid transport and metabolism	24	128	0.1875	0.11215	0.003378
M	Cell wall/membrane/envelope biogenesis	13	57	0.22807	0.0607477	0.005617
O	Post-translational modification, protein turnover, and chaperones	10	56	0.178571	0.046729	0.06891
T	Signal transduction mechanisms	6	28	0.214286	0.0280374	0.0706
KTN	NA	1	1	1	0.0046729	0.107
JR	NA	1	1	1	0.0046729	0.107
CO	NA	1	1	1	0.0046729	0.107
CE	NA	1	1	1	0.0046729	0.107
HE	NA	1	1	1	0.0046729	0.107
CP	NA	2	7	0.285714	0.00934579	0.1671
H	Coenzyme transport and metabolism	6	37	0.162162	0.0280374	0.1973
FE	NA	1	2	0.5	0.0046729	0.2026
HR	NA	1	2	0.5	0.0046729	0.2026
ER	NA	1	2	0.5	0.0046729	0.2026
PH	NA	1	2	0.5	0.0046729	0.2026
EH	NA	2	8	0.25	0.00934579	0.2078
L	Replication, recombination and repair	10	73	0.136986	0.046729	0.2487
P	Inorganic ion transport and metabolism	6	42	0.142857	0.0280374	0.2896
V	Defense mechanisms	8	63	0.126984	0.0373832	0.3594
TK	NA	1	4	0.25	0.0046729	0.3643

## Sheet: S4-8
Table S4-7 COG enrichment analysis of up-regulated DEGs in G10h Vs L10h
COG category		OLP	Regsize	COG_ratio	DEG_ratio	p_value
J	Translation, ribosomal structure and biogenesis	59	164	0.359756	0.113462	0.002063
V	Defense mechanisms	27	63	0.428571	0.0519231	0.002329
C	Energy production and conversion	14	27	0.518519	0.0269231	0.00342
E	Amino acid transport and metabolism	45	128	0.351562	0.0865385	0.01122
PH	NA	2	2	1	0.00384615	0.0675
M	Cell wall/membrane/envelope biogenesis	20	57	0.350877	0.0384615	0.07868
L	Replication, recombination and repair	24	73	0.328767	0.0461538	0.1112
P	Inorganic ion transport and metabolism	14	42	0.333333	0.0269231	0.1782
ET	NA	4	9	0.444444	0.00769231	0.1844
K	Transcription	13	39	0.333333	0.025	0.1902
R	General function prediction only	17	53	0.320755	0.0326923	0.1922
H	Coenzyme transport and metabolism	12	37	0.324324	0.0230769	0.2341
KTN	NA	1	1	1	0.00192308	0.26
OK	NA	1	1	1	0.00192308	0.26
JR	NA	1	1	1	0.00192308	0.26
CO	NA	1	1	1	0.00192308	0.26
KH	NA	1	1	1	0.00192308	0.26
CE	NA	1	1	1	0.00192308	0.26
EM	NA	1	1	1	0.00192308	0.26
GEPR	NA	1	1	1	0.00192308	0.26
HE	NA	1	1	1	0.00192308	0.26
S	Function unknown	6	19	0.315789	0.0115385	0.3701
O	Post-translational modification, protein turnover, and chaperones	16	56	0.285714	0.0307692	0.3777
T	Signal transduction mechanisms	8	28	0.285714	0.0153846	0.4486
FV	NA	1	2	0.5	0.00192308	0.4525
QR	NA	1	2	0.5	0.00192308	0.4525
KG	NA	1	2	0.5	0.00192308	0.4525
HR	NA	1	2	0.5	0.00192308	0.4525
ER	NA	1	2	0.5	0.00192308	0.4525
MV	NA	1	2	0.5	0.00192308	0.4525

## Sheet: S4-9
Table S4-7 COG enrichment analysis of up-regulated DEGs in S10h Vs L10h
COG category		OLP	Regsize	COG_ratio	DEG_ratio	p_value
C	Energy production and conversion	14	27	0.518519	0.0313901	0.0006834
V	Defense mechanisms	25	63	0.396825	0.0560538	0.001201
R	General function prediction only	19	53	0.358491	0.0426009	0.01596
J	Translation, ribosomal structure and biogenesis	46	164	0.280488	0.103139	0.04263
X	NA	7	16	0.4375	0.0156951	0.04546
P	Inorganic ion transport and metabolism	14	42	0.333333	0.0313901	0.06516
KTN	NA	1	1	1	0.00224215	0.223
HI	NA	1	1	1	0.00224215	0.223
JR	NA	1	1	1	0.00224215	0.223
KH	NA	1	1	1	0.00224215	0.223
GEPR	NA	1	1	1	0.00224215	0.223
HE	NA	1	1	1	0.00224215	0.223
S	Function unknown	6	19	0.315789	0.0134529	0.2343
ET	NA	3	9	0.333333	0.00672646	0.3239
L	Replication, recombination and repair	18	73	0.246575	0.0403587	0.3553
K	Transcription	10	39	0.25641	0.0224215	0.3659
Q	Secondary metabolites biosynthesis, transport, and catabolism	4	14	0.285714	0.00896861	0.3825
FV	NA	1	2	0.5	0.00224215	0.3964
KG	NA	1	2	0.5	0.00224215	0.3964
HR	NA	1	2	0.5	0.00224215	0.3964
MV	NA	1	2	0.5	0.00224215	0.3964
PH	NA	1	2	0.5	0.00224215	0.3964
N	Cell motility	1	2	0.5	0.00224215	0.3964
T	Signal transduction mechanisms	7	28	0.25	0.0156951	0.4373
G	Carbohydrate transport and metabolism	12	50	0.24	0.0269058	0.4403
