# Supplementary material for: Transcriptomic Insights Into the Growth Phase- and Sugar-Associated Changes in the Exopolysaccharide Production of a High EPS-Producing Streptococcus thermophilus ASCC 1275
Source: Front Microbiol. 2018 Aug 20;9:1919. doi: 10.3389/fmicb.2018.01919 (PMC6109772; doi:10.3389/fmicb.2018.01919)
Supplement: Supplementary file 5 [file Data_Sheet_5.XLSX]

## Sheet: S5-1
Table S5-1 COG enrichment analysis of down-regulated DEGs in G5h Vs G10h
COG category		OLP	Regsize	COG_ratio	DEG_ratio	p_value
H	Coenzyme transport and metabolism	15	37	0.405405	0.0464396	0.0002997
EF	NA	2	2	1	0.00619195	0.02601
I	Lipid transport and metabolism	8	25	0.32	0.0247678	0.03696
P	Inorganic ion transport and metabolism	11	42	0.261905	0.0340557	0.06369
TK	NA	2	4	0.5	0.00619195	0.1247
C	Energy production and conversion	7	27	0.259259	0.0216718	0.1316
IQR	NA	1	1	1	0.00309598	0.1615
HI	NA	1	1	1	0.00309598	0.1615
CIR	NA	1	1	1	0.00309598	0.1615
CO	NA	1	1	1	0.00309598	0.1615
EM	NA	1	1	1	0.00309598	0.1615
IR	NA	1	1	1	0.00309598	0.1615
K	Transcription	8	39	0.205128	0.0247678	0.2871
FE	NA	1	2	0.5	0.00309598	0.297
ER	NA	1	2	0.5	0.00309598	0.297
DM	NA	1	2	0.5	0.00309598	0.297
PH	NA	1	2	0.5	0.00309598	0.297
CP	NA	2	7	0.285714	0.00619195	0.3157
R	General function prediction only	10	53	0.188679	0.0309598	0.348
O	Post-translational modification, protein turnover, and chaperones	10	56	0.178571	0.0309598	0.4183
M	Cell wall/membrane/envelope biogenesis	10	57	0.175439	0.0309598	0.4419
T	Signal transduction mechanisms	5	28	0.178571	0.0154799	0.4812

## Sheet: S5-2
Table S5-2 COG enrichment analysis of down-regulated DEGs in S5h Vs S10h
COG category		OLP	Regsize	COG_ratio	DEG_ratio	p_value
E	Amino acid transport and metabolism	68	128	0.53125	0.124088	1.696e-10
J	Translation, ribosomal structure and biogenesis	79	164	0.481707	0.144161	2.505e-09
ET	NA	7	9	0.777778	0.0127737	0.002363
V	Defense mechanisms	26	63	0.412698	0.0474453	0.01092
CP	NA	5	7	0.714286	0.00912409	0.01918
M	Cell wall/membrane/envelope biogenesis	23	57	0.403509	0.0419708	0.02177
U	Intracellular trafficking, secretion, and vesicular transport	7	12	0.583333	0.0127737	0.02336
GM	NA	7	13	0.538462	0.0127737	0.03889
F	Nucleotide transport and metabolism	22	60	0.366667	0.040146	0.07125
FE	NA	2	2	1	0.00364964	0.07498
HR	NA	2	2	1	0.00364964	0.07498
ER	NA	2	2	1	0.00364964	0.07498
EF	NA	2	2	1	0.00364964	0.07498
DM	NA	2	2	1	0.00364964	0.07498
C	Energy production and conversion	11	27	0.407407	0.020073	0.09202
R	General function prediction only	18	53	0.339623	0.0328467	0.1754
O	Post-translational modification, protein turnover, and chaperones	18	56	0.321429	0.0328467	0.2523
KTN	NA	1	1	1	0.00182482	0.274
JR	NA	1	1	1	0.00182482	0.274
MU	NA	1	1	1	0.00182482	0.274
CO	NA	1	1	1	0.00182482	0.274
VT	NA	1	1	1	0.00182482	0.274
EM	NA	1	1	1	0.00182482	0.274
GEPR	NA	1	1	1	0.00182482	0.274
FT	NA	1	1	1	0.00182482	0.274
HE	NA	1	1	1	0.00182482	0.274
TK	NA	2	4	0.5	0.00364964	0.3027
H	Coenzyme transport and metabolism	11	37	0.297297	0.020073	0.436
FV	NA	1	2	0.5	0.00182482	0.473
QR	NA	1	2	0.5	0.00182482	0.473
EG	NA	1	2	0.5	0.00182482	0.473
PH	NA	1	2	0.5	0.00182482	0.473
N	Cell motility	1	2	0.5	0.00182482	0.473

## Sheet: S5-3
Table S5-3 COG enrichment analysis of down-regulated DEGs in L5h Vs L10h
COG category		OLP	Regsize	COG_ratio	DEG_ratio	p_value
E	Amino acid transport and metabolism	69	128	0.539062	0.155056	5.407e-16
J	Translation, ribosomal structure and biogenesis	67	164	0.408537	0.150562	1.659e-08
EH	NA	6	8	0.75	0.0134831	0.00218
M	Cell wall/membrane/envelope biogenesis	21	57	0.368421	0.047191	0.007936
H	Coenzyme transport and metabolism	15	37	0.405405	0.0337079	0.008936
ET	NA	5	9	0.555556	0.011236	0.03022
EF	NA	2	2	1	0.00449438	0.04942
F	Nucleotide transport and metabolism	18	60	0.3	0.0404494	0.09812
GM	NA	5	13	0.384615	0.011236	0.1416
EP	NA	3	7	0.428571	0.00674157	0.1885
CP	NA	3	7	0.428571	0.00674157	0.1885
TK	NA	2	4	0.5	0.00449438	0.2161
KTN	NA	1	1	1	0.00224719	0.2225
HJ	NA	1	1	1	0.00224719	0.2225
CO	NA	1	1	1	0.00224719	0.2225
EM	NA	1	1	1	0.00224719	0.2225
FT	NA	1	1	1	0.00224719	0.2225
DL	NA	1	1	1	0.00224719	0.2225
HE	NA	1	1	1	0.00224719	0.2225
K	Transcription	11	39	0.282051	0.0247191	0.234
EG	NA	1	2	0.5	0.00224719	0.3956
FE	NA	1	2	0.5	0.00224719	0.3956
HR	NA	1	2	0.5	0.00224719	0.3956
DM	NA	1	2	0.5	0.00224719	0.3956
PH	NA	1	2	0.5	0.00224719	0.3956
N	Cell motility	1	2	0.5	0.00224719	0.3956

## Sheet: S5-4
Table S5-4 COG enrichment analysis of down-regulated DEGs in G5h Vs S5h
COG category		OLP	Regsize	COG_ratio	DEG_ratio	p_value
G	Carbohydrate transport and metabolism	34	50	0.68	0.0611511	2.449e-09
I	Lipid transport and metabolism	13	25	0.52	0.0233813	0.008587
NUW	NA	3	3	1	0.00539568	0.0214
P	Inorganic ion transport and metabolism	17	42	0.404762	0.0305755	0.05005
KG	NA	2	2	1	0.00359712	0.07718
C	Energy production and conversion	11	27	0.407407	0.0197842	0.1004
R	General function prediction only	18	53	0.339623	0.0323741	0.1934
X	NA	6	16	0.375	0.0107914	0.2693
K	Transcription	13	39	0.333333	0.0233813	0.2695
LK	NA	1	1	1	0.00179856	0.278
IQR	NA	1	1	1	0.00179856	0.278
HI	NA	1	1	1	0.00179856	0.278
TE	NA	1	1	1	0.00179856	0.278
CIR	NA	1	1	1	0.00179856	0.278
PV	NA	1	1	1	0.00179856	0.278
HT	NA	1	1	1	0.00179856	0.278
CE	NA	1	1	1	0.00179856	0.278
TG	NA	1	1	1	0.00179856	0.278
FGR	NA	1	1	1	0.00179856	0.278
JU	NA	1	1	1	0.00179856	0.278
F	Nucleotide transport and metabolism	19	60	0.316667	0.0341727	0.2923
H	Coenzyme transport and metabolism	12	37	0.324324	0.0215827	0.3191
S	Function unknown	6	19	0.315789	0.0107914	0.4406
QR	NA	1	2	0.5	0.00179856	0.4788
EG	NA	1	2	0.5	0.00179856	0.4788
N	Cell motility	1	2	0.5	0.00179856	0.4788

## Sheet: S5-5
Table S5-5 COG enrichment analysis of down-regulated DEGs in G5h Vs L5h
COG category		OLP	Regsize	COG_ratio	DEG_ratio	p_value
G	Carbohydrate transport and metabolism	32	50	0.64	0.0533333	4.996e-07
C	Energy production and conversion	15	27	0.555556	0.025	0.004697
I	Lipid transport and metabolism	14	25	0.56	0.0233333	0.005712
D	Cell cycle control, cell division, chromosome partitioning	10	17	0.588235	0.0166667	0.01236
NUW	NA	3	3	1	0.005	0.02691
F	Nucleotide transport and metabolism	25	60	0.416667	0.0416667	0.03405
P	Inorganic ion transport and metabolism	18	42	0.428571	0.03	0.05075
H	Coenzyme transport and metabolism	16	37	0.432432	0.0266667	0.05869
KG	NA	2	2	1	0.00333333	0.08989
L	Replication, recombination and repair	27	73	0.369863	0.045	0.1168
X	NA	7	16	0.4375	0.0116667	0.1744
LK	NA	1	1	1	0.00166667	0.3
IQR	NA	1	1	1	0.00166667	0.3
HI	NA	1	1	1	0.00166667	0.3
TE	NA	1	1	1	0.00166667	0.3
CIR	NA	1	1	1	0.00166667	0.3
PV	NA	1	1	1	0.00166667	0.3
HT	NA	1	1	1	0.00166667	0.3
TG	NA	1	1	1	0.00166667	0.3
IR	NA	1	1	1	0.00166667	0.3
FGR	NA	1	1	1	0.00166667	0.3
KT	NA	1	1	1	0.00166667	0.3
JU	NA	1	1	1	0.00166667	0.3
S	Function unknown	7	19	0.368421	0.0116667	0.334
TK	NA	2	4	0.5	0.00333333	0.3483
K	Transcription	13	39	0.333333	0.0216667	0.381
O	Post-translational modification, protein turnover, and chaperones	18	56	0.321429	0.03	0.4111
R	General function prediction only	17	53	0.320755	0.0283333	0.4205
T	Signal transduction mechanisms	9	28	0.321429	0.015	0.4726

## Sheet: S5-6
Table S5-6 COG enrichment analysis of down-regulated DEGs in S5h Vs L5h
COG category		OLP	Regsize	COG_ratio	DEG_ratio	p_value
F	Nucleotide transport and metabolism	21	60	0.35	0.106599	6.602e-08
C	Energy production and conversion	9	27	0.333333	0.0456853	0.0007053
O	Post-translational modification, protein turnover, and chaperones	13	56	0.232143	0.0659898	0.002278
G	Carbohydrate transport and metabolism	10	50	0.2	0.0507614	0.02086
PV	NA	1	1	1	0.00507614	0.0985
HT	NA	1	1	1	0.00507614	0.0985
TG	NA	1	1	1	0.00507614	0.0985
HE	NA	1	1	1	0.00507614	0.0985
S	Function unknown	4	19	0.210526	0.0203046	0.1093
H	Coenzyme transport and metabolism	6	37	0.162162	0.0304569	0.15
FV	NA	1	2	0.5	0.00507614	0.1873
HR	NA	1	2	0.5	0.00507614	0.1873
ET	NA	2	9	0.222222	0.0101523	0.2198
L	Replication, recombination and repair	9	73	0.123288	0.0456853	0.2878
U	Intracellular trafficking, secretion, and vesicular transport	2	12	0.166667	0.0101523	0.3342
P	Inorganic ion transport and metabolism	5	42	0.119048	0.0253807	0.3992
R	General function prediction only	6	53	0.113208	0.0304569	0.4249
X	NA	2	16	0.125	0.0101523	0.4777

## Sheet: S5-7
Table S5-7 COG enrichment analysis of down-regulated DEGs in G10h Vs S10h
COG category		OLP	Regsize	COG_ratio	DEG_ratio	p_value
NUW	NA	3	3	1	0.0153061	0.0009282
F	Nucleotide transport and metabolism	14	60	0.233333	0.0714286	0.001396
C	Energy production and conversion	8	27	0.296296	0.0408163	0.003176
G	Carbohydrate transport and metabolism	11	50	0.22	0.0561224	0.007311
P	Inorganic ion transport and metabolism	8	42	0.190476	0.0408163	0.04699
X	NA	4	16	0.25	0.0204082	0.0636
D	Cell cycle control, cell division, chromosome partitioning	4	17	0.235294	0.0204082	0.07703
LK	NA	1	1	1	0.00510204	0.098
HT	NA	1	1	1	0.00510204	0.098
DL	NA	1	1	1	0.00510204	0.098
U	Intracellular trafficking, secretion, and vesicular transport	3	12	0.25	0.0153061	0.1052
L	Replication, recombination and repair	9	73	0.123288	0.0459184	0.2827
Q	Secondary metabolites biosynthesis, transport, and catabolism	2	14	0.142857	0.0102041	0.4054

## Sheet: S5-8
Table S5-8 COG enrichment analysis of down-regulated DEGs in G10h Vs L10h
COG category		OLP	Regsize	COG_ratio	DEG_ratio	p_value
P	Inorganic ion transport and metabolism	18	42	0.428571	0.034749	0.01172
NUW	NA	3	3	1	0.00579151	0.0173
F	Nucleotide transport and metabolism	23	60	0.383333	0.0444015	0.02152
D	Cell cycle control, cell division, chromosome partitioning	8	17	0.470588	0.015444	0.04812
J	Translation, ribosomal structure and biogenesis	51	164	0.310976	0.0984556	0.06954
I	Lipid transport and metabolism	10	25	0.4	0.019305	0.08608
G	Carbohydrate transport and metabolism	17	50	0.34	0.0328185	0.1242
H	Coenzyme transport and metabolism	13	37	0.351351	0.0250965	0.1355
L	Replication, recombination and repair	23	73	0.315068	0.0444015	0.1637
S	Function unknown	7	19	0.368421	0.0135135	0.1993
LK	NA	1	1	1	0.0019305	0.259
HJ	NA	1	1	1	0.0019305	0.259
PV	NA	1	1	1	0.0019305	0.259
HC	NA	1	1	1	0.0019305	0.259
HT	NA	1	1	1	0.0019305	0.259
TG	NA	1	1	1	0.0019305	0.259
DL	NA	1	1	1	0.0019305	0.259
FGR	NA	1	1	1	0.0019305	0.259
JU	NA	1	1	1	0.0019305	0.259
TK	NA	2	4	0.5	0.003861	0.2769
K	Transcription	12	39	0.307692	0.023166	0.2957
EH	NA	3	8	0.375	0.00579151	0.3439
E	Amino acid transport and metabolism	35	128	0.273438	0.0675676	0.3842
C	Energy production and conversion	8	27	0.296296	0.015444	0.3986
ET	NA	3	9	0.333333	0.00579151	0.4246
FV	NA	1	2	0.5	0.0019305	0.451
EG	NA	1	2	0.5	0.0019305	0.451
DM	NA	1	2	0.5	0.0019305	0.451
N	Cell motility	1	2	0.5	0.0019305	0.451

## Sheet: S5-9
Table S5-9 COG enrichment analysis of down-regulated DEGs in S10h Vs L10h
COG category		OLP	Regsize	COG_ratio	DEG_ratio	p_value
F	Nucleotide transport and metabolism	23	60	0.383333	0.0490405	0.006284
H	Coenzyme transport and metabolism	15	37	0.405405	0.0319829	0.01466
P	Inorganic ion transport and metabolism	16	42	0.380952	0.0341151	0.02264
J	Translation, ribosomal structure and biogenesis	49	164	0.29878	0.104478	0.02885
G	Carbohydrate transport and metabolism	17	50	0.34	0.0362473	0.05728
D	Cell cycle control, cell division, chromosome partitioning	7	17	0.411765	0.0149254	0.07958
T	Signal transduction mechanisms	10	28	0.357143	0.021322	0.09727
ET	NA	4	9	0.444444	0.00852878	0.1375
C	Energy production and conversion	9	27	0.333333	0.0191898	0.16
E	Amino acid transport and metabolism	35	128	0.273438	0.0746269	0.1664
HJ	NA	1	1	1	0.0021322	0.2345
PV	NA	1	1	1	0.0021322	0.2345
HC	NA	1	1	1	0.0021322	0.2345
TG	NA	1	1	1	0.0021322	0.2345
DL	NA	1	1	1	0.0021322	0.2345
FGR	NA	1	1	1	0.0021322	0.2345
KT	NA	1	1	1	0.0021322	0.2345
JU	NA	1	1	1	0.0021322	0.2345
TK	NA	2	4	0.5	0.00426439	0.2357
R	General function prediction only	15	53	0.283019	0.0319829	0.2435
L	Replication, recombination and repair	20	73	0.273973	0.0426439	0.2474
S	Function unknown	6	19	0.315789	0.0127932	0.2744
EH	NA	3	8	0.375	0.00639659	0.2831
O	Post-translational modification, protein turnover, and chaperones	15	56	0.267857	0.0319829	0.3232
EG	NA	1	2	0.5	0.0021322	0.4141
EF	NA	1	2	0.5	0.0021322	0.4141
DM	NA	1	2	0.5	0.0021322	0.4141
N	Cell motility	1	2	0.5	0.0021322	0.4141
Q	Secondary metabolites biosynthesis, transport, and catabolism	4	14	0.285714	0.00852878	0.4237
K	Transcription	10	39	0.25641	0.021322	0.4336
M	Cell wall/membrane/envelope biogenesis	14	57	0.245614	0.0298507	0.4725
