# Supplementary material for: Transcriptomic Insights Into the Growth Phase- and Sugar-Associated Changes in the Exopolysaccharide Production of a High EPS-Producing Streptococcus thermophilus ASCC 1275
Source: Front Microbiol. 2018 Aug 20;9:1919. doi: 10.3389/fmicb.2018.01919 (PMC6109772; doi:10.3389/fmicb.2018.01919)
Supplement: Supplementary file 6 [file Data_Sheet_6.XLSX]

## Sheet: S6-1
Table S6-1 KEGG pathway enrichment analysis of up-regulated DEGs in G5h versus G10h
Pathway	OLP	Regsize	KEGG_ratio	DEG_ratio	p_value
Ribosome_Streptococcus_thermophilus_ASCC_1275_path_sthe03010	33	69	0.478261	0.141631	2.283e-14
Purine_metabolism_Streptococcus_thermophilus_ASCC_1275_path_sthe00230	16	50	0.32	0.0686695	8.84e-05
Galactose_metabolism_Streptococcus_thermophilus_ASCC_1275_path_sthe00052	7	12	0.583333	0.0300429	0.0001264
Metabolic_pathways_Streptococcus_thermophilus_ASCC_1275_path_sthe01100	56	306	0.183007	0.240343	0.0001281
Carbon_metabolism_Streptococcus_thermophilus_ASCC_1275_path_sthe01200	14	45	0.311111	0.0600858	0.0003455
Microbial_metabolism_in_diverse_environments_Streptococcus_thermophilus_ASCC_1275_path_sthe01120	18	69	0.26087	0.0772532	0.0005806
Pyruvate_metabolism_Streptococcus_thermophilus_ASCC_1275_path_sthe00620	7	18	0.388889	0.0300429	0.002733
Glycolysis_._Gluconeogenesis_Streptococcus_thermophilus_ASCC_1275_path_sthe00010	8	23	0.347826	0.0343348	0.003095
Methane_metabolism_Streptococcus_thermophilus_ASCC_1275_path_sthe00680	6	14	0.428571	0.0257511	0.003136
Pentose_phosphate_pathway_Streptococcus_thermophilus_ASCC_1275_path_sthe00030	5	11	0.454545	0.0214592	0.005257
Biosynthesis_of_secondary_metabolites_Streptococcus_thermophilus_ASCC_1275_path_sthe01110	26	146	0.178082	0.111588	0.01476
Amino_sugar_and_nucleotide_sugar_metabolism_Streptococcus_thermophilus_ASCC_1275_path_sthe00520	6	22	0.272727	0.0257511	0.035
Taurine_and_hypotaurine_metabolism_Streptococcus_thermophilus_ASCC_1275_path_sthe00430	2	3	0.666667	0.00858369	0.03744
Citrate_cycle_.TCA_cycle._Streptococcus_thermophilus_ASCC_1275_path_sthe00020	3	7	0.428571	0.0128755	0.03825
Pyrimidine_metabolism_Streptococcus_thermophilus_ASCC_1275_path_sthe00240	9	42	0.214286	0.0386266	0.04791
Fructose_and_mannose_metabolism_Streptococcus_thermophilus_ASCC_1275_path_sthe00051	3	9	0.333333	0.0128755	0.07703
Biosynthesis_of_antibiotics_Streptococcus_thermophilus_ASCC_1275_path_sthe01130	19	118	0.161017	0.0815451	0.08384
Propanoate_metabolism_Streptococcus_thermophilus_ASCC_1275_path_sthe00640	3	10	0.3	0.0128755	0.1009
One_carbon_pool_by_folate_Streptococcus_thermophilus_ASCC_1275_path_sthe00670	3	10	0.3	0.0128755	0.1009
Other_glycan_degradation_Streptococcus_thermophilus_ASCC_1275_path_sthe00511	1	1	1	0.00429185	0.1165
Butanoate_metabolism_Streptococcus_thermophilus_ASCC_1275_path_sthe00650	2	6	0.333333	0.00858369	0.1479
Vancomycin_resistance_Streptococcus_thermophilus_ASCC_1275_path_sthe01502	2	6	0.333333	0.00858369	0.1479
Glycine__serine_and_threonine_metabolism_Streptococcus_thermophilus_ASCC_1275_path_sthe00260	4	19	0.210526	0.0171674	0.1722
Nucleotide_excision_repair_Streptococcus_thermophilus_ASCC_1275_path_sthe03420	2	7	0.285714	0.00858369	0.1918
Pentose_and_glucuronate_interconversions_Streptococcus_thermophilus_ASCC_1275_path_sthe00040	1	2	0.5	0.00429185	0.2195
DNA_replication_Streptococcus_thermophilus_ASCC_1275_path_sthe03030	3	15	0.2	0.0128755	0.2503
Peptidoglycan_biosynthesis_Streptococcus_thermophilus_ASCC_1275_path_sthe00550	4	23	0.173913	0.0171674	0.276
Cyanoamino_acid_metabolism_Streptococcus_thermophilus_ASCC_1275_path_sthe00460	1	3	0.333333	0.00429185	0.3105
Vitamin_B6_metabolism_Streptococcus_thermophilus_ASCC_1275_path_sthe00750	1	3	0.333333	0.00429185	0.3105
Monobactam_biosynthesis_Streptococcus_thermophilus_ASCC_1275_path_sthe00261	1	4	0.25	0.00429185	0.3909
D_Alanine_metabolism_Streptococcus_thermophilus_ASCC_1275_path_sthe00473	1	4	0.25	0.00429185	0.3909
Lysine_biosynthesis_Streptococcus_thermophilus_ASCC_1275_path_sthe00300	2	12	0.166667	0.00858369	0.4162
Folate_biosynthesis_Streptococcus_thermophilus_ASCC_1275_path_sthe00790	2	12	0.166667	0.00858369	0.4162
Homologous_recombination_Streptococcus_thermophilus_ASCC_1275_path_sthe03440	3	20	0.15	0.0128755	0.4175
Pantothenate_and_CoA_biosynthesis_Streptococcus_thermophilus_ASCC_1275_path_sthe00770	2	13	0.153846	0.00858369	0.4581
RNA_polymerase_Streptococcus_thermophilus_ASCC_1275_path_sthe03020	1	5	0.2	0.00429185	0.462
Biosynthesis_of_amino_acids_Streptococcus_thermophilus_ASCC_1275_path_sthe01230	12	99	0.121212	0.0515021	0.4894

## Sheet: S6-2
Table S6-2 KEGG pathway enrichment analysis of up-regulated DEGs in S5h versus S10h
Pathway	OLP	Regsize	KEGG_ratio	DEG_ratio	p_value
Metabolic_pathways_Streptococcus_thermophilus_ASCC_1275_path_sthe01100	114	306	0.372549	0.219231	1.52e-06
Glycolysis_._Gluconeogenesis_Streptococcus_thermophilus_ASCC_1275_path_sthe00010	16	23	0.695652	0.0307692	1.334e-05
Amino_sugar_and_nucleotide_sugar_metabolism_Streptococcus_thermophilus_ASCC_1275_path_sthe00520	15	22	0.681818	0.0288462	3.671e-05
Starch_and_sucrose_metabolism_Streptococcus_thermophilus_ASCC_1275_path_sthe00500	13	18	0.722222	0.025	4.935e-05
Biosynthesis_of_antibiotics_Streptococcus_thermophilus_ASCC_1275_path_sthe01130	48	118	0.40678	0.0923077	0.000235
Pyruvate_metabolism_Streptococcus_thermophilus_ASCC_1275_path_sthe00620	12	18	0.666667	0.0230769	0.000323
Biosynthesis_of_secondary_metabolites_Streptococcus_thermophilus_ASCC_1275_path_sthe01110	56	146	0.383562	0.107692	0.0004451
Galactose_metabolism_Streptococcus_thermophilus_ASCC_1275_path_sthe00052	9	12	0.75	0.0173077	0.0005171
Fructose_and_mannose_metabolism_Streptococcus_thermophilus_ASCC_1275_path_sthe00051	7	9	0.777778	0.0134615	0.001686
Microbial_metabolism_in_diverse_environments_Streptococcus_thermophilus_ASCC_1275_path_sthe01120	29	69	0.42029	0.0557692	0.002323
Purine_metabolism_Streptococcus_thermophilus_ASCC_1275_path_sthe00230	22	50	0.44	0.0423077	0.003957
Biotin_metabolism_Streptococcus_thermophilus_ASCC_1275_path_sthe00780	4	4	1	0.00769231	0.004531
Phosphotransferase_system_.PTS._Streptococcus_thermophilus_ASCC_1275_path_sthe02060	5	6	0.833333	0.00961538	0.005516
Fatty_acid_biosynthesis_Streptococcus_thermophilus_ASCC_1275_path_sthe00061	7	12	0.583333	0.0134615	0.01746
Fatty_acid_metabolism_Streptococcus_thermophilus_ASCC_1275_path_sthe01212	6	10	0.6	0.0115385	0.02362
Carbon_metabolism_Streptococcus_thermophilus_ASCC_1275_path_sthe01200	18	45	0.4	0.0346154	0.02656
Pentose_phosphate_pathway_Streptococcus_thermophilus_ASCC_1275_path_sthe00030	6	11	0.545455	0.0115385	0.04075
Benzoate_degradation_Streptococcus_thermophilus_ASCC_1275_path_sthe00362	2	2	1	0.00384615	0.0675
Xylene_degradation_Streptococcus_thermophilus_ASCC_1275_path_sthe00622	2	2	1	0.00384615	0.0675
Degradation_of_aromatic_compounds_Streptococcus_thermophilus_ASCC_1275_path_sthe01220	2	2	1	0.00384615	0.0675
DNA_replication_Streptococcus_thermophilus_ASCC_1275_path_sthe03030	7	15	0.466667	0.0134615	0.06764
Citrate_cycle_.TCA_cycle._Streptococcus_thermophilus_ASCC_1275_path_sthe00020	4	7	0.571429	0.00769231	0.0798
Nucleotide_excision_repair_Streptococcus_thermophilus_ASCC_1275_path_sthe03420	4	7	0.571429	0.00769231	0.0798
Propanoate_metabolism_Streptococcus_thermophilus_ASCC_1275_path_sthe00640	5	10	0.5	0.00961538	0.08982
One_carbon_pool_by_folate_Streptococcus_thermophilus_ASCC_1275_path_sthe00670	5	10	0.5	0.00961538	0.08982
Phenylalanine__tyrosine_and_tryptophan_biosynthesis_Streptococcus_thermophilus_ASCC_1275_path_sthe00400	8	19	0.421053	0.0153846	0.09306
X2_Oxocarboxylic_acid_metabolism_Streptococcus_thermophilus_ASCC_1275_path_sthe01210	8	20	0.4	0.0153846	0.1213
D_Glutamine_and_D_glutamate_metabolism_Streptococcus_thermophilus_ASCC_1275_path_sthe00471	2	3	0.666667	0.00384615	0.1675
Vitamin_B6_metabolism_Streptococcus_thermophilus_ASCC_1275_path_sthe00750	2	3	0.666667	0.00384615	0.1675
Pyrimidine_metabolism_Streptococcus_thermophilus_ASCC_1275_path_sthe00240	14	42	0.333333	0.0269231	0.1782
Valine__leucine_and_isoleucine_biosynthesis_Streptococcus_thermophilus_ASCC_1275_path_sthe00290	5	12	0.416667	0.00961538	0.1783
Biosynthesis_of_amino_acids_Streptococcus_thermophilus_ASCC_1275_path_sthe01230	30	99	0.30303	0.0576923	0.1874
Glycine__serine_and_threonine_metabolism_Streptococcus_thermophilus_ASCC_1275_path_sthe00260	7	19	0.368421	0.0134615	0.2022
Other_glycan_degradation_Streptococcus_thermophilus_ASCC_1275_path_sthe00511	1	1	1	0.00192308	0.26
Biosynthesis_of_unsaturated_fatty_acids_Streptococcus_thermophilus_ASCC_1275_path_sthe01040	1	1	1	0.00192308	0.26
Selenocompound_metabolism_Streptococcus_thermophilus_ASCC_1275_path_sthe00450	3	7	0.428571	0.00576923	0.2644
C5_Branched_dibasic_acid_metabolism_Streptococcus_thermophilus_ASCC_1275_path_sthe00660	3	7	0.428571	0.00576923	0.2644
Methane_metabolism_Streptococcus_thermophilus_ASCC_1275_path_sthe00680	5	14	0.357143	0.00961538	0.2879
Terpenoid_backbone_biosynthesis_Streptococcus_thermophilus_ASCC_1275_path_sthe00900	3	8	0.375	0.00576923	0.3464
Cysteine_and_methionine_metabolism_Streptococcus_thermophilus_ASCC_1275_path_sthe00270	7	23	0.304348	0.0134615	0.3884
Homologous_recombination_Streptococcus_thermophilus_ASCC_1275_path_sthe03440	6	20	0.3	0.0115385	0.4234
Arginine_biosynthesis_Streptococcus_thermophilus_ASCC_1275_path_sthe00220	4	13	0.307692	0.00769231	0.4494
Pentose_and_glucuronate_interconversions_Streptococcus_thermophilus_ASCC_1275_path_sthe00040	1	2	0.5	0.00192308	0.4525
Novobiocin_biosynthesis_Streptococcus_thermophilus_ASCC_1275_path_sthe00401	1	2	0.5	0.00192308	0.4525
Aminobenzoate_degradation_Streptococcus_thermophilus_ASCC_1275_path_sthe00627	1	2	0.5	0.00192308	0.4525
Riboflavin_metabolism_Streptococcus_thermophilus_ASCC_1275_path_sthe00740	1	2	0.5	0.00192308	0.4525
Thiamine_metabolism_Streptococcus_thermophilus_ASCC_1275_path_sthe00730	2	6	0.333333	0.00384615	0.4898

## Sheet: S6-3
Table S6-3 KEGG pathway enrichment analysis of up-regulated DEGs in L5h versus L10h
Pathway	OLP	Regsize	KEGG_ratio	DEG_ratio	p_value
Starch_and_sucrose_metabolism_Streptococcus_thermophilus_ASCC_1275_path_sthe00500	14	18	0.777778	0.0343137	2.438e-07
Pyruvate_metabolism_Streptococcus_thermophilus_ASCC_1275_path_sthe00620	11	18	0.611111	0.0269608	0.0001777
Amino_sugar_and_nucleotide_sugar_metabolism_Streptococcus_thermophilus_ASCC_1275_path_sthe00520	12	22	0.545455	0.0294118	0.0003905
Glycolysis_._Gluconeogenesis_Streptococcus_thermophilus_ASCC_1275_path_sthe00010	12	23	0.521739	0.0294118	0.000668
Fructose_and_mannose_metabolism_Streptococcus_thermophilus_ASCC_1275_path_sthe00051	6	9	0.666667	0.0147059	0.003336
Oxidative_phosphorylation_Streptococcus_thermophilus_ASCC_1275_path_sthe00190	6	9	0.666667	0.0147059	0.003336
Galactose_metabolism_Streptococcus_thermophilus_ASCC_1275_path_sthe00052	7	12	0.583333	0.0171569	0.004272
Phosphotransferase_system_.PTS._Streptococcus_thermophilus_ASCC_1275_path_sthe02060	4	6	0.666667	0.00980392	0.01806
Metabolic_pathways_Streptococcus_thermophilus_ASCC_1275_path_sthe01100	76	306	0.248366	0.186275	0.02348
Biotin_metabolism_Streptococcus_thermophilus_ASCC_1275_path_sthe00780	3	4	0.75	0.00735294	0.02862
Propanoate_metabolism_Streptococcus_thermophilus_ASCC_1275_path_sthe00640	5	10	0.5	0.0122549	0.03513
Nucleotide_excision_repair_Streptococcus_thermophilus_ASCC_1275_path_sthe03420	4	7	0.571429	0.00980392	0.03542
Microbial_metabolism_in_diverse_environments_Streptococcus_thermophilus_ASCC_1275_path_sthe01120	20	69	0.289855	0.0490196	0.05368
Carbon_metabolism_Streptococcus_thermophilus_ASCC_1275_path_sthe01200	14	45	0.311111	0.0343137	0.05793
Taurine_and_hypotaurine_metabolism_Streptococcus_thermophilus_ASCC_1275_path_sthe00430	2	3	0.666667	0.00490196	0.1077
Methane_metabolism_Streptococcus_thermophilus_ASCC_1275_path_sthe00680	5	14	0.357143	0.0122549	0.1378
Citrate_cycle_.TCA_cycle._Streptococcus_thermophilus_ASCC_1275_path_sthe00020	3	7	0.428571	0.00735294	0.1546
Purine_metabolism_Streptococcus_thermophilus_ASCC_1275_path_sthe00230	13	50	0.26	0.0318627	0.2036
Biosynthesis_of_unsaturated_fatty_acids_Streptococcus_thermophilus_ASCC_1275_path_sthe01040	1	1	1	0.00245098	0.204
beta_Lactam_resistance_Streptococcus_thermophilus_ASCC_1275_path_sthe01501	5	17	0.294118	0.0122549	0.2549
Fatty_acid_metabolism_Streptococcus_thermophilus_ASCC_1275_path_sthe01212	3	10	0.3	0.00735294	0.3342
Phenylalanine__tyrosine_and_tryptophan_biosynthesis_Streptococcus_thermophilus_ASCC_1275_path_sthe00400	5	19	0.263158	0.0122549	0.3428
Pentose_and_glucuronate_interconversions_Streptococcus_thermophilus_ASCC_1275_path_sthe00040	1	2	0.5	0.00245098	0.3665
Benzoate_degradation_Streptococcus_thermophilus_ASCC_1275_path_sthe00362	1	2	0.5	0.00245098	0.3665
Novobiocin_biosynthesis_Streptococcus_thermophilus_ASCC_1275_path_sthe00401	1	2	0.5	0.00245098	0.3665
Xylene_degradation_Streptococcus_thermophilus_ASCC_1275_path_sthe00622	1	2	0.5	0.00245098	0.3665
Aminobenzoate_degradation_Streptococcus_thermophilus_ASCC_1275_path_sthe00627	1	2	0.5	0.00245098	0.3665
Degradation_of_aromatic_compounds_Streptococcus_thermophilus_ASCC_1275_path_sthe01220	1	2	0.5	0.00245098	0.3665
Pentose_phosphate_pathway_Streptococcus_thermophilus_ASCC_1275_path_sthe00030	3	11	0.272727	0.00735294	0.3959
C5_Branched_dibasic_acid_metabolism_Streptococcus_thermophilus_ASCC_1275_path_sthe00660	2	7	0.285714	0.00490196	0.4344
Biosynthesis_of_antibiotics_Streptococcus_thermophilus_ASCC_1275_path_sthe01130	25	118	0.211864	0.0612745	0.4518
Fatty_acid_biosynthesis_Streptococcus_thermophilus_ASCC_1275_path_sthe00061	3	12	0.25	0.00735294	0.456
Pyrimidine_metabolism_Streptococcus_thermophilus_ASCC_1275_path_sthe00240	9	42	0.214286	0.0220588	0.4956
Arginine_and_proline_metabolism_Streptococcus_thermophilus_ASCC_1275_path_sthe00330	1	3	0.333333	0.00245098	0.4958
Cyanoamino_acid_metabolism_Streptococcus_thermophilus_ASCC_1275_path_sthe00460	1	3	0.333333	0.00245098	0.4958
D_Glutamine_and_D_glutamate_metabolism_Streptococcus_thermophilus_ASCC_1275_path_sthe00471	1	3	0.333333	0.00245098	0.4958

## Sheet: S6-4
Table S6-4 KEGG pathway enrichment analysis of up-regulated DEGs in G5h versus S5h
Pathway	OLP	Regsize	KEGG_ratio	DEG_ratio	p_value
Ribosome_Streptococcus_thermophilus_ASCC_1275_path_sthe03010	50	69	0.724638	0.0878735	1.479e-14
Biosynthesis_of_amino_acids_Streptococcus_thermophilus_ASCC_1275_path_sthe01230	56	99	0.565657	0.0984183	1.705e-09
Metabolic_pathways_Streptococcus_thermophilus_ASCC_1275_path_sthe01100	122	306	0.398693	0.214411	1.874e-06
Biosynthesis_of_secondary_metabolites_Streptococcus_thermophilus_ASCC_1275_path_sthe01110	66	146	0.452055	0.115993	5.502e-06
Histidine_metabolism_Streptococcus_thermophilus_ASCC_1275_path_sthe00340	10	11	0.909091	0.0175747	2.688e-05
Biosynthesis_of_antibiotics_Streptococcus_thermophilus_ASCC_1275_path_sthe01130	51	118	0.432203	0.0896309	0.0002875
Lysine_biosynthesis_Streptococcus_thermophilus_ASCC_1275_path_sthe00300	9	12	0.75	0.0158172	0.001073
Alanine__aspartate_and_glutamate_metabolism_Streptococcus_thermophilus_ASCC_1275_path_sthe00250	10	15	0.666667	0.0175747	0.002276
Monobactam_biosynthesis_Streptococcus_thermophilus_ASCC_1275_path_sthe00261	4	4	1	0.00702988	0.006502
D_Alanine_metabolism_Streptococcus_thermophilus_ASCC_1275_path_sthe00473	4	4	1	0.00702988	0.006502
Phenylalanine__tyrosine_and_tryptophan_biosynthesis_Streptococcus_thermophilus_ASCC_1275_path_sthe00400	11	19	0.578947	0.0193322	0.006599
Purine_metabolism_Streptococcus_thermophilus_ASCC_1275_path_sthe00230	22	50	0.44	0.0386643	0.01257
Arginine_biosynthesis_Streptococcus_thermophilus_ASCC_1275_path_sthe00220	8	13	0.615385	0.0140598	0.01279
Cysteine_and_methionine_metabolism_Streptococcus_thermophilus_ASCC_1275_path_sthe00270	12	23	0.521739	0.0210896	0.01349
Glycine__serine_and_threonine_metabolism_Streptococcus_thermophilus_ASCC_1275_path_sthe00260	10	19	0.526316	0.0175747	0.02207
Glyoxylate_and_dicarboxylate_metabolism_Streptococcus_thermophilus_ASCC_1275_path_sthe00630	5	7	0.714286	0.00878735	0.02264
Cationic_antimicrobial_peptide_.CAMP._resistance_Streptococcus_thermophilus_ASCC_1275_path_sthe01503	5	7	0.714286	0.00878735	0.02264
Pyrimidine_metabolism_Streptococcus_thermophilus_ASCC_1275_path_sthe00240	18	42	0.428571	0.0316344	0.03072
X2_Oxocarboxylic_acid_metabolism_Streptococcus_thermophilus_ASCC_1275_path_sthe01210	10	20	0.5	0.0175747	0.03318
Vancomycin_resistance_Streptococcus_thermophilus_ASCC_1275_path_sthe01502	4	6	0.666667	0.00702988	0.05856
Bacterial_secretion_system_Streptococcus_thermophilus_ASCC_1275_path_sthe03070	6	11	0.545455	0.0105448	0.06143
Protein_export_Streptococcus_thermophilus_ASCC_1275_path_sthe03060	7	14	0.5	0.0123023	0.07193
Glutathione_metabolism_Streptococcus_thermophilus_ASCC_1275_path_sthe00480	3	4	0.75	0.00527241	0.07226
Sulfur_relay_system_Streptococcus_thermophilus_ASCC_1275_path_sthe04122	3	4	0.75	0.00527241	0.07226
Oxidative_phosphorylation_Streptococcus_thermophilus_ASCC_1275_path_sthe00190	5	9	0.555556	0.00878735	0.08047
Carbapenem_biosynthesis_Streptococcus_thermophilus_ASCC_1275_path_sthe00332	2	2	1	0.00351494	0.08084
Quorum_sensing_Streptococcus_thermophilus_ASCC_1275_path_sthe02024	17	44	0.386364	0.029877	0.09166
Microbial_metabolism_in_diverse_environments_Streptococcus_thermophilus_ASCC_1275_path_sthe01120	25	69	0.362319	0.0439367	0.09491
Nicotinate_and_nicotinamide_metabolism_Streptococcus_thermophilus_ASCC_1275_path_sthe00760	4	7	0.571429	0.00702988	0.1065
Pantothenate_and_CoA_biosynthesis_Streptococcus_thermophilus_ASCC_1275_path_sthe00770	6	13	0.461538	0.0105448	0.1344
RNA_polymerase_Streptococcus_thermophilus_ASCC_1275_path_sthe03020	3	5	0.6	0.00527241	0.1429
Peptidoglycan_biosynthesis_Streptococcus_thermophilus_ASCC_1275_path_sthe00550	9	23	0.391304	0.0158172	0.1799
Two_component_system_Streptococcus_thermophilus_ASCC_1275_path_sthe02020	9	23	0.391304	0.0158172	0.1799
Homologous_recombination_Streptococcus_thermophilus_ASCC_1275_path_sthe03440	8	20	0.4	0.0140598	0.1817
Valine__leucine_and_isoleucine_degradation_Streptococcus_thermophilus_ASCC_1275_path_sthe00280	2	3	0.666667	0.00351494	0.1966
Arginine_and_proline_metabolism_Streptococcus_thermophilus_ASCC_1275_path_sthe00330	2	3	0.666667	0.00351494	0.1966
Cyanoamino_acid_metabolism_Streptococcus_thermophilus_ASCC_1275_path_sthe00460	2	3	0.666667	0.00351494	0.1966
Butanoate_metabolism_Streptococcus_thermophilus_ASCC_1275_path_sthe00650	3	6	0.5	0.00527241	0.2273
Thiamine_metabolism_Streptococcus_thermophilus_ASCC_1275_path_sthe00730	3	6	0.5	0.00527241	0.2273
Valine__leucine_and_isoleucine_biosynthesis_Streptococcus_thermophilus_ASCC_1275_path_sthe00290	5	12	0.416667	0.00878735	0.236
Phosphonate_and_phosphinate_metabolism_Streptococcus_thermophilus_ASCC_1275_path_sthe00440	1	1	1	0.00175747	0.2845
Porphyrin_and_chlorophyll_metabolism_Streptococcus_thermophilus_ASCC_1275_path_sthe00860	1	1	1	0.00175747	0.2845
Citrate_cycle_.TCA_cycle._Streptococcus_thermophilus_ASCC_1275_path_sthe00020	3	7	0.428571	0.00527241	0.3179
Nitrogen_metabolism_Streptococcus_thermophilus_ASCC_1275_path_sthe00910	2	4	0.5	0.00351494	0.321
Pentose_phosphate_pathway_Streptococcus_thermophilus_ASCC_1275_path_sthe00030	4	11	0.363636	0.00702988	0.3849
Carbon_metabolism_Streptococcus_thermophilus_ASCC_1275_path_sthe01200	14	45	0.311111	0.0246046	0.3995
DNA_replication_Streptococcus_thermophilus_ASCC_1275_path_sthe03030	5	15	0.333333	0.00878735	0.431
Folate_biosynthesis_Streptococcus_thermophilus_ASCC_1275_path_sthe00790	4	12	0.333333	0.00702988	0.4594
Phenylalanine_metabolism_Streptococcus_thermophilus_ASCC_1275_path_sthe00360	1	2	0.5	0.00175747	0.4882
Novobiocin_biosynthesis_Streptococcus_thermophilus_ASCC_1275_path_sthe00401	1	2	0.5	0.00175747	0.4882
Inositol_phosphate_metabolism_Streptococcus_thermophilus_ASCC_1275_path_sthe00562	1	2	0.5	0.00175747	0.4882
Riboflavin_metabolism_Streptococcus_thermophilus_ASCC_1275_path_sthe00740	1	2	0.5	0.00175747	0.4882

## Sheet: S6-5
Table S6-5 KEGG pathway enrichment analysis of up-regulated DEGs in G5h versus L5h
Pathway	OLP	Regsize	KEGG_ratio	DEG_ratio	p_value
Ribosome_Streptococcus_thermophilus_ASCC_1275_path_sthe03010	50	69	0.724638	0.0856164	4.737e-14
Biosynthesis_of_amino_acids_Streptococcus_thermophilus_ASCC_1275_path_sthe01230	56	99	0.565657	0.0958904	5.054e-09
Histidine_metabolism_Streptococcus_thermophilus_ASCC_1275_path_sthe00340	10	11	0.909091	0.0171233	3.462e-05
Biosynthesis_of_secondary_metabolites_Streptococcus_thermophilus_ASCC_1275_path_sthe01110	63	146	0.431507	0.107877	0.0001343
Metabolic_pathways_Streptococcus_thermophilus_ASCC_1275_path_sthe01100	117	306	0.382353	0.200342	0.0001368
Lysine_biosynthesis_Streptococcus_thermophilus_ASCC_1275_path_sthe00300	9	12	0.75	0.015411	0.001322
ABC_transporters_Streptococcus_thermophilus_ASCC_1275_path_sthe02010	28	59	0.474576	0.0479452	0.001996
Biosynthesis_of_antibiotics_Streptococcus_thermophilus_ASCC_1275_path_sthe01130	47	118	0.398305	0.0804795	0.006973
Monobactam_biosynthesis_Streptococcus_thermophilus_ASCC_1275_path_sthe00261	4	4	1	0.00684932	0.007217
Glycine__serine_and_threonine_metabolism_Streptococcus_thermophilus_ASCC_1275_path_sthe00260	11	19	0.578947	0.0188356	0.008188
Phenylalanine__tyrosine_and_tryptophan_biosynthesis_Streptococcus_thermophilus_ASCC_1275_path_sthe00400	11	19	0.578947	0.0188356	0.008188
Alanine__aspartate_and_glutamate_metabolism_Streptococcus_thermophilus_ASCC_1275_path_sthe00250	9	15	0.6	0.015411	0.01236
X2_Oxocarboxylic_acid_metabolism_Streptococcus_thermophilus_ASCC_1275_path_sthe01210	11	20	0.55	0.0188356	0.01349
Arginine_biosynthesis_Streptococcus_thermophilus_ASCC_1275_path_sthe00220	8	13	0.615385	0.0136986	0.0151
Glyoxylate_and_dicarboxylate_metabolism_Streptococcus_thermophilus_ASCC_1275_path_sthe00630	5	7	0.714286	0.00856164	0.02538
Valine__leucine_and_isoleucine_biosynthesis_Streptococcus_thermophilus_ASCC_1275_path_sthe00290	7	12	0.583333	0.0119863	0.03301
Quorum_sensing_Streptococcus_thermophilus_ASCC_1275_path_sthe02024	18	44	0.409091	0.0308219	0.06243
Vancomycin_resistance_Streptococcus_thermophilus_ASCC_1275_path_sthe01502	4	6	0.666667	0.00684932	0.06401
Sulfur_relay_system_Streptococcus_thermophilus_ASCC_1275_path_sthe04122	3	4	0.75	0.00513699	0.07757
Carbapenem_biosynthesis_Streptococcus_thermophilus_ASCC_1275_path_sthe00332	2	2	1	0.00342466	0.08516
Phenylalanine_metabolism_Streptococcus_thermophilus_ASCC_1275_path_sthe00360	2	2	1	0.00342466	0.08516
Nicotinate_and_nicotinamide_metabolism_Streptococcus_thermophilus_ASCC_1275_path_sthe00760	4	7	0.571429	0.00684932	0.1155
Microbial_metabolism_in_diverse_environments_Streptococcus_thermophilus_ASCC_1275_path_sthe01120	25	69	0.362319	0.0428082	0.1215
Pyrimidine_metabolism_Streptococcus_thermophilus_ASCC_1275_path_sthe00240	16	42	0.380952	0.0273973	0.1343
Pantothenate_and_CoA_biosynthesis_Streptococcus_thermophilus_ASCC_1275_path_sthe00770	6	13	0.461538	0.010274	0.1486
RNA_polymerase_Streptococcus_thermophilus_ASCC_1275_path_sthe03020	3	5	0.6	0.00513699	0.1524
Purine_metabolism_Streptococcus_thermophilus_ASCC_1275_path_sthe00230	18	50	0.36	0.0308219	0.1795
Bacterial_secretion_system_Streptococcus_thermophilus_ASCC_1275_path_sthe03070	5	11	0.454545	0.00856164	0.1925
Protein_export_Streptococcus_thermophilus_ASCC_1275_path_sthe03060	6	14	0.428571	0.010274	0.199
beta_Lactam_resistance_Streptococcus_thermophilus_ASCC_1275_path_sthe01501	7	17	0.411765	0.0119863	0.202
Homologous_recombination_Streptococcus_thermophilus_ASCC_1275_path_sthe03440	8	20	0.4	0.0136986	0.2029
Valine__leucine_and_isoleucine_degradation_Streptococcus_thermophilus_ASCC_1275_path_sthe00280	2	3	0.666667	0.00342466	0.2059
Arginine_and_proline_metabolism_Streptococcus_thermophilus_ASCC_1275_path_sthe00330	2	3	0.666667	0.00342466	0.2059
Cyanoamino_acid_metabolism_Streptococcus_thermophilus_ASCC_1275_path_sthe00460	2	3	0.666667	0.00342466	0.2059
Butanoate_metabolism_Streptococcus_thermophilus_ASCC_1275_path_sthe00650	3	6	0.5	0.00513699	0.2408
Thiamine_metabolism_Streptococcus_thermophilus_ASCC_1275_path_sthe00730	3	6	0.5	0.00513699	0.2408
Galactose_metabolism_Streptococcus_thermophilus_ASCC_1275_path_sthe00052	5	12	0.416667	0.00856164	0.255
Phosphonate_and_phosphinate_metabolism_Streptococcus_thermophilus_ASCC_1275_path_sthe00440	1	1	1	0.00171233	0.292
Porphyrin_and_chlorophyll_metabolism_Streptococcus_thermophilus_ASCC_1275_path_sthe00860	1	1	1	0.00171233	0.292
Amino_sugar_and_nucleotide_sugar_metabolism_Streptococcus_thermophilus_ASCC_1275_path_sthe00520	8	22	0.363636	0.0136986	0.298
D_Alanine_metabolism_Streptococcus_thermophilus_ASCC_1275_path_sthe00473	2	4	0.5	0.00342466	0.3342
Glutathione_metabolism_Streptococcus_thermophilus_ASCC_1275_path_sthe00480	2	4	0.5	0.00342466	0.3342
Nitrogen_metabolism_Streptococcus_thermophilus_ASCC_1275_path_sthe00910	2	4	0.5	0.00342466	0.3342
Citrate_cycle_.TCA_cycle._Streptococcus_thermophilus_ASCC_1275_path_sthe00020	3	7	0.428571	0.00513699	0.3347
C5_Branched_dibasic_acid_metabolism_Streptococcus_thermophilus_ASCC_1275_path_sthe00660	3	7	0.428571	0.00513699	0.3347
Cationic_antimicrobial_peptide_.CAMP._resistance_Streptococcus_thermophilus_ASCC_1275_path_sthe01503	3	7	0.428571	0.00513699	0.3347
Cysteine_and_methionine_metabolism_Streptococcus_thermophilus_ASCC_1275_path_sthe00270	8	23	0.347826	0.0136986	0.349
Peptidoglycan_biosynthesis_Streptococcus_thermophilus_ASCC_1275_path_sthe00550	8	23	0.347826	0.0136986	0.349
Pentose_phosphate_pathway_Streptococcus_thermophilus_ASCC_1275_path_sthe00030	4	11	0.363636	0.00684932	0.4069
Glycerolipid_metabolism_Streptococcus_thermophilus_ASCC_1275_path_sthe00561	3	8	0.375	0.00513699	0.4279
Carbon_metabolism_Streptococcus_thermophilus_ASCC_1275_path_sthe01200	14	45	0.311111	0.0239726	0.4439
DNA_replication_Streptococcus_thermophilus_ASCC_1275_path_sthe03030	5	15	0.333333	0.00856164	0.457
Folate_biosynthesis_Streptococcus_thermophilus_ASCC_1275_path_sthe00790	4	12	0.333333	0.00684932	0.4829
Novobiocin_biosynthesis_Streptococcus_thermophilus_ASCC_1275_path_sthe00401	1	2	0.5	0.00171233	0.4988
Inositol_phosphate_metabolism_Streptococcus_thermophilus_ASCC_1275_path_sthe00562	1	2	0.5	0.00171233	0.4988

## Sheet: S6-6
Table S6-6 KEGG pathway enrichment analysis of up-regulated DEGs in S5h versus L5h
Pathway	OLP	Regsize	KEGG_ratio	DEG_ratio	p_value
Arginine_biosynthesis_Streptococcus_thermophilus_ASCC_1275_path_sthe00220	7	13	0.538462	0.030303	0.0002336
Phenylalanine__tyrosine_and_tryptophan_biosynthesis_Streptococcus_thermophilus_ASCC_1275_path_sthe00400	8	19	0.421053	0.034632	0.0006822
X2_Oxocarboxylic_acid_metabolism_Streptococcus_thermophilus_ASCC_1275_path_sthe01210	8	20	0.4	0.034632	0.001025
Biosynthesis_of_amino_acids_Streptococcus_thermophilus_ASCC_1275_path_sthe01230	21	99	0.212121	0.0909091	0.003301
ABC_transporters_Streptococcus_thermophilus_ASCC_1275_path_sthe02010	12	59	0.20339	0.0519481	0.0332
C5_Branched_dibasic_acid_metabolism_Streptococcus_thermophilus_ASCC_1275_path_sthe00660	3	7	0.428571	0.012987	0.03739
Galactose_metabolism_Streptococcus_thermophilus_ASCC_1275_path_sthe00052	4	12	0.333333	0.017316	0.04058
Valine__leucine_and_isoleucine_biosynthesis_Streptococcus_thermophilus_ASCC_1275_path_sthe00290	4	12	0.333333	0.017316	0.04058
Folate_biosynthesis_Streptococcus_thermophilus_ASCC_1275_path_sthe00790	4	12	0.333333	0.017316	0.04058
Biosynthesis_of_secondary_metabolites_Streptococcus_thermophilus_ASCC_1275_path_sthe01110	24	146	0.164384	0.103896	0.04165
Alanine__aspartate_and_glutamate_metabolism_Streptococcus_thermophilus_ASCC_1275_path_sthe00250	4	15	0.266667	0.017316	0.085
Porphyrin_and_chlorophyll_metabolism_Streptococcus_thermophilus_ASCC_1275_path_sthe00860	1	1	1	0.004329	0.1155
Homologous_recombination_Streptococcus_thermophilus_ASCC_1275_path_sthe03440	4	20	0.2	0.017316	0.1926
Biosynthesis_of_antibiotics_Streptococcus_thermophilus_ASCC_1275_path_sthe01130	17	118	0.144068	0.0735931	0.1943
Metabolic_pathways_Streptococcus_thermophilus_ASCC_1275_path_sthe01100	40	306	0.130719	0.17316	0.2078
Benzoate_degradation_Streptococcus_thermophilus_ASCC_1275_path_sthe00362	1	2	0.5	0.004329	0.2177
Xylene_degradation_Streptococcus_thermophilus_ASCC_1275_path_sthe00622	1	2	0.5	0.004329	0.2177
Degradation_of_aromatic_compounds_Streptococcus_thermophilus_ASCC_1275_path_sthe01220	1	2	0.5	0.004329	0.2177
Amino_sugar_and_nucleotide_sugar_metabolism_Streptococcus_thermophilus_ASCC_1275_path_sthe00520	4	22	0.181818	0.017316	0.2439
Taurine_and_hypotaurine_metabolism_Streptococcus_thermophilus_ASCC_1275_path_sthe00430	1	3	0.333333	0.004329	0.3082
One_carbon_pool_by_folate_Streptococcus_thermophilus_ASCC_1275_path_sthe00670	2	10	0.2	0.00865801	0.3243
Starch_and_sucrose_metabolism_Streptococcus_thermophilus_ASCC_1275_path_sthe00500	3	18	0.166667	0.012987	0.3457
Nitrogen_metabolism_Streptococcus_thermophilus_ASCC_1275_path_sthe00910	1	4	0.25	0.004329	0.3882
Lysine_biosynthesis_Streptococcus_thermophilus_ASCC_1275_path_sthe00300	2	12	0.166667	0.00865801	0.4117

## Sheet: S6-7
Table S6-7 KEGG pathway enrichment analysis of up-regulated DEGs in G10h versus S10h
Pathway	OLP	Regsize	KEGG_ratio	DEG_ratio	p_value
Biosynthesis_of_amino_acids_Streptococcus_thermophilus_ASCC_1275_path_sthe01230	28	99	0.282828	0.130841	4.754e-07
Histidine_metabolism_Streptococcus_thermophilus_ASCC_1275_path_sthe00340	8	11	0.727273	0.0373832	1.886e-06
Metabolic_pathways_Streptococcus_thermophilus_ASCC_1275_path_sthe01100	52	306	0.169935	0.242991	0.0001724
Biosynthesis_of_secondary_metabolites_Streptococcus_thermophilus_ASCC_1275_path_sthe01110	27	146	0.184932	0.126168	0.002315
Cysteine_and_methionine_metabolism_Streptococcus_thermophilus_ASCC_1275_path_sthe00270	7	23	0.304348	0.0327103	0.007968
Two_component_system_Streptococcus_thermophilus_ASCC_1275_path_sthe02020	7	23	0.304348	0.0327103	0.007968
X2_Oxocarboxylic_acid_metabolism_Streptococcus_thermophilus_ASCC_1275_path_sthe01210	6	20	0.3	0.0280374	0.01495
Carbon_metabolism_Streptococcus_thermophilus_ASCC_1275_path_sthe01200	10	45	0.222222	0.046729	0.0175
Citrate_cycle_.TCA_cycle._Streptococcus_thermophilus_ASCC_1275_path_sthe00020	3	7	0.428571	0.0140187	0.03052
Selenocompound_metabolism_Streptococcus_thermophilus_ASCC_1275_path_sthe00450	3	7	0.428571	0.0140187	0.03052
Glycerophospholipid_metabolism_Streptococcus_thermophilus_ASCC_1275_path_sthe00564	3	8	0.375	0.0140187	0.04504
Microbial_metabolism_in_diverse_environments_Streptococcus_thermophilus_ASCC_1275_path_sthe01120	12	69	0.173913	0.0560748	0.05808
Glutathione_metabolism_Streptococcus_thermophilus_ASCC_1275_path_sthe00480	2	4	0.5	0.00934579	0.05911
RNA_polymerase_Streptococcus_thermophilus_ASCC_1275_path_sthe03020	2	5	0.4	0.00934579	0.09168
Phosphonate_and_phosphinate_metabolism_Streptococcus_thermophilus_ASCC_1275_path_sthe00440	1	1	1	0.0046729	0.107
Valine__leucine_and_isoleucine_biosynthesis_Streptococcus_thermophilus_ASCC_1275_path_sthe00290	3	12	0.25	0.0140187	0.1288
Glyoxylate_and_dicarboxylate_metabolism_Streptococcus_thermophilus_ASCC_1275_path_sthe00630	2	7	0.285714	0.00934579	0.1671
Nicotinate_and_nicotinamide_metabolism_Streptococcus_thermophilus_ASCC_1275_path_sthe00760	2	7	0.285714	0.00934579	0.1671
Methane_metabolism_Streptococcus_thermophilus_ASCC_1275_path_sthe00680	3	14	0.214286	0.0140187	0.1824
Quorum_sensing_Streptococcus_thermophilus_ASCC_1275_path_sthe02024	7	44	0.159091	0.0327103	0.1839
Biosynthesis_of_antibiotics_Streptococcus_thermophilus_ASCC_1275_path_sthe01130	16	118	0.135593	0.0747664	0.1864
Phenylalanine_metabolism_Streptococcus_thermophilus_ASCC_1275_path_sthe00360	1	2	0.5	0.0046729	0.2026
Benzoate_degradation_Streptococcus_thermophilus_ASCC_1275_path_sthe00362	1	2	0.5	0.0046729	0.2026
Novobiocin_biosynthesis_Streptococcus_thermophilus_ASCC_1275_path_sthe00401	1	2	0.5	0.0046729	0.2026
Inositol_phosphate_metabolism_Streptococcus_thermophilus_ASCC_1275_path_sthe00562	1	2	0.5	0.0046729	0.2026
Xylene_degradation_Streptococcus_thermophilus_ASCC_1275_path_sthe00622	1	2	0.5	0.0046729	0.2026
Degradation_of_aromatic_compounds_Streptococcus_thermophilus_ASCC_1275_path_sthe01220	1	2	0.5	0.0046729	0.2026
Amino_sugar_and_nucleotide_sugar_metabolism_Streptococcus_thermophilus_ASCC_1275_path_sthe00520	4	22	0.181818	0.0186916	0.2028
Streptomycin_biosynthesis_Streptococcus_thermophilus_ASCC_1275_path_sthe00521	2	8	0.25	0.00934579	0.2078
Glycerolipid_metabolism_Streptococcus_thermophilus_ASCC_1275_path_sthe00561	2	8	0.25	0.00934579	0.2078
Valine__leucine_and_isoleucine_degradation_Streptococcus_thermophilus_ASCC_1275_path_sthe00280	1	3	0.333333	0.0046729	0.288
Cyanoamino_acid_metabolism_Streptococcus_thermophilus_ASCC_1275_path_sthe00460	1	3	0.333333	0.0046729	0.288
Vitamin_B6_metabolism_Streptococcus_thermophilus_ASCC_1275_path_sthe00750	1	3	0.333333	0.0046729	0.288
One_carbon_pool_by_folate_Streptococcus_thermophilus_ASCC_1275_path_sthe00670	2	10	0.2	0.00934579	0.2911
Glycine__serine_and_threonine_metabolism_Streptococcus_thermophilus_ASCC_1275_path_sthe00260	3	19	0.157895	0.0140187	0.3324
Pentose_phosphate_pathway_Streptococcus_thermophilus_ASCC_1275_path_sthe00030	2	11	0.181818	0.00934579	0.3325
Bacterial_secretion_system_Streptococcus_thermophilus_ASCC_1275_path_sthe03070	2	11	0.181818	0.00934579	0.3325
Homologous_recombination_Streptococcus_thermophilus_ASCC_1275_path_sthe03440	3	20	0.15	0.0140187	0.3631
Nitrogen_metabolism_Streptococcus_thermophilus_ASCC_1275_path_sthe00910	1	4	0.25	0.0046729	0.3643
Sulfur_relay_system_Streptococcus_thermophilus_ASCC_1275_path_sthe04122	1	4	0.25	0.0046729	0.3643
Pantothenate_and_CoA_biosynthesis_Streptococcus_thermophilus_ASCC_1275_path_sthe00770	2	13	0.153846	0.00934579	0.413
Polyketide_sugar_unit_biosynthesis_Streptococcus_thermophilus_ASCC_1275_path_sthe00523	1	5	0.2	0.0046729	0.4325
ABC_transporters_Streptococcus_thermophilus_ASCC_1275_path_sthe02010	7	59	0.118644	0.0327103	0.4471
Purine_metabolism_Streptococcus_thermophilus_ASCC_1275_path_sthe00230	6	50	0.12	0.0280374	0.4491
Protein_export_Streptococcus_thermophilus_ASCC_1275_path_sthe03060	2	14	0.142857	0.00934579	0.4514
Peptidoglycan_biosynthesis_Streptococcus_thermophilus_ASCC_1275_path_sthe00550	3	23	0.130435	0.0140187	0.4534
Alanine__aspartate_and_glutamate_metabolism_Streptococcus_thermophilus_ASCC_1275_path_sthe00250	2	15	0.133333	0.00934579	0.4884
Thiamine_metabolism_Streptococcus_thermophilus_ASCC_1275_path_sthe00730	1	6	0.166667	0.0046729	0.4933
Sulfur_metabolism_Streptococcus_thermophilus_ASCC_1275_path_sthe00920	1	6	0.166667	0.0046729	0.4933
Vancomycin_resistance_Streptococcus_thermophilus_ASCC_1275_path_sthe01502	1	6	0.166667	0.0046729	0.4933

## Sheet: S6-8
Table S6-8 KEGG pathway enrichment analysis of up-regulated DEGs in G10h versus L10h
Pathway	OLP	Regsize	KEGG_ratio	DEG_ratio	p_value
Histidine_metabolism_Streptococcus_thermophilus_ASCC_1275_path_sthe00340	10	11	0.909091	0.0192308	1.117e-05
Oxidative_phosphorylation_Streptococcus_thermophilus_ASCC_1275_path_sthe00190	8	9	0.888889	0.0153846	0.0001393
Ribosome_Streptococcus_thermophilus_ASCC_1275_path_sthe03010	32	69	0.463768	0.0615385	0.0001619
ABC_transporters_Streptococcus_thermophilus_ASCC_1275_path_sthe02010	24	59	0.40678	0.0461538	0.008854
Amino_sugar_and_nucleotide_sugar_metabolism_Streptococcus_thermophilus_ASCC_1275_path_sthe00520	11	22	0.5	0.0211538	0.01307
Glyoxylate_and_dicarboxylate_metabolism_Streptococcus_thermophilus_ASCC_1275_path_sthe00630	5	7	0.714286	0.00961538	0.01518
Phosphotransferase_system_.PTS._Streptococcus_thermophilus_ASCC_1275_path_sthe02060	4	6	0.666667	0.00769231	0.04287
Two_component_system_Streptococcus_thermophilus_ASCC_1275_path_sthe02020	10	23	0.434783	0.0192308	0.05113
RNA_polymerase_Streptococcus_thermophilus_ASCC_1275_path_sthe03020	3	5	0.6	0.00576923	0.1141
Metabolic_pathways_Streptococcus_thermophilus_ASCC_1275_path_sthe01100	88	306	0.287582	0.169231	0.1308
Biosynthesis_of_amino_acids_Streptococcus_thermophilus_ASCC_1275_path_sthe01230	31	99	0.313131	0.0596154	0.1324
Taurine_and_hypotaurine_metabolism_Streptococcus_thermophilus_ASCC_1275_path_sthe00430	2	3	0.666667	0.00384615	0.1675
Galactose_metabolism_Streptococcus_thermophilus_ASCC_1275_path_sthe00052	5	12	0.416667	0.00961538	0.1783
Fructose_and_mannose_metabolism_Streptococcus_thermophilus_ASCC_1275_path_sthe00051	4	9	0.444444	0.00769231	0.1844
X2_Oxocarboxylic_acid_metabolism_Streptococcus_thermophilus_ASCC_1275_path_sthe01210	7	20	0.35	0.0134615	0.2458
Phosphonate_and_phosphinate_metabolism_Streptococcus_thermophilus_ASCC_1275_path_sthe00440	1	1	1	0.00192308	0.26
Porphyrin_and_chlorophyll_metabolism_Streptococcus_thermophilus_ASCC_1275_path_sthe00860	1	1	1	0.00192308	0.26
Citrate_cycle_.TCA_cycle._Streptococcus_thermophilus_ASCC_1275_path_sthe00020	3	7	0.428571	0.00576923	0.2644
C5_Branched_dibasic_acid_metabolism_Streptococcus_thermophilus_ASCC_1275_path_sthe00660	3	7	0.428571	0.00576923	0.2644
Nicotinate_and_nicotinamide_metabolism_Streptococcus_thermophilus_ASCC_1275_path_sthe00760	3	7	0.428571	0.00576923	0.2644
Glutathione_metabolism_Streptococcus_thermophilus_ASCC_1275_path_sthe00480	2	4	0.5	0.00384615	0.2786
Nitrogen_metabolism_Streptococcus_thermophilus_ASCC_1275_path_sthe00910	2	4	0.5	0.00384615	0.2786
Bacterial_secretion_system_Streptococcus_thermophilus_ASCC_1275_path_sthe03070	4	11	0.363636	0.00769231	0.3143
Glycerolipid_metabolism_Streptococcus_thermophilus_ASCC_1275_path_sthe00561	3	8	0.375	0.00576923	0.3464
Glycerophospholipid_metabolism_Streptococcus_thermophilus_ASCC_1275_path_sthe00564	3	8	0.375	0.00576923	0.3464
Valine__leucine_and_isoleucine_biosynthesis_Streptococcus_thermophilus_ASCC_1275_path_sthe00290	4	12	0.333333	0.00769231	0.3823
Folate_biosynthesis_Streptococcus_thermophilus_ASCC_1275_path_sthe00790	4	12	0.333333	0.00769231	0.3823
Homologous_recombination_Streptococcus_thermophilus_ASCC_1275_path_sthe03440	6	20	0.3	0.0115385	0.4234
Base_excision_repair_Streptococcus_thermophilus_ASCC_1275_path_sthe03410	3	9	0.333333	0.00576923	0.4274
Arginine_biosynthesis_Streptococcus_thermophilus_ASCC_1275_path_sthe00220	4	13	0.307692	0.00769231	0.4494
Carbapenem_biosynthesis_Streptococcus_thermophilus_ASCC_1275_path_sthe00332	1	2	0.5	0.00192308	0.4525
Phenylalanine_metabolism_Streptococcus_thermophilus_ASCC_1275_path_sthe00360	1	2	0.5	0.00192308	0.4525
Novobiocin_biosynthesis_Streptococcus_thermophilus_ASCC_1275_path_sthe00401	1	2	0.5	0.00192308	0.4525
Aminobenzoate_degradation_Streptococcus_thermophilus_ASCC_1275_path_sthe00627	1	2	0.5	0.00192308	0.4525
Sulfur_metabolism_Streptococcus_thermophilus_ASCC_1275_path_sthe00920	2	6	0.333333	0.00384615	0.4898
Vancomycin_resistance_Streptococcus_thermophilus_ASCC_1275_path_sthe01502	2	6	0.333333	0.00384615	0.4898

## Sheet: S6-9
Table S6-8 KEGG pathway enrichment analysis of up-regulated DEGs in S10h versus L10h
Pathway	OLP	Regsize	KEGG_ratio	DEG_ratio	p_value
Oxidative_phosphorylation_Streptococcus_thermophilus_ASCC_1275_path_sthe00190	7	9	0.777778	0.0156951	0.0006206
Ribosome_Streptococcus_thermophilus_ASCC_1275_path_sthe03010	25	69	0.362319	0.0560538	0.005187
Glyoxylate_and_dicarboxylate_metabolism_Streptococcus_thermophilus_ASCC_1275_path_sthe00630	5	7	0.714286	0.0112108	0.007584
Nitrogen_metabolism_Streptococcus_thermophilus_ASCC_1275_path_sthe00910	3	4	0.75	0.00672646	0.03678
Amino_sugar_and_nucleotide_sugar_metabolism_Streptococcus_thermophilus_ASCC_1275_path_sthe00520	9	22	0.409091	0.0201794	0.03817
ABC_transporters_Streptococcus_thermophilus_ASCC_1275_path_sthe02010	19	59	0.322034	0.0426009	0.04898
Galactose_metabolism_Streptococcus_thermophilus_ASCC_1275_path_sthe00052	5	12	0.416667	0.0112108	0.1064
Fructose_and_mannose_metabolism_Streptococcus_thermophilus_ASCC_1275_path_sthe00051	4	9	0.444444	0.00896861	0.1186
Taurine_and_hypotaurine_metabolism_Streptococcus_thermophilus_ASCC_1275_path_sthe00430	2	3	0.666667	0.0044843	0.1269
Phosphotransferase_system_.PTS._Streptococcus_thermophilus_ASCC_1275_path_sthe02060	3	6	0.5	0.00672646	0.1288
Homologous_recombination_Streptococcus_thermophilus_ASCC_1275_path_sthe03440	7	20	0.35	0.0156951	0.1364
Citrate_cycle_.TCA_cycle._Streptococcus_thermophilus_ASCC_1275_path_sthe00020	3	7	0.428571	0.00672646	0.1894
Bacterial_secretion_system_Streptococcus_thermophilus_ASCC_1275_path_sthe03070	4	11	0.363636	0.00896861	0.215
Glutathione_metabolism_Streptococcus_thermophilus_ASCC_1275_path_sthe00480	2	4	0.5	0.0044843	0.2169
Phosphonate_and_phosphinate_metabolism_Streptococcus_thermophilus_ASCC_1275_path_sthe00440	1	1	1	0.00224215	0.223
Porphyrin_and_chlorophyll_metabolism_Streptococcus_thermophilus_ASCC_1275_path_sthe00860	1	1	1	0.00224215	0.223
Glycerolipid_metabolism_Streptococcus_thermophilus_ASCC_1275_path_sthe00561	3	8	0.375	0.00672646	0.2555
Glycerophospholipid_metabolism_Streptococcus_thermophilus_ASCC_1275_path_sthe00564	3	8	0.375	0.00672646	0.2555
Folate_biosynthesis_Streptococcus_thermophilus_ASCC_1275_path_sthe00790	4	12	0.333333	0.00896861	0.2693
RNA_polymerase_Streptococcus_thermophilus_ASCC_1275_path_sthe03020	2	5	0.4	0.0044843	0.3103
Methane_metabolism_Streptococcus_thermophilus_ASCC_1275_path_sthe00680	4	14	0.285714	0.00896861	0.3825
Protein_export_Streptococcus_thermophilus_ASCC_1275_path_sthe03060	4	14	0.285714	0.00896861	0.3825
Propanoate_metabolism_Streptococcus_thermophilus_ASCC_1275_path_sthe00640	3	10	0.3	0.00672646	0.3923
Aminobenzoate_degradation_Streptococcus_thermophilus_ASCC_1275_path_sthe00627	1	2	0.5	0.00224215	0.3964
Two_component_system_Streptococcus_thermophilus_ASCC_1275_path_sthe02020	6	23	0.26087	0.0134529	0.4087
X2_Oxocarboxylic_acid_metabolism_Streptococcus_thermophilus_ASCC_1275_path_sthe01210	5	20	0.25	0.0112108	0.4714
C5_Branched_dibasic_acid_metabolism_Streptococcus_thermophilus_ASCC_1275_path_sthe00660	2	7	0.285714	0.0044843	0.4857
