# Supplementary material for: Transcriptomic Insights Into the Growth Phase- and Sugar-Associated Changes in the Exopolysaccharide Production of a High EPS-Producing Streptococcus thermophilus ASCC 1275
Source: Front Microbiol. 2018 Aug 20;9:1919. doi: 10.3389/fmicb.2018.01919 (PMC6109772; doi:10.3389/fmicb.2018.01919)
Supplement: Supplementary file 7 [file Data_Sheet_7.XLSX]

## Sheet: S7-1
Table S7-1 KEGG pathway enrichment analysis of down-regulated DEGs in G5h versus G10h
Pathway	OLP	Regsize	KEGG_ratio	DEG_ratio	p_value
Oxidative_phosphorylation_Streptococcus_thermophilus_ASCC_1275_path_sthe00190	8	9	0.888889	0.0247678	3.326e-06
Fatty_acid_metabolism_Streptococcus_thermophilus_ASCC_1275_path_sthe01212	8	10	0.8	0.0247678	1.43e-05
Fatty_acid_biosynthesis_Streptococcus_thermophilus_ASCC_1275_path_sthe00061	8	12	0.666667	0.0247678	0.0001163
Biotin_metabolism_Streptococcus_thermophilus_ASCC_1275_path_sthe00780	4	4	1	0.0123839	0.0006697
Histidine_metabolism_Streptococcus_thermophilus_ASCC_1275_path_sthe00340	6	11	0.545455	0.0185759	0.003807
Metabolic_pathways_Streptococcus_thermophilus_ASCC_1275_path_sthe01100	65	306	0.212418	0.201238	0.006514
Folate_biosynthesis_Streptococcus_thermophilus_ASCC_1275_path_sthe00790	5	12	0.416667	0.0154799	0.03168
Thiamine_metabolism_Streptococcus_thermophilus_ASCC_1275_path_sthe00730	3	6	0.5	0.00928793	0.05714
Sulfur_metabolism_Streptococcus_thermophilus_ASCC_1275_path_sthe00920	3	6	0.5	0.00928793	0.05714
Phosphotransferase_system_.PTS._Streptococcus_thermophilus_ASCC_1275_path_sthe02060	3	6	0.5	0.00928793	0.05714
Propanoate_metabolism_Streptococcus_thermophilus_ASCC_1275_path_sthe00640	4	10	0.4	0.0123839	0.06271
Two_component_system_Streptococcus_thermophilus_ASCC_1275_path_sthe02020	7	23	0.304348	0.0216718	0.06397
Monobactam_biosynthesis_Streptococcus_thermophilus_ASCC_1275_path_sthe00261	2	4	0.5	0.00619195	0.1247
Glycerophospholipid_metabolism_Streptococcus_thermophilus_ASCC_1275_path_sthe00564	3	8	0.375	0.00928793	0.1249
Biosynthesis_of_unsaturated_fatty_acids_Streptococcus_thermophilus_ASCC_1275_path_sthe01040	1	1	1	0.00309598	0.1615
Vancomycin_resistance_Streptococcus_thermophilus_ASCC_1275_path_sthe01502	2	6	0.333333	0.00619195	0.2507
Cysteine_and_methionine_metabolism_Streptococcus_thermophilus_ASCC_1275_path_sthe00270	5	23	0.217391	0.0154799	0.3094
Peptidoglycan_biosynthesis_Streptococcus_thermophilus_ASCC_1275_path_sthe00550	5	23	0.217391	0.0154799	0.3094
Selenocompound_metabolism_Streptococcus_thermophilus_ASCC_1275_path_sthe00450	2	7	0.285714	0.00619195	0.3157
Pyruvate_metabolism_Streptococcus_thermophilus_ASCC_1275_path_sthe00620	4	18	0.222222	0.0123839	0.3291
ABC_transporters_Streptococcus_thermophilus_ASCC_1275_path_sthe02010	11	59	0.186441	0.0340557	0.3512
Glycerolipid_metabolism_Streptococcus_thermophilus_ASCC_1275_path_sthe00561	2	8	0.25	0.00619195	0.3792
Terpenoid_backbone_biosynthesis_Streptococcus_thermophilus_ASCC_1275_path_sthe00900	2	8	0.25	0.00619195	0.3792
Biosynthesis_of_secondary_metabolites_Streptococcus_thermophilus_ASCC_1275_path_sthe01110	25	146	0.171233	0.0773994	0.4065
Homologous_recombination_Streptococcus_thermophilus_ASCC_1275_path_sthe03440	4	20	0.2	0.0123839	0.4084
D_Glutamine_and_D_glutamate_metabolism_Streptococcus_thermophilus_ASCC_1275_path_sthe00471	1	3	0.333333	0.00309598	0.4106
Fructose_and_mannose_metabolism_Streptococcus_thermophilus_ASCC_1275_path_sthe00051	2	9	0.222222	0.00619195	0.4402
Carbon_metabolism_Streptococcus_thermophilus_ASCC_1275_path_sthe01200	8	45	0.177778	0.0247678	0.4445
Alanine__aspartate_and_glutamate_metabolism_Streptococcus_thermophilus_ASCC_1275_path_sthe00250	3	15	0.2	0.00928793	0.446
RNA_degradation_Streptococcus_thermophilus_ASCC_1275_path_sthe03018	2	10	0.2	0.00619195	0.4977

## Sheet: S7-2
Table S7-2 KEGG pathway enrichment analysis of down-regulated DEGs in S5h versus S10h
Pathway	OLP	Regsize	KEGG_ratio	DEG_ratio	p_value
Ribosome_Streptococcus_thermophilus_ASCC_1275_path_sthe03010	41	69	0.594203	0.0748175	1.346e-08
Biosynthesis_of_amino_acids_Streptococcus_thermophilus_ASCC_1275_path_sthe01230	53	99	0.535354	0.0967153	1.526e-08
Metabolic_pathways_Streptococcus_thermophilus_ASCC_1275_path_sthe01100	121	306	0.395425	0.220803	3.485e-07
Histidine_metabolism_Streptococcus_thermophilus_ASCC_1275_path_sthe00340	11	11	1	0.020073	6.072e-07
Biosynthesis_of_secondary_metabolites_Streptococcus_thermophilus_ASCC_1275_path_sthe01110	61	146	0.417808	0.111314	6.885e-05
Lysine_biosynthesis_Streptococcus_thermophilus_ASCC_1275_path_sthe00300	10	12	0.833333	0.0182482	8.439e-05
Oxidative_phosphorylation_Streptococcus_thermophilus_ASCC_1275_path_sthe00190	8	9	0.888889	0.0145985	0.0002091
Bacterial_secretion_system_Streptococcus_thermophilus_ASCC_1275_path_sthe03070	9	11	0.818182	0.0164234	0.0002613
Protein_export_Streptococcus_thermophilus_ASCC_1275_path_sthe03060	10	14	0.714286	0.0182482	0.0007309
Quorum_sensing_Streptococcus_thermophilus_ASCC_1275_path_sthe02024	21	44	0.477273	0.0383212	0.00288
Phenylalanine__tyrosine_and_tryptophan_biosynthesis_Streptococcus_thermophilus_ASCC_1275_path_sthe00400	11	19	0.578947	0.020073	0.00481
Monobactam_biosynthesis_Streptococcus_thermophilus_ASCC_1275_path_sthe00261	4	4	1	0.00729927	0.005592
Biosynthesis_of_antibiotics_Streptococcus_thermophilus_ASCC_1275_path_sthe01130	45	118	0.381356	0.0821168	0.005808
Cysteine_and_methionine_metabolism_Streptococcus_thermophilus_ASCC_1275_path_sthe00270	12	23	0.521739	0.0218978	0.009833
Glycine__serine_and_threonine_metabolism_Streptococcus_thermophilus_ASCC_1275_path_sthe00260	10	19	0.526316	0.0182482	0.01689
Glyoxylate_and_dicarboxylate_metabolism_Streptococcus_thermophilus_ASCC_1275_path_sthe00630	5	7	0.714286	0.00912409	0.01918
Alanine__aspartate_and_glutamate_metabolism_Streptococcus_thermophilus_ASCC_1275_path_sthe00250	8	15	0.533333	0.0145985	0.02934
Purine_metabolism_Streptococcus_thermophilus_ASCC_1275_path_sthe00230	20	50	0.4	0.0364964	0.03452
Microbial_metabolism_in_diverse_environments_Streptococcus_thermophilus_ASCC_1275_path_sthe01120	26	69	0.376812	0.0474453	0.0379
Pyrimidine_metabolism_Streptococcus_thermophilus_ASCC_1275_path_sthe00240	17	42	0.404762	0.0310219	0.04404
Glutathione_metabolism_Streptococcus_thermophilus_ASCC_1275_path_sthe00480	3	4	0.75	0.00547445	0.06518
Sulfur_relay_system_Streptococcus_thermophilus_ASCC_1275_path_sthe04122	3	4	0.75	0.00547445	0.06518
Two_component_system_Streptococcus_thermophilus_ASCC_1275_path_sthe02020	10	23	0.434783	0.0182482	0.07048
Carbapenem_biosynthesis_Streptococcus_thermophilus_ASCC_1275_path_sthe00332	2	2	1	0.00364964	0.07498
Folate_biosynthesis_Streptococcus_thermophilus_ASCC_1275_path_sthe00790	6	12	0.5	0.0109489	0.08034
Cationic_antimicrobial_peptide_.CAMP._resistance_Streptococcus_thermophilus_ASCC_1275_path_sthe01503	4	7	0.571429	0.00729927	0.09447
Arginine_biosynthesis_Streptococcus_thermophilus_ASCC_1275_path_sthe00220	6	13	0.461538	0.0109489	0.1159
Peptidoglycan_biosynthesis_Streptococcus_thermophilus_ASCC_1275_path_sthe00550	9	23	0.391304	0.0164234	0.1507
Mismatch_repair_Streptococcus_thermophilus_ASCC_1275_path_sthe03430	7	17	0.411765	0.0127737	0.1568
Arginine_and_proline_metabolism_Streptococcus_thermophilus_ASCC_1275_path_sthe00330	2	3	0.666667	0.00364964	0.184
Cyanoamino_acid_metabolism_Streptococcus_thermophilus_ASCC_1275_path_sthe00460	2	3	0.666667	0.00364964	0.184
Thiamine_metabolism_Streptococcus_thermophilus_ASCC_1275_path_sthe00730	3	6	0.5	0.00547445	0.2089
Vancomycin_resistance_Streptococcus_thermophilus_ASCC_1275_path_sthe01502	3	6	0.5	0.00547445	0.2089
Phosphonate_and_phosphinate_metabolism_Streptococcus_thermophilus_ASCC_1275_path_sthe00440	1	1	1	0.00182482	0.274
Porphyrin_and_chlorophyll_metabolism_Streptococcus_thermophilus_ASCC_1275_path_sthe00860	1	1	1	0.00182482	0.274
RNA_degradation_Streptococcus_thermophilus_ASCC_1275_path_sthe03018	4	10	0.4	0.00729927	0.2823
X2_Oxocarboxylic_acid_metabolism_Streptococcus_thermophilus_ASCC_1275_path_sthe01210	7	20	0.35	0.0127737	0.2945
Homologous_recombination_Streptococcus_thermophilus_ASCC_1275_path_sthe03440	7	20	0.35	0.0127737	0.2945
Citrate_cycle_.TCA_cycle._Streptococcus_thermophilus_ASCC_1275_path_sthe00020	3	7	0.428571	0.00547445	0.2947
Nicotinate_and_nicotinamide_metabolism_Streptococcus_thermophilus_ASCC_1275_path_sthe00760	3	7	0.428571	0.00547445	0.2947
D_Alanine_metabolism_Streptococcus_thermophilus_ASCC_1275_path_sthe00473	2	4	0.5	0.00364964	0.3027
Nitrogen_metabolism_Streptococcus_thermophilus_ASCC_1275_path_sthe00910	2	4	0.5	0.00364964	0.3027
Pentose_phosphate_pathway_Streptococcus_thermophilus_ASCC_1275_path_sthe00030	4	11	0.363636	0.00729927	0.3544
Glycerolipid_metabolism_Streptococcus_thermophilus_ASCC_1275_path_sthe00561	3	8	0.375	0.00547445	0.3819
DNA_replication_Streptococcus_thermophilus_ASCC_1275_path_sthe03030	5	15	0.333333	0.00912409	0.3946
RNA_polymerase_Streptococcus_thermophilus_ASCC_1275_path_sthe03020	2	5	0.4	0.00364964	0.4178
Carbon_metabolism_Streptococcus_thermophilus_ASCC_1275_path_sthe01200	13	45	0.288889	0.0237226	0.4674
Phenylalanine_metabolism_Streptococcus_thermophilus_ASCC_1275_path_sthe00360	1	2	0.5	0.00182482	0.473
Novobiocin_biosynthesis_Streptococcus_thermophilus_ASCC_1275_path_sthe00401	1	2	0.5	0.00182482	0.473
Aminobenzoate_degradation_Streptococcus_thermophilus_ASCC_1275_path_sthe00627	1	2	0.5	0.00182482	0.473
Riboflavin_metabolism_Streptococcus_thermophilus_ASCC_1275_path_sthe00740	1	2	0.5	0.00182482	0.473

## Sheet: S7-3
Table S7-3 KEGG pathway enrichment analysis of down-regulated DEGs in L5h versus L10h
Pathway	OLP	Regsize	KEGG_ratio	DEG_ratio	p_value
Biosynthesis_of_amino_acids_Streptococcus_thermophilus_ASCC_1275_path_sthe01230	58	99	0.585859	0.130337	9.436e-16
Metabolic_pathways_Streptococcus_thermophilus_ASCC_1275_path_sthe01100	123	306	0.401961	0.276404	7.174e-15
Biosynthesis_of_secondary_metabolites_Streptococcus_thermophilus_ASCC_1275_path_sthe01110	66	146	0.452055	0.148315	1.174e-10
Biosynthesis_of_antibiotics_Streptococcus_thermophilus_ASCC_1275_path_sthe01130	53	118	0.449153	0.119101	1.344e-08
Histidine_metabolism_Streptococcus_thermophilus_ASCC_1275_path_sthe00340	10	11	0.909091	0.0224719	2.421e-06
Lysine_biosynthesis_Streptococcus_thermophilus_ASCC_1275_path_sthe00300	10	12	0.833333	0.0224719	1.165e-05
Arginine_biosynthesis_Streptococcus_thermophilus_ASCC_1275_path_sthe00220	10	13	0.769231	0.0224719	4.047e-05
Pantothenate_and_CoA_biosynthesis_Streptococcus_thermophilus_ASCC_1275_path_sthe00770	9	13	0.692308	0.0202247	0.0003739
Phenylalanine__tyrosine_and_tryptophan_biosynthesis_Streptococcus_thermophilus_ASCC_1275_path_sthe00400	11	19	0.578947	0.0247191	0.0007689
Ribosome_Streptococcus_thermophilus_ASCC_1275_path_sthe03010	27	69	0.391304	0.0606742	0.0009555
Folate_biosynthesis_Streptococcus_thermophilus_ASCC_1275_path_sthe00790	8	12	0.666667	0.0179775	0.001193
Purine_metabolism_Streptococcus_thermophilus_ASCC_1275_path_sthe00230	21	50	0.42	0.047191	0.001221
X2_Oxocarboxylic_acid_metabolism_Streptococcus_thermophilus_ASCC_1275_path_sthe01210	11	20	0.55	0.0247191	0.001371
Alanine__aspartate_and_glutamate_metabolism_Streptococcus_thermophilus_ASCC_1275_path_sthe00250	9	15	0.6	0.0202247	0.001696
Microbial_metabolism_in_diverse_environments_Streptococcus_thermophilus_ASCC_1275_path_sthe01120	26	69	0.376812	0.058427	0.002258
Monobactam_biosynthesis_Streptococcus_thermophilus_ASCC_1275_path_sthe00261	4	4	1	0.00898876	0.002425
Glycine__serine_and_threonine_metabolism_Streptococcus_thermophilus_ASCC_1275_path_sthe00260	10	19	0.526316	0.0224719	0.003511
Pyrimidine_metabolism_Streptococcus_thermophilus_ASCC_1275_path_sthe00240	17	42	0.404762	0.0382022	0.005597
Cysteine_and_methionine_metabolism_Streptococcus_thermophilus_ASCC_1275_path_sthe00270	11	23	0.478261	0.0247191	0.005719
Valine__leucine_and_isoleucine_biosynthesis_Streptococcus_thermophilus_ASCC_1275_path_sthe00290	7	12	0.583333	0.0157303	0.007143
Cationic_antimicrobial_peptide_.CAMP._resistance_Streptococcus_thermophilus_ASCC_1275_path_sthe01503	5	7	0.714286	0.011236	0.007507
RNA_polymerase_Streptococcus_thermophilus_ASCC_1275_path_sthe03020	4	5	0.8	0.00898876	0.009983
RNA_degradation_Streptococcus_thermophilus_ASCC_1275_path_sthe03018	6	10	0.6	0.0134831	0.01082
Pentose_phosphate_pathway_Streptococcus_thermophilus_ASCC_1275_path_sthe00030	6	11	0.545455	0.0134831	0.0194
Thiamine_metabolism_Streptococcus_thermophilus_ASCC_1275_path_sthe00730	4	6	0.666667	0.00898876	0.0247
Sulfur_metabolism_Streptococcus_thermophilus_ASCC_1275_path_sthe00920	4	6	0.666667	0.00898876	0.0247
Carbon_metabolism_Streptococcus_thermophilus_ASCC_1275_path_sthe01200	16	45	0.355556	0.0359551	0.02761
D_Alanine_metabolism_Streptococcus_thermophilus_ASCC_1275_path_sthe00473	3	4	0.75	0.00674157	0.03655
Sulfur_relay_system_Streptococcus_thermophilus_ASCC_1275_path_sthe04122	3	4	0.75	0.00674157	0.03655
beta_Lactam_resistance_Streptococcus_thermophilus_ASCC_1275_path_sthe01501	7	17	0.411765	0.0157303	0.06227
Quorum_sensing_Streptococcus_thermophilus_ASCC_1275_path_sthe02024	14	44	0.318182	0.0314607	0.09037
Cyanoamino_acid_metabolism_Streptococcus_thermophilus_ASCC_1275_path_sthe00460	2	3	0.666667	0.00449438	0.1263
Vitamin_B6_metabolism_Streptococcus_thermophilus_ASCC_1275_path_sthe00750	2	3	0.666667	0.00449438	0.1263
Vancomycin_resistance_Streptococcus_thermophilus_ASCC_1275_path_sthe01502	3	6	0.5	0.00674157	0.1281
Mismatch_repair_Streptococcus_thermophilus_ASCC_1275_path_sthe03430	6	17	0.352941	0.0134831	0.1564
Nicotinate_and_nicotinamide_metabolism_Streptococcus_thermophilus_ASCC_1275_path_sthe00760	3	7	0.428571	0.00674157	0.1885
Peptidoglycan_biosynthesis_Streptococcus_thermophilus_ASCC_1275_path_sthe00550	7	23	0.304348	0.0157303	0.2357
Homologous_recombination_Streptococcus_thermophilus_ASCC_1275_path_sthe03440	6	20	0.3	0.0134831	0.2743
Polyketide_sugar_unit_biosynthesis_Streptococcus_thermophilus_ASCC_1275_path_sthe00523	2	5	0.4	0.00449438	0.3093
ABC_transporters_Streptococcus_thermophilus_ASCC_1275_path_sthe02010	15	59	0.254237	0.0337079	0.3234
Methane_metabolism_Streptococcus_thermophilus_ASCC_1275_path_sthe00680	4	14	0.285714	0.00898876	0.3807
One_carbon_pool_by_folate_Streptococcus_thermophilus_ASCC_1275_path_sthe00670	3	10	0.3	0.00674157	0.3908
Carbapenem_biosynthesis_Streptococcus_thermophilus_ASCC_1275_path_sthe00332	1	2	0.5	0.00224719	0.3956
Phenylalanine_metabolism_Streptococcus_thermophilus_ASCC_1275_path_sthe00360	1	2	0.5	0.00224719	0.3956
Novobiocin_biosynthesis_Streptococcus_thermophilus_ASCC_1275_path_sthe00401	1	2	0.5	0.00224719	0.3956
Inositol_phosphate_metabolism_Streptococcus_thermophilus_ASCC_1275_path_sthe00562	1	2	0.5	0.00224719	0.3956
Riboflavin_metabolism_Streptococcus_thermophilus_ASCC_1275_path_sthe00740	1	2	0.5	0.00224719	0.3956
Butanoate_metabolism_Streptococcus_thermophilus_ASCC_1275_path_sthe00650	2	6	0.333333	0.00449438	0.3999
Glycolysis_._Gluconeogenesis_Streptococcus_thermophilus_ASCC_1275_path_sthe00010	6	23	0.26087	0.0134831	0.4064
Two_component_system_Streptococcus_thermophilus_ASCC_1275_path_sthe02020	6	23	0.26087	0.0134831	0.4064
DNA_replication_Streptococcus_thermophilus_ASCC_1275_path_sthe03030	4	15	0.266667	0.00898876	0.4369
Bacterial_secretion_system_Streptococcus_thermophilus_ASCC_1275_path_sthe03070	3	11	0.272727	0.00674157	0.4571
Selenocompound_metabolism_Streptococcus_thermophilus_ASCC_1275_path_sthe00450	2	7	0.285714	0.00449438	0.4844
Glyoxylate_and_dicarboxylate_metabolism_Streptococcus_thermophilus_ASCC_1275_path_sthe00630	2	7	0.285714	0.00449438	0.4844
C5_Branched_dibasic_acid_metabolism_Streptococcus_thermophilus_ASCC_1275_path_sthe00660	2	7	0.285714	0.00449438	0.4844

## Sheet: S7-4
Table S7-4 KEGG pathway enrichment analysis of down-regulated DEGs in G5h versus S5h
Pathway	OLP	Regsize	KEGG_ratio	DEG_ratio	p_value
Starch_and_sucrose_metabolism_Streptococcus_thermophilus_ASCC_1275_path_sthe00500	14	18	0.777778	0.0251799	1.383e-05
Pyruvate_metabolism_Streptococcus_thermophilus_ASCC_1275_path_sthe00620	14	18	0.777778	0.0251799	1.383e-05
Glycolysis_._Gluconeogenesis_Streptococcus_thermophilus_ASCC_1275_path_sthe00010	16	23	0.695652	0.028777	3.377e-05
Fatty_acid_metabolism_Streptococcus_thermophilus_ASCC_1275_path_sthe01212	9	10	0.9	0.0161871	7.122e-05
Fatty_acid_biosynthesis_Streptococcus_thermophilus_ASCC_1275_path_sthe00061	10	12	0.833333	0.0179856	9.673e-05
Biosynthesis_of_antibiotics_Streptococcus_thermophilus_ASCC_1275_path_sthe01130	50	118	0.423729	0.0899281	0.000318
Amino_sugar_and_nucleotide_sugar_metabolism_Streptococcus_thermophilus_ASCC_1275_path_sthe00520	14	22	0.636364	0.0251799	0.0004499
Phosphotransferase_system_.PTS._Streptococcus_thermophilus_ASCC_1275_path_sthe02060	6	6	1	0.0107914	0.0004527
Metabolic_pathways_Streptococcus_thermophilus_ASCC_1275_path_sthe01100	109	306	0.356209	0.196043	0.0007092
Propanoate_metabolism_Streptococcus_thermophilus_ASCC_1275_path_sthe00640	8	10	0.8	0.0143885	0.0008844
Microbial_metabolism_in_diverse_environments_Streptococcus_thermophilus_ASCC_1275_path_sthe01120	31	69	0.449275	0.0557554	0.001454
Fructose_and_mannose_metabolism_Streptococcus_thermophilus_ASCC_1275_path_sthe00051	7	9	0.777778	0.0125899	0.002593
Galactose_metabolism_Streptococcus_thermophilus_ASCC_1275_path_sthe00052	8	12	0.666667	0.0143885	0.005586
Biotin_metabolism_Streptococcus_thermophilus_ASCC_1275_path_sthe00780	4	4	1	0.00719424	0.005926
Biosynthesis_of_secondary_metabolites_Streptococcus_thermophilus_ASCC_1275_path_sthe01110	53	146	0.363014	0.0953237	0.01247
Nucleotide_excision_repair_Streptococcus_thermophilus_ASCC_1275_path_sthe03420	5	7	0.714286	0.00899281	0.02045
Carbon_metabolism_Streptococcus_thermophilus_ASCC_1275_path_sthe01200	19	45	0.422222	0.0341727	0.02497
One_carbon_pool_by_folate_Streptococcus_thermophilus_ASCC_1275_path_sthe00670	6	10	0.6	0.0107914	0.03269
Benzoate_degradation_Streptococcus_thermophilus_ASCC_1275_path_sthe00362	2	2	1	0.00359712	0.07718
Xylene_degradation_Streptococcus_thermophilus_ASCC_1275_path_sthe00622	2	2	1	0.00359712	0.07718
Degradation_of_aromatic_compounds_Streptococcus_thermophilus_ASCC_1275_path_sthe01220	2	2	1	0.00359712	0.07718
Citrate_cycle_.TCA_cycle._Streptococcus_thermophilus_ASCC_1275_path_sthe00020	4	7	0.571429	0.00719424	0.09894
Phenylalanine__tyrosine_and_tryptophan_biosynthesis_Streptococcus_thermophilus_ASCC_1275_path_sthe00400	8	19	0.421053	0.0143885	0.1283
Terpenoid_backbone_biosynthesis_Streptococcus_thermophilus_ASCC_1275_path_sthe00900	4	8	0.5	0.00719424	0.1557
Pentose_phosphate_pathway_Streptococcus_thermophilus_ASCC_1275_path_sthe00030	5	11	0.454545	0.00899281	0.1639
D_Glutamine_and_D_glutamate_metabolism_Streptococcus_thermophilus_ASCC_1275_path_sthe00471	2	3	0.666667	0.00359712	0.1887
Vitamin_B6_metabolism_Streptococcus_thermophilus_ASCC_1275_path_sthe00750	2	3	0.666667	0.00359712	0.1887
Purine_metabolism_Streptococcus_thermophilus_ASCC_1275_path_sthe00230	17	50	0.34	0.0305755	0.201
Glycine__serine_and_threonine_metabolism_Streptococcus_thermophilus_ASCC_1275_path_sthe00260	7	19	0.368421	0.0125899	0.2583
Biosynthesis_of_unsaturated_fatty_acids_Streptococcus_thermophilus_ASCC_1275_path_sthe01040	1	1	1	0.00179856	0.278
Selenocompound_metabolism_Streptococcus_thermophilus_ASCC_1275_path_sthe00450	3	7	0.428571	0.00539568	0.3035
Methane_metabolism_Streptococcus_thermophilus_ASCC_1275_path_sthe00680	5	14	0.357143	0.00899281	0.3443
DNA_replication_Streptococcus_thermophilus_ASCC_1275_path_sthe03030	5	15	0.333333	0.00899281	0.4084
Folate_biosynthesis_Streptococcus_thermophilus_ASCC_1275_path_sthe00790	4	12	0.333333	0.00719424	0.4389
Pentose_and_glucuronate_interconversions_Streptococcus_thermophilus_ASCC_1275_path_sthe00040	1	2	0.5	0.00179856	0.4788
Novobiocin_biosynthesis_Streptococcus_thermophilus_ASCC_1275_path_sthe00401	1	2	0.5	0.00179856	0.4788
Aminobenzoate_degradation_Streptococcus_thermophilus_ASCC_1275_path_sthe00627	1	2	0.5	0.00179856	0.4788
Riboflavin_metabolism_Streptococcus_thermophilus_ASCC_1275_path_sthe00740	1	2	0.5	0.00179856	0.4788
X2_Oxocarboxylic_acid_metabolism_Streptococcus_thermophilus_ASCC_1275_path_sthe01210	6	20	0.3	0.0107914	0.497

## Sheet: S7-5
Table S7-5 KEGG pathway enrichment analysis of down-regulated DEGs in G5h versus L5h
Pathway	OLP	Regsize	KEGG_ratio	DEG_ratio	p_value
Starch_and_sucrose_metabolism_Streptococcus_thermophilus_ASCC_1275_path_sthe00500	14	18	0.777778	0.0233333	3.635e-05
Pyruvate_metabolism_Streptococcus_thermophilus_ASCC_1275_path_sthe00620	14	18	0.777778	0.0233333	3.635e-05
Glycolysis_._Gluconeogenesis_Streptococcus_thermophilus_ASCC_1275_path_sthe00010	16	23	0.695652	0.0266667	9.529e-05
Fatty_acid_metabolism_Streptococcus_thermophilus_ASCC_1275_path_sthe01212	9	10	0.9	0.015	0.0001383
Fatty_acid_biosynthesis_Streptococcus_thermophilus_ASCC_1275_path_sthe00061	10	12	0.833333	0.0166667	0.0001974
Phosphotransferase_system_.PTS._Streptococcus_thermophilus_ASCC_1275_path_sthe02060	6	6	1	0.01	0.0007163
Metabolic_pathways_Streptococcus_thermophilus_ASCC_1275_path_sthe01100	115	306	0.375817	0.191667	0.001216
Propanoate_metabolism_Streptococcus_thermophilus_ASCC_1275_path_sthe00640	8	10	0.8	0.0133333	0.001549
Nucleotide_excision_repair_Streptococcus_thermophilus_ASCC_1275_path_sthe03420	6	7	0.857143	0.01	0.003734
Biosynthesis_of_antibiotics_Streptococcus_thermophilus_ASCC_1275_path_sthe01130	49	118	0.415254	0.0816667	0.004012
Fructose_and_mannose_metabolism_Streptococcus_thermophilus_ASCC_1275_path_sthe00051	7	9	0.777778	0.0116667	0.00421
Biotin_metabolism_Streptococcus_thermophilus_ASCC_1275_path_sthe00780	4	4	1	0.00666667	0.008043
Microbial_metabolism_in_diverse_environments_Streptococcus_thermophilus_ASCC_1275_path_sthe01120	30	69	0.434783	0.05	0.01088
Purine_metabolism_Streptococcus_thermophilus_ASCC_1275_path_sthe00230	23	50	0.46	0.0383333	0.01135
Carbon_metabolism_Streptococcus_thermophilus_ASCC_1275_path_sthe01200	20	45	0.444444	0.0333333	0.02692
Terpenoid_backbone_biosynthesis_Streptococcus_thermophilus_ASCC_1275_path_sthe00900	5	8	0.625	0.00833333	0.0576
Biosynthesis_of_secondary_metabolites_Streptococcus_thermophilus_ASCC_1275_path_sthe01110	52	146	0.356164	0.0866667	0.07577
Pentose_phosphate_pathway_Streptococcus_thermophilus_ASCC_1275_path_sthe00030	6	11	0.545455	0.01	0.07766
Benzoate_degradation_Streptococcus_thermophilus_ASCC_1275_path_sthe00362	2	2	1	0.00333333	0.08989
Xylene_degradation_Streptococcus_thermophilus_ASCC_1275_path_sthe00622	2	2	1	0.00333333	0.08989
Degradation_of_aromatic_compounds_Streptococcus_thermophilus_ASCC_1275_path_sthe01220	2	2	1	0.00333333	0.08989
Amino_sugar_and_nucleotide_sugar_metabolism_Streptococcus_thermophilus_ASCC_1275_path_sthe00520	10	22	0.454545	0.0166667	0.0904
Mismatch_repair_Streptococcus_thermophilus_ASCC_1275_path_sthe03430	8	17	0.470588	0.0133333	0.1037
Citrate_cycle_.TCA_cycle._Streptococcus_thermophilus_ASCC_1275_path_sthe00020	4	7	0.571429	0.00666667	0.1256
DNA_replication_Streptococcus_thermophilus_ASCC_1275_path_sthe03030	7	15	0.466667	0.0116667	0.1303
One_carbon_pool_by_folate_Streptococcus_thermophilus_ASCC_1275_path_sthe00670	5	10	0.5	0.00833333	0.1497
Phenylalanine__tyrosine_and_tryptophan_biosynthesis_Streptococcus_thermophilus_ASCC_1275_path_sthe00400	8	19	0.421053	0.0133333	0.1809
Glycerolipid_metabolism_Streptococcus_thermophilus_ASCC_1275_path_sthe00561	4	8	0.5	0.00666667	0.1937
D_Glutamine_and_D_glutamate_metabolism_Streptococcus_thermophilus_ASCC_1275_path_sthe00471	2	3	0.666667	0.00333333	0.2159
Vitamin_B6_metabolism_Streptococcus_thermophilus_ASCC_1275_path_sthe00750	2	3	0.666667	0.00333333	0.2159
Oxidative_phosphorylation_Streptococcus_thermophilus_ASCC_1275_path_sthe00190	4	9	0.444444	0.00666667	0.27
Base_excision_repair_Streptococcus_thermophilus_ASCC_1275_path_sthe03410	4	9	0.444444	0.00666667	0.27
Biosynthesis_of_unsaturated_fatty_acids_Streptococcus_thermophilus_ASCC_1275_path_sthe01040	1	1	1	0.00166667	0.3
Glycine__serine_and_threonine_metabolism_Streptococcus_thermophilus_ASCC_1275_path_sthe00260	7	19	0.368421	0.0116667	0.334
Nicotinate_and_nicotinamide_metabolism_Streptococcus_thermophilus_ASCC_1275_path_sthe00760	3	7	0.428571	0.005	0.3528
Pyrimidine_metabolism_Streptococcus_thermophilus_ASCC_1275_path_sthe00240	14	42	0.333333	0.0233333	0.3724
Two_component_system_Streptococcus_thermophilus_ASCC_1275_path_sthe02020	8	23	0.347826	0.0133333	0.3815
Methane_metabolism_Streptococcus_thermophilus_ASCC_1275_path_sthe00680	5	14	0.357143	0.00833333	0.4157

## Sheet: S7-6
Table S7-6 KEGG pathway enrichment analysis of down-regulated DEGs in S5h versus L5h
Pathway	OLP	Regsize	KEGG_ratio	DEG_ratio	p_value
Oxidative_phosphorylation_Streptococcus_thermophilus_ASCC_1275_path_sthe00190	9	9	1	0.0456853	7.383e-10
Metabolic_pathways_Streptococcus_thermophilus_ASCC_1275_path_sthe01100	49	306	0.160131	0.248731	0.0001468
Purine_metabolism_Streptococcus_thermophilus_ASCC_1275_path_sthe00230	13	50	0.26	0.0659898	0.000731
Starch_and_sucrose_metabolism_Streptococcus_thermophilus_ASCC_1275_path_sthe00500	6	18	0.333333	0.0304569	0.00571
Methane_metabolism_Streptococcus_thermophilus_ASCC_1275_path_sthe00680	5	14	0.357143	0.0253807	0.00841
One_carbon_pool_by_folate_Streptococcus_thermophilus_ASCC_1275_path_sthe00670	4	10	0.4	0.0203046	0.01191
Biosynthesis_of_antibiotics_Streptococcus_thermophilus_ASCC_1275_path_sthe01130	19	118	0.161017	0.0964467	0.01881
Vitamin_B6_metabolism_Streptococcus_thermophilus_ASCC_1275_path_sthe00750	2	3	0.666667	0.0101523	0.02709
Pyrimidine_metabolism_Streptococcus_thermophilus_ASCC_1275_path_sthe00240	8	42	0.190476	0.0406091	0.04821
Glycine__serine_and_threonine_metabolism_Streptococcus_thermophilus_ASCC_1275_path_sthe00260	4	19	0.210526	0.0203046	0.1093
Phosphotransferase_system_.PTS._Streptococcus_thermophilus_ASCC_1275_path_sthe02060	2	6	0.333333	0.0101523	0.1111
Cationic_antimicrobial_peptide_.CAMP._resistance_Streptococcus_thermophilus_ASCC_1275_path_sthe01503	2	7	0.285714	0.0101523	0.1457
Carbon_metabolism_Streptococcus_thermophilus_ASCC_1275_path_sthe01200	7	45	0.155556	0.035533	0.1475
Alanine__aspartate_and_glutamate_metabolism_Streptococcus_thermophilus_ASCC_1275_path_sthe00250	3	15	0.2	0.0152284	0.1777
Biosynthesis_of_secondary_metabolites_Streptococcus_thermophilus_ASCC_1275_path_sthe01110	18	146	0.123288	0.0913706	0.1822
Glycolysis_._Gluconeogenesis_Streptococcus_thermophilus_ASCC_1275_path_sthe00010	4	23	0.173913	0.0203046	0.1846
Cysteine_and_methionine_metabolism_Streptococcus_thermophilus_ASCC_1275_path_sthe00270	4	23	0.173913	0.0203046	0.1846
Fructose_and_mannose_metabolism_Streptococcus_thermophilus_ASCC_1275_path_sthe00051	2	9	0.222222	0.0101523	0.2198
Base_excision_repair_Streptococcus_thermophilus_ASCC_1275_path_sthe03410	2	9	0.222222	0.0101523	0.2198
Microbial_metabolism_in_diverse_environments_Streptococcus_thermophilus_ASCC_1275_path_sthe01120	9	69	0.130435	0.0456853	0.2336
RNA_degradation_Streptococcus_thermophilus_ASCC_1275_path_sthe03018	2	10	0.2	0.0101523	0.258
D_Glutamine_and_D_glutamate_metabolism_Streptococcus_thermophilus_ASCC_1275_path_sthe00471	1	3	0.333333	0.00507614	0.2675
Glutathione_metabolism_Streptococcus_thermophilus_ASCC_1275_path_sthe00480	1	4	0.25	0.00507614	0.3397
Nitrogen_metabolism_Streptococcus_thermophilus_ASCC_1275_path_sthe00910	1	4	0.25	0.00507614	0.3397
Polyketide_sugar_unit_biosynthesis_Streptococcus_thermophilus_ASCC_1275_path_sthe00523	1	5	0.2	0.00507614	0.4049
Sulfur_metabolism_Streptococcus_thermophilus_ASCC_1275_path_sthe00920	1	6	0.166667	0.00507614	0.4637

## Sheet: S7-7
Table S7-7 KEGG pathway enrichment analysis of down-regulated DEGs in G10h versus S10h
Pathway	OLP	Regsize	KEGG_ratio	DEG_ratio	p_value
Pyruvate_metabolism_Streptococcus_thermophilus_ASCC_1275_path_sthe00620	7	18	0.388889	0.0357143	0.0009713
Purine_metabolism_Streptococcus_thermophilus_ASCC_1275_path_sthe00230	12	50	0.24	0.0612245	0.002376
Citrate_cycle_.TCA_cycle._Streptococcus_thermophilus_ASCC_1275_path_sthe00020	4	7	0.571429	0.0204082	0.002471
Carbon_metabolism_Streptococcus_thermophilus_ASCC_1275_path_sthe01200	10	45	0.222222	0.0510204	0.009679
Propanoate_metabolism_Streptococcus_thermophilus_ASCC_1275_path_sthe00640	4	10	0.4	0.0204082	0.0117
Microbial_metabolism_in_diverse_environments_Streptococcus_thermophilus_ASCC_1275_path_sthe01120	13	69	0.188406	0.0663265	0.01408
Taurine_and_hypotaurine_metabolism_Streptococcus_thermophilus_ASCC_1275_path_sthe00430	2	3	0.666667	0.0102041	0.02682
Methane_metabolism_Streptococcus_thermophilus_ASCC_1275_path_sthe00680	4	14	0.285714	0.0204082	0.04081
Biosynthesis_of_antibiotics_Streptococcus_thermophilus_ASCC_1275_path_sthe01130	17	118	0.144068	0.0867347	0.06289
One_carbon_pool_by_folate_Streptococcus_thermophilus_ASCC_1275_path_sthe00670	3	10	0.3	0.0153061	0.06632
Glycolysis_._Gluconeogenesis_Streptococcus_thermophilus_ASCC_1275_path_sthe00010	5	23	0.217391	0.0255102	0.06704
Metabolic_pathways_Streptococcus_thermophilus_ASCC_1275_path_sthe01100	37	306	0.120915	0.188776	0.08912
Other_glycan_degradation_Streptococcus_thermophilus_ASCC_1275_path_sthe00511	1	1	1	0.00510204	0.098
Glycine__serine_and_threonine_metabolism_Streptococcus_thermophilus_ASCC_1275_path_sthe00260	4	19	0.210526	0.0204082	0.1077
Pyrimidine_metabolism_Streptococcus_thermophilus_ASCC_1275_path_sthe00240	7	42	0.166667	0.0357143	0.1099
Butanoate_metabolism_Streptococcus_thermophilus_ASCC_1275_path_sthe00650	2	6	0.333333	0.0102041	0.1101
Glyoxylate_and_dicarboxylate_metabolism_Streptococcus_thermophilus_ASCC_1275_path_sthe00630	2	7	0.285714	0.0102041	0.1445
Nucleotide_excision_repair_Streptococcus_thermophilus_ASCC_1275_path_sthe03420	2	7	0.285714	0.0102041	0.1445
Protein_export_Streptococcus_thermophilus_ASCC_1275_path_sthe03060	3	14	0.214286	0.0153061	0.1509
DNA_replication_Streptococcus_thermophilus_ASCC_1275_path_sthe03030	3	15	0.2	0.0153061	0.1758
Benzoate_degradation_Streptococcus_thermophilus_ASCC_1275_path_sthe00362	1	2	0.5	0.00510204	0.1864
Xylene_degradation_Streptococcus_thermophilus_ASCC_1275_path_sthe00622	1	2	0.5	0.00510204	0.1864
Degradation_of_aromatic_compounds_Streptococcus_thermophilus_ASCC_1275_path_sthe01220	1	2	0.5	0.00510204	0.1864
ABC_transporters_Streptococcus_thermophilus_ASCC_1275_path_sthe02010	8	59	0.135593	0.0408163	0.2153
Fructose_and_mannose_metabolism_Streptococcus_thermophilus_ASCC_1275_path_sthe00051	2	9	0.222222	0.0102041	0.2181
Base_excision_repair_Streptococcus_thermophilus_ASCC_1275_path_sthe03410	2	9	0.222222	0.0102041	0.2181
Mismatch_repair_Streptococcus_thermophilus_ASCC_1275_path_sthe03430	3	17	0.176471	0.0153061	0.2284
Starch_and_sucrose_metabolism_Streptococcus_thermophilus_ASCC_1275_path_sthe00500	3	18	0.166667	0.0153061	0.2557
Valine__leucine_and_isoleucine_degradation_Streptococcus_thermophilus_ASCC_1275_path_sthe00280	1	3	0.333333	0.00510204	0.2662
Pentose_phosphate_pathway_Streptococcus_thermophilus_ASCC_1275_path_sthe00030	2	11	0.181818	0.0102041	0.2941
Bacterial_secretion_system_Streptococcus_thermophilus_ASCC_1275_path_sthe03070	2	11	0.181818	0.0102041	0.2941
Homologous_recombination_Streptococcus_thermophilus_ASCC_1275_path_sthe03440	3	20	0.15	0.0153061	0.3115
Glutathione_metabolism_Streptococcus_thermophilus_ASCC_1275_path_sthe00480	1	4	0.25	0.00510204	0.3383
Biosynthesis_of_secondary_metabolites_Streptococcus_thermophilus_ASCC_1275_path_sthe01110	16	146	0.109589	0.0816327	0.3544
Amino_sugar_and_nucleotide_sugar_metabolism_Streptococcus_thermophilus_ASCC_1275_path_sthe00520	3	22	0.136364	0.0153061	0.3676
Pantothenate_and_CoA_biosynthesis_Streptococcus_thermophilus_ASCC_1275_path_sthe00770	2	13	0.153846	0.0102041	0.3691
Phosphotransferase_system_.PTS._Streptococcus_thermophilus_ASCC_1275_path_sthe02060	1	6	0.166667	0.00510204	0.4619

## Sheet: S7-8
Table S7-8 KEGG pathway enrichment analysis of down-regulated DEGs in G10h versus L10h
Pathway	OLP	Regsize	KEGG_ratio	DEG_ratio	p_value
Biosynthesis_of_antibiotics_Streptococcus_thermophilus_ASCC_1275_path_sthe01130	58	118	0.491525	0.111969	1.873e-08
Metabolic_pathways_Streptococcus_thermophilus_ASCC_1275_path_sthe01100	114	306	0.372549	0.220077	1.215e-06
Biosynthesis_of_secondary_metabolites_Streptococcus_thermophilus_ASCC_1275_path_sthe01110	59	146	0.40411	0.1139	4.797e-05
Purine_metabolism_Streptococcus_thermophilus_ASCC_1275_path_sthe00230	26	50	0.52	0.0501931	5.824e-05
Glycolysis_._Gluconeogenesis_Streptococcus_thermophilus_ASCC_1275_path_sthe00010	14	23	0.608696	0.027027	0.0003889
Carbon_metabolism_Streptococcus_thermophilus_ASCC_1275_path_sthe01200	21	45	0.466667	0.0405405	0.001903
Microbial_metabolism_in_diverse_environments_Streptococcus_thermophilus_ASCC_1275_path_sthe01120	28	69	0.405797	0.0540541	0.004748
Pyruvate_metabolism_Streptococcus_thermophilus_ASCC_1275_path_sthe00620	10	18	0.555556	0.019305	0.006869
Nucleotide_excision_repair_Streptococcus_thermophilus_ASCC_1275_path_sthe03420	5	7	0.714286	0.00965251	0.01492
Propanoate_metabolism_Streptococcus_thermophilus_ASCC_1275_path_sthe00640	6	10	0.6	0.011583	0.02317
Pyrimidine_metabolism_Streptococcus_thermophilus_ASCC_1275_path_sthe00240	17	42	0.404762	0.0328185	0.02625
Thiamine_metabolism_Streptococcus_thermophilus_ASCC_1275_path_sthe00730	4	6	0.666667	0.00772201	0.0423
Fructose_and_mannose_metabolism_Streptococcus_thermophilus_ASCC_1275_path_sthe00051	5	9	0.555556	0.00965251	0.05586
Fatty_acid_biosynthesis_Streptococcus_thermophilus_ASCC_1275_path_sthe00061	6	12	0.5	0.011583	0.06297
Folate_biosynthesis_Streptococcus_thermophilus_ASCC_1275_path_sthe00790	6	12	0.5	0.011583	0.06297
DNA_replication_Streptococcus_thermophilus_ASCC_1275_path_sthe03030	7	15	0.466667	0.0135135	0.0664
Benzoate_degradation_Streptococcus_thermophilus_ASCC_1275_path_sthe00362	2	2	1	0.003861	0.06698
Xylene_degradation_Streptococcus_thermophilus_ASCC_1275_path_sthe00622	2	2	1	0.003861	0.06698
Degradation_of_aromatic_compounds_Streptococcus_thermophilus_ASCC_1275_path_sthe01220	2	2	1	0.003861	0.06698
Citrate_cycle_.TCA_cycle._Streptococcus_thermophilus_ASCC_1275_path_sthe00020	4	7	0.571429	0.00772201	0.0788
One_carbon_pool_by_folate_Streptococcus_thermophilus_ASCC_1275_path_sthe00670	5	10	0.5	0.00965251	0.08855
Fatty_acid_metabolism_Streptococcus_thermophilus_ASCC_1275_path_sthe01212	5	10	0.5	0.00965251	0.08855
Phenylalanine__tyrosine_and_tryptophan_biosynthesis_Streptococcus_thermophilus_ASCC_1275_path_sthe00400	8	19	0.421053	0.015444	0.09131
Arginine_biosynthesis_Streptococcus_thermophilus_ASCC_1275_path_sthe00220	6	13	0.461538	0.011583	0.09218
Cysteine_and_methionine_metabolism_Streptococcus_thermophilus_ASCC_1275_path_sthe00270	9	23	0.391304	0.0173745	0.1141
Mismatch_repair_Streptococcus_thermophilus_ASCC_1275_path_sthe03430	7	17	0.411765	0.0135135	0.1238
Terpenoid_backbone_biosynthesis_Streptococcus_thermophilus_ASCC_1275_path_sthe00900	4	8	0.5	0.00772201	0.1262
Biosynthesis_of_amino_acids_Streptococcus_thermophilus_ASCC_1275_path_sthe01230	31	99	0.313131	0.0598456	0.1273
Pentose_phosphate_pathway_Streptococcus_thermophilus_ASCC_1275_path_sthe00030	5	11	0.454545	0.00965251	0.129
Vitamin_B6_metabolism_Streptococcus_thermophilus_ASCC_1275_path_sthe00750	2	3	0.666667	0.003861	0.1664
Base_excision_repair_Streptococcus_thermophilus_ASCC_1275_path_sthe03410	4	9	0.444444	0.00772201	0.1825
Sulfur_metabolism_Streptococcus_thermophilus_ASCC_1275_path_sthe00920	3	6	0.5	0.00579151	0.1836
Glycine__serine_and_threonine_metabolism_Streptococcus_thermophilus_ASCC_1275_path_sthe00260	7	19	0.368421	0.0135135	0.1993
X2_Oxocarboxylic_acid_metabolism_Streptococcus_thermophilus_ASCC_1275_path_sthe01210	7	20	0.35	0.0135135	0.2425
Starch_and_sucrose_metabolism_Streptococcus_thermophilus_ASCC_1275_path_sthe00500	6	18	0.333333	0.011583	0.3135
Amino_sugar_and_nucleotide_sugar_metabolism_Streptococcus_thermophilus_ASCC_1275_path_sthe00520	7	22	0.318182	0.0135135	0.3357
Alanine__aspartate_and_glutamate_metabolism_Streptococcus_thermophilus_ASCC_1275_path_sthe00250	5	15	0.333333	0.00965251	0.3432
Streptomycin_biosynthesis_Streptococcus_thermophilus_ASCC_1275_path_sthe00521	3	8	0.375	0.00579151	0.3439
Glycerolipid_metabolism_Streptococcus_thermophilus_ASCC_1275_path_sthe00561	3	8	0.375	0.00579151	0.3439
Galactose_metabolism_Streptococcus_thermophilus_ASCC_1275_path_sthe00052	4	12	0.333333	0.00772201	0.3791
Peptidoglycan_biosynthesis_Streptococcus_thermophilus_ASCC_1275_path_sthe00550	7	23	0.304348	0.0135135	0.3841
Polyketide_sugar_unit_biosynthesis_Streptococcus_thermophilus_ASCC_1275_path_sthe00523	2	5	0.4	0.003861	0.3862
RNA_polymerase_Streptococcus_thermophilus_ASCC_1275_path_sthe03020	2	5	0.4	0.003861	0.3862
Homologous_recombination_Streptococcus_thermophilus_ASCC_1275_path_sthe03440	6	20	0.3	0.011583	0.4193
Novobiocin_biosynthesis_Streptococcus_thermophilus_ASCC_1275_path_sthe00401	1	2	0.5	0.0019305	0.451
Acarbose_and_validamycin_biosynthesis_Streptococcus_thermophilus_ASCC_1275_path_sthe00525	1	2	0.5	0.0019305	0.451
Inositol_phosphate_metabolism_Streptococcus_thermophilus_ASCC_1275_path_sthe00562	1	2	0.5	0.0019305	0.451
Riboflavin_metabolism_Streptococcus_thermophilus_ASCC_1275_path_sthe00740	1	2	0.5	0.0019305	0.451
Butanoate_metabolism_Streptococcus_thermophilus_ASCC_1275_path_sthe00650	2	6	0.333333	0.003861	0.4875

## Sheet: S7-9
Table S7-9 KEGG pathway enrichment analysis of down-regulated DEGs in S10h versus L10h
Pathway	OLP	Regsize	KEGG_ratio	DEG_ratio	p_value
Metabolic_pathways_Streptococcus_thermophilus_ASCC_1275_path_sthe01100	110	306	0.359477	0.234542	4.981e-08
Biosynthesis_of_antibiotics_Streptococcus_thermophilus_ASCC_1275_path_sthe01130	52	118	0.440678	0.110874	2.741e-07
Biosynthesis_of_secondary_metabolites_Streptococcus_thermophilus_ASCC_1275_path_sthe01110	58	146	0.39726	0.123667	3.726e-06
Glycolysis_._Gluconeogenesis_Streptococcus_thermophilus_ASCC_1275_path_sthe00010	15	23	0.652174	0.0319829	2.143e-05
Purine_metabolism_Streptococcus_thermophilus_ASCC_1275_path_sthe00230	25	50	0.5	0.0533049	3.117e-05
Carbon_metabolism_Streptococcus_thermophilus_ASCC_1275_path_sthe01200	21	45	0.466667	0.0447761	0.0004652
Microbial_metabolism_in_diverse_environments_Streptococcus_thermophilus_ASCC_1275_path_sthe01120	27	69	0.391304	0.0575693	0.002226
Folate_biosynthesis_Streptococcus_thermophilus_ASCC_1275_path_sthe00790	7	12	0.583333	0.0149254	0.009698
Pyrimidine_metabolism_Streptococcus_thermophilus_ASCC_1275_path_sthe00240	17	42	0.404762	0.0362473	0.009774
Pyruvate_metabolism_Streptococcus_thermophilus_ASCC_1275_path_sthe00620	9	18	0.5	0.0191898	0.01234
Biosynthesis_of_amino_acids_Streptococcus_thermophilus_ASCC_1275_path_sthe01230	33	99	0.333333	0.0703625	0.01412
Cysteine_and_methionine_metabolism_Streptococcus_thermophilus_ASCC_1275_path_sthe00270	10	23	0.434783	0.021322	0.02618
Thiamine_metabolism_Streptococcus_thermophilus_ASCC_1275_path_sthe00730	4	6	0.666667	0.00852878	0.0298
Glycine__serine_and_threonine_metabolism_Streptococcus_thermophilus_ASCC_1275_path_sthe00260	8	19	0.421053	0.0170576	0.05487
Phenylalanine__tyrosine_and_tryptophan_biosynthesis_Streptococcus_thermophilus_ASCC_1275_path_sthe00400	8	19	0.421053	0.0170576	0.05487
Benzoate_degradation_Streptococcus_thermophilus_ASCC_1275_path_sthe00362	2	2	1	0.00426439	0.0549
Xylene_degradation_Streptococcus_thermophilus_ASCC_1275_path_sthe00622	2	2	1	0.00426439	0.0549
Degradation_of_aromatic_compounds_Streptococcus_thermophilus_ASCC_1275_path_sthe01220	2	2	1	0.00426439	0.0549
Citrate_cycle_.TCA_cycle._Streptococcus_thermophilus_ASCC_1275_path_sthe00020	4	7	0.571429	0.00852878	0.05681
Nucleotide_excision_repair_Streptococcus_thermophilus_ASCC_1275_path_sthe03420	4	7	0.571429	0.00852878	0.05681
One_carbon_pool_by_folate_Streptococcus_thermophilus_ASCC_1275_path_sthe00670	5	10	0.5	0.010661	0.06085
Pentose_phosphate_pathway_Streptococcus_thermophilus_ASCC_1275_path_sthe00030	5	11	0.454545	0.010661	0.0907
Terpenoid_backbone_biosynthesis_Streptococcus_thermophilus_ASCC_1275_path_sthe00900	4	8	0.5	0.00852878	0.09305
Alanine__aspartate_and_glutamate_metabolism_Streptococcus_thermophilus_ASCC_1275_path_sthe00250	6	15	0.4	0.0127932	0.1156
DNA_replication_Streptococcus_thermophilus_ASCC_1275_path_sthe03030	6	15	0.4	0.0127932	0.1156
Fructose_and_mannose_metabolism_Streptococcus_thermophilus_ASCC_1275_path_sthe00051	4	9	0.444444	0.00852878	0.1375
Base_excision_repair_Streptococcus_thermophilus_ASCC_1275_path_sthe03410	4	9	0.444444	0.00852878	0.1375
Valine__leucine_and_isoleucine_degradation_Streptococcus_thermophilus_ASCC_1275_path_sthe00280	2	3	0.666667	0.00426439	0.139
Vitamin_B6_metabolism_Streptococcus_thermophilus_ASCC_1275_path_sthe00750	2	3	0.666667	0.00426439	0.139
Sulfur_metabolism_Streptococcus_thermophilus_ASCC_1275_path_sthe00920	3	6	0.5	0.00639659	0.1454
X2_Oxocarboxylic_acid_metabolism_Streptococcus_thermophilus_ASCC_1275_path_sthe01210	7	20	0.35	0.0149254	0.167
Arginine_biosynthesis_Streptococcus_thermophilus_ASCC_1275_path_sthe00220	5	13	0.384615	0.010661	0.168
Cationic_antimicrobial_peptide_.CAMP._resistance_Streptococcus_thermophilus_ASCC_1275_path_sthe01503	3	7	0.428571	0.00639659	0.2118
Methane_metabolism_Streptococcus_thermophilus_ASCC_1275_path_sthe00680	5	14	0.357143	0.010661	0.2138
Glycerolipid_metabolism_Streptococcus_thermophilus_ASCC_1275_path_sthe00561	3	8	0.375	0.00639659	0.2831
Galactose_metabolism_Streptococcus_thermophilus_ASCC_1275_path_sthe00052	4	12	0.333333	0.00852878	0.3035
Valine__leucine_and_isoleucine_biosynthesis_Streptococcus_thermophilus_ASCC_1275_path_sthe00290	4	12	0.333333	0.00852878	0.3035
RNA_polymerase_Streptococcus_thermophilus_ASCC_1275_path_sthe03020	2	5	0.4	0.00426439	0.3345
Pantothenate_and_CoA_biosynthesis_Streptococcus_thermophilus_ASCC_1275_path_sthe00770	4	13	0.307692	0.00852878	0.3637
Mismatch_repair_Streptococcus_thermophilus_ASCC_1275_path_sthe03430	5	17	0.294118	0.010661	0.3667
Pentose_and_glucuronate_interconversions_Streptococcus_thermophilus_ASCC_1275_path_sthe00040	1	2	0.5	0.0021322	0.4141
Novobiocin_biosynthesis_Streptococcus_thermophilus_ASCC_1275_path_sthe00401	1	2	0.5	0.0021322	0.4141
Acarbose_and_validamycin_biosynthesis_Streptococcus_thermophilus_ASCC_1275_path_sthe00525	1	2	0.5	0.0021322	0.4141
Inositol_phosphate_metabolism_Streptococcus_thermophilus_ASCC_1275_path_sthe00562	1	2	0.5	0.0021322	0.4141
Riboflavin_metabolism_Streptococcus_thermophilus_ASCC_1275_path_sthe00740	1	2	0.5	0.0021322	0.4141
Starch_and_sucrose_metabolism_Streptococcus_thermophilus_ASCC_1275_path_sthe00500	5	18	0.277778	0.010661	0.4193
Propanoate_metabolism_Streptococcus_thermophilus_ASCC_1275_path_sthe00640	3	10	0.3	0.00639659	0.4275
RNA_degradation_Streptococcus_thermophilus_ASCC_1275_path_sthe03018	3	10	0.3	0.00639659	0.4275
Phosphotransferase_system_.PTS._Streptococcus_thermophilus_ASCC_1275_path_sthe02060	2	6	0.333333	0.00426439	0.429
Peptidoglycan_biosynthesis_Streptococcus_thermophilus_ASCC_1275_path_sthe00550	6	23	0.26087	0.0127932	0.4617
